# Supplementary material for: A heterozygous USB1 variant linked to immunodeficiency
Source: J Hum Immun. 2025 Oct 22;1(4):e20250110. doi: 10.70962/jhi.20250110 (PMC12851572; doi:10.70962/jhi.20250110)
Supplement: Table S1 — lists the co-immunoprecipitation data. [file jhi_20250110_tables1.xlsx]

## Sheet: raw_data
Protein.Group	Protein.Names	Genes	Potential.contaminant	histogram	pWPI_EV_1	pWPI_EV_2	pWPI_EV_3	pWPI_EV_4	USB1_131_1	USB1_131_2	USB1_131_3	USB1_131_4	USB1_WT_1	USB1_WT_2	USB1_WT_3	USB1_WT_4	Significant USB1_WT/pWPI_EV	Pvalue USB1_WT/pWPI_EV	Qvalue USB1_WT/pWPI_EV	Log2 USB1_WT/pWPI_EV	Nb Valid values USB1_WT_pWPI_EV	Significant USB1_131/pWPI_EV	Pvalue USB1_131/pWPI_EV	Qvalue USB1_131/pWPI_EV	Log2 USB1_131/pWPI_EV	Nb Valid values USB1_131_pWPI_EV	Significant USB1_131/USB1_WT	Pvalue USB1_131/USB1_WT	Qvalue USB1_131/USB1_WT	Log2 USB1_131/USB1_WT	Nb Valid values USB1_131_USB1_WT
P48643	TCPE_HUMAN	CCT5							2641.01	3558.16	6542.33	6725.25	2397.31	2800.68	5144.34	6330.88	Appeared in USB1_WT				4_0	Appeared in USB1_131				4_0	Increased in USB1_131	0.0431504	0.55915	0.229757	4_4
Q9BQ65	USB1_HUMAN	USB1					2785.26	21991.1	245656	327563	1323170	786707	520984	767690	1350290	897786					4_2					4_2		0.129775	0.570681	-0.633292	4_4
Q9Y5A9	YTHD2_HUMAN	YTHDF2			3036.74	4531.26		2458.51	3180.2		7159.82	5847.64	3765.94	4907.21	8447.97	6791.04		0.136687	0.242112	0.630442	4_3					3_3	Decreased in USB1_131	0.00137317	0.527968	-0.232784	3_4
P01859	IGHG2_HUMAN	IGHG2			54296.4	65569.5	40310.1	54029.3	36366	49927.2	86020.1	68543.7	43866.1	67152.9	106255	85031.1		0.160489	0.25168	0.44481	4_4		0.39023	0.515104	0.116337	4_4	Decreased in USB1_131	0.00240071	0.527968	-0.328473	4_4
P07910	HNRPC_HUMAN	HNRNPC			3657.09	4038.94	2163.51	4972.4	3144.57	3436.88	9313.18	5287.25	3955.37	4441.67	11110.4	7137.53		0.119427	0.242112	0.783047	4_4		0.247076	0.471211	0.435941	4_4	Decreased in USB1_131	0.00263047	0.527968	-0.347106	4_4
Q9NUI1	DECR2_HUMAN	DECR2				3187.25	2270.41	3921.73	2260.93	3123.17	5940.61	4848.71	2941.16	3757.3	7909.56	5893.36		0.102939	0.242112	0.87521	4_3		0.161941	0.471211	0.554823	4_3	Decreased in USB1_131	0.00263275	0.527968	-0.335157	4_4
P68133	ACTS_HUMAN	ACTA1			5241.65		29433	20353.2	5416.22	9758.82	42466.3	36399.3	9464.18	17530.4	60130.9	57992.9	Increased in USB1_WT	0.0144414	0.24075	1.13125	4_3		0.0885447	0.471211	0.471601	4_3	Decreased in USB1_131	0.00279347	0.527968	-0.706006	4_4
Q15758	AAAT_HUMAN	SLC1A5			6246.19	4773.47	2960.48	3440.26	3700.81	4334.07	8193.41	5512.66	5882.25	6549.36	12462.7	7188.6		0.0773124	0.24075	0.876654	4_4		0.281752	0.471211	0.313603	4_4	Decreased in USB1_131	0.0028437	0.527968	-0.56305	4_4
P32322	P5CR1_HUMAN	PYCR1			13314.2	17804.9	11461.1	13542.1	10266.2	13440.4	23862.9	17707.5	12716.3	15821.2	26816	21388.8		0.148975	0.247781	0.412263	4_4		0.333498	0.481849	0.166043	4_4	Decreased in USB1_131	0.00378099	0.527968	-0.24622	4_4
Q6PJI9	WDR59_HUMAN	WDR59			2915.86	1856.29	1852.7	2937.07		2377.72	3893.66	3269.57	1880.91	2876.49	4799.28	4137.67		0.170857	0.252024	0.466757	4_4		0.0990522	0.471211	0.527793	3_4	Decreased in USB1_131	0.00378875	0.527968	-0.30538	3_4
P02545	LMNA_HUMAN	LMNA			7034.9	5932.94		6548.07	2354.39	5855.49	5246.32	6580.9	3427.84	7565.41	8729.5	9936.02		0.519632	0.539221	-0.0283202	4_3		0.790798	0.813869	-0.530306	4_3	Decreased in USB1_131	0.00504854	0.527968	-0.560138	4_4
Q9NRP0	OSTC_HUMAN	OSTC			3448.21	6027.4	2965.18	4419.29	4325.25	4142.25	10219.9	6635.87	6181.63	7217.36	14156.5	9124.38	Increased in USB1_WT	0.0393195	0.24075	1.10082	4_4		0.171552	0.471211	0.539369	4_4	Decreased in USB1_131	0.00610934	0.527968	-0.561446	4_4
P31151	S10A7_HUMAN	S100A7			47124.6	15407.6	19732.2	26078.3	6964.13	28741.1	13336.4	16884.4	15216.3	45488.6	24348	25709.8		0.470154	0.495884	0.05343	4_4		0.807194	0.827414	-0.762833	4_4	Decreased in USB1_131	0.00620278	0.527968	-0.816263	4_4
A6NHL2	TBAL3_HUMAN	TUBAL3				2597.03		3069.2	1281.8		5501.08	2528.11	2158.27	3913.27	10844.1	4925.6					4_2					3_2	Decreased in USB1_131	0.00657562	0.527968	-0.897689	3_4
Q96P70	IPO9_HUMAN	IPO9			5014.55	5334.66		4407.48	4514.54	5655.75	8661.11	6573.34	6591.78	7776.37	10354.9	8552.45		0.0320309	0.24075	0.631544	4_3		0.255778	0.471211	0.169818	4_3	Decreased in USB1_131	0.00677912	0.527968	-0.410717	4_4
O14734	ACOT8_HUMAN	ACOT8			6191.91	8089.43	2841.96	5716.54	5024.05	8183.44	13972.3	10682.1	5853.69	11153.7	19063.8	13402		0.0870854	0.24075	1.08937	4_4		0.149525	0.471211	0.728682	4_4	Decreased in USB1_131	0.00708269	0.527968	-0.360689	4_4
O75487	GPC4_HUMAN	GPC4			18301.8	22643.1	26506.2	30732.1	13839.2	12099.6	37512.7	36408.2	20111.5	17995.7	67200.1	48248.9		0.149613	0.247781	0.449375	4_4		0.65577	0.704017	-0.140443	4_4	Decreased in USB1_131	0.00748823	0.527968	-0.589817	4_4
O75964	ATP5L_HUMAN	ATP5MG				7979.33		7259.4	4829.83	7687.39	16197.1	8062.95	9229.52	13186.8	21551.4	14950.5					4_2					4_2	Decreased in USB1_131	0.00787441	0.527968	-0.753918	4_4
Q9Y6K0	CEPT1_HUMAN	CEPT1			19520.6	32758.1	15199.6	24639.8	17480	27939.5	42707.5	35773.2	23555.5	34319.8	64288.9	45058.7		0.0834478	0.24075	0.822402	4_4		0.190289	0.471211	0.409877	4_4	Decreased in USB1_131	0.0081098	0.527968	-0.412525	4_4
Q9BYG5	PAR6B_HUMAN	PARD6B			6551.13	6669.41	4906.37	6345.54	5159.98	6736	10917.1	8433.45	6361.05	8008.79	12164	9465.49		0.0833385	0.24075	0.527093	4_4		0.203786	0.471211	0.308549	4_4	Decreased in USB1_131	0.00815045	0.527968	-0.218543	4_4
Q92947	GCDH_HUMAN	GCDH			5994.17	7858.33	3255.01	4713.95	3157.89	6234.9	12933.6	7927.31	5143.43	9201.59	17661.8	9802.65		0.115542	0.242112	0.875741	4_4		0.302104	0.475972	0.370457	4_4	Decreased in USB1_131	0.00929484	0.55064	-0.505284	4_4
P25789	PSA4_HUMAN	PSMA4			2702.87	3835.93		5842.53		5588.63	6798.78	5949.96	3095.98	7764.2	9055.44	8877.71		0.0625795	0.24075	0.605586	4_3					3_3	Decreased in USB1_131	0.00944494	0.55064	-0.488386	3_4
P07437	TBB5_HUMAN	TUBB			175511	241736	89190.8	175656	151592	195714	482064	295684	190660	306308	615874	379742		0.0845356	0.24075	1.09023	4_4		0.185382	0.471211	0.667377	4_4	Decreased in USB1_131	0.0109314	0.55915	-0.422855	4_4
P39023	RL3_HUMAN	RPL3			5903.58	9022.66	6590.71	8607.17	4928.78	5438.92	9697.14	8398.47	5798.09	7626.36	11551.3	10465.6		0.216881	0.28347	0.205756	4_4		0.654644	0.704017	-0.11722	4_4	Decreased in USB1_131	0.0112791	0.55915	-0.322976	4_4
Q9BQE3	TBA1C_HUMAN	TUBA1C			210042	281452	114907	209600	168066	228037	542119	335617	232537	347760	657581	414453		0.0826045	0.24075	0.988064	4_4		0.205793	0.471211	0.573012	4_4	Decreased in USB1_131	0.0125412	0.55915	-0.415052	4_4
P06576	ATPB_HUMAN	ATP5F1B			5862.32	7120.82	4397.35	5172.78	5309.66	6548.46	12657.5	7519.54	7981.05	9046.28	14568.5	10630.4		0.0342046	0.24075	0.88943	4_4		0.166844	0.471211	0.450313	4_4	Decreased in USB1_131	0.0131042	0.55915	-0.439117	4_4
O60830	TI17B_HUMAN	TIMM17B				1568.08		6942.98	5764	7098.99	16596.4	12625.6		8660.98	19912	14397					3_2					4_2	Decreased in USB1_131	0.0138658	0.55915	-0.246367	4_3
P60709;P63261	ACTB_HUMAN;ACTG_HUMAN	ACTB;ACTG1			85253.1	151675	317651	329493	90920.7	85603.5	833629	355745	155065	182127	1073800	658659		0.0253735	0.24075	0.970876	4_4		0.350527	0.486059	0.192543	4_4	Decreased in USB1_131	0.01458	0.55915	-0.778333	4_4
Q9BQ39	DDX50_HUMAN	DDX50			8177.79	8110.82	5554.55	8883.67	5604.6	6018.6	14220.5	9628.38	7000.02	8636.46	16290.3	13571.4		0.141333	0.243203	0.507463	4_4		0.396965	0.521304	0.124212	4_4	Decreased in USB1_131	0.0153813	0.55915	-0.383251	4_4
Q9HBE1	PATZ1_HUMAN	PATZ1			4036.34	4858.86	4907.4	5549.45	2898.67	4273.96	8585.71	7191.33	3895.6	6160.35	10651.8	8191.07		0.0683501	0.24075	0.492741	4_4		0.341015	0.481849	0.129548	4_4	Decreased in USB1_131	0.015774	0.55915	-0.363194	4_4
P39656	OST48_HUMAN	DDOST			5006.51	7261.43	3699.57	5956.5	5061.5	6805.23	12623.2	8362.78	7090.82	10423.7	14449	11344.1		0.0324064	0.24075	0.979659	4_4		0.145865	0.471211	0.545579	4_4	Decreased in USB1_131	0.0159364	0.55915	-0.43408	4_4
Q9UET6	TRM7_HUMAN	FTSJ1			2706.39	2658.8	1884.94	4050.75	1948.57	1929.32	8551.77	5099.1	3337.36	3552.31	10493.5	7616.92		0.0663742	0.24075	1.02706	4_4		0.286452	0.471211	0.39428	4_4	Decreased in USB1_131	0.0161316	0.55915	-0.632781	4_4
P46977	STT3A_HUMAN	STT3A			7519.72	9731.61	5047.57	7595.02	5549.59	8460.4	14838.1	10955.1	7542.47	12872.1	18708.5	12764		0.0785421	0.24075	0.761711	4_4		0.239779	0.471211	0.360968	4_4	Decreased in USB1_131	0.0163494	0.55915	-0.400743	4_4
Q9UHR4	BI2L1_HUMAN	BAIAP2L1			3730.31	5453.56		3041.73	2791.56	3425.2	4867.81	3732.26		5259.37	6655.32	6196.26					3_3		0.77161	0.79733	-0.264692	4_3	Decreased in USB1_131	0.0178774	0.55915	-0.600428	4_3
O94973	AP2A2_HUMAN	AP2A2			3500.24	3554.6	2370.28	4204.03	2041.07	3806.98	8971.78	6546.83	2766.56	5451.71	10357.5	7761.48		0.102008	0.242112	0.822442	4_4		0.233153	0.471211	0.470048	4_4	Decreased in USB1_131	0.0182005	0.55915	-0.352394	4_4
Q8IUF1;Q9BRT8	ZNG1A_HUMAN;ZNG1B_HUMAN	ZNG1A;ZNG1B				3199.76	1751.58	2376.04	2235.97	3356.45	6290.04	3839.6	2735.4	4575.58	6908.17	5172.65		0.0524097	0.24075	1.20599	4_3		0.118412	0.471211	0.868594	4_3	Decreased in USB1_131	0.0205739	0.55915	-0.325763	4_4
Q9UMS4	PRP19_HUMAN	PRPF19			47057.6	57801.2	59635.8	91250.1	627070	985338	2355540	1592190	1084130	1763720	2752290	2481130	Increased in USB1_WT	8.88362e-05	0.0646665	4.93767	4_4	Increased in USB1_131	0.000534447	0.295881	4.31409	4_4	Decreased in USB1_131	0.0209084	0.55915	-0.623582	4_4
P10321	HLAC_HUMAN	HLA-C			5067.21	5651.61	4360.5	5523.31	4648.97	6705.17	14860.6	9996.24	5432.6	8709.51	16092	12650.1		0.0445236	0.24075	0.950926	4_4		0.0976362	0.471211	0.686778	4_4	Decreased in USB1_131	0.0211648	0.55915	-0.264148	4_4
Q7Z4Q2	HEAT3_HUMAN	HEATR3			5191.09	3196.57	4534.42	2397.7	2883.4	1945.7	4089.77	3806.94	6934.49	3241.99	6261.93	5268.44		0.0573271	0.24075	0.50988	4_4		0.748462	0.779711	-0.261605	4_4	Decreased in USB1_131	0.0212224	0.55915	-0.771485	4_4
Q8N3E9	PLCD3_HUMAN	PLCD3			17213.9	18312.2	13379.4	22946.9	8737.76	14505.1	32109.9	23389.3	12308.7	21099.1	38075.7	27087.8		0.220919	0.286978	0.36717	4_4		0.504665	0.600383	-0.00598233	4_4	Decreased in USB1_131	0.0213144	0.55915	-0.373153	4_4
Q9NQH7	XPP3_HUMAN	XPNPEP3			2932.73	3653.45			2245.99	3349.93	5453.39	4354.92	3127.03	4126.63	6675.1	4806.96					4_2					4_2	Decreased in USB1_131	0.0214506	0.55915	-0.303097	4_4
P38919	IF4A3_HUMAN	EIF4A3			7072.79	6069.09	4332.99	6283.93	4159.47	4870.47	17022.8	11242.7	6434.67	10590.3	23235	15961.5		0.0648294	0.24075	1.10863	4_4		0.266316	0.471211	0.432496	4_4	Decreased in USB1_131	0.0214682	0.55915	-0.676129	4_4
P35613	BASI_HUMAN	BSG			6745.78	7691.08	3412.91	4817.44	5476.26	7956.18	18671.8	11306.1	7513.59	12490.1	21758.7	14090.4		0.0518745	0.24075	1.26898	4_4		0.131571	0.471211	0.857661	4_4	Decreased in USB1_131	0.0216341	0.55915	-0.411323	4_4
P35580	MYH10_HUMAN	MYH10			7230.89	12785	28154.6	29207.2	14264.2	7531.54	137606	59935.8	17207.4	12127.4	167306	83564	Increased in USB1_WT	0.0472508	0.24075	1.31555	4_4		0.126384	0.471211	0.885728	4_4	Decreased in USB1_131	0.0221276	0.55915	-0.429823	4_4
Q6P3X3	TTC27_HUMAN	TTC27			3653.78	3353.77				3304.26	5855.99	3687.66	2368.74	3854.99	6442.36	4330.49					4_2					3_2	Decreased in USB1_131	0.0222557	0.55915	-0.1973	3_4
Q4KWH8	PLCH1_HUMAN	PLCH1			2572.89	4524.44	3072.09	4190.88	3092.16	3177.35	7378.85	6194.4	3729.24	4342.81	8318.82	7041.96		0.0600544	0.24075	0.665566	4_4		0.180119	0.471211	0.395799	4_4	Decreased in USB1_131	0.0245131	0.55915	-0.269767	4_4
Q9HD45	TM9S3_HUMAN	TM9SF3			4377.46	5468.65	4026.15	3489.12	3524.09	4993.94	9335.31	6045.77	5573.97	6996.06	11409.2	7070.11		0.0318535	0.24075	0.806391	4_4		0.181939	0.471211	0.390628	4_4	Decreased in USB1_131	0.0245771	0.55915	-0.415763	4_4
P51571	SSRD_HUMAN	SSR4			12746.3	14224.5	5812.79	10475.1	8967.93	13072.2	28758	14311.8	12203.8	19272.4	31723.8	21947.3		0.0857088	0.24075	0.972688	4_4		0.228106	0.471211	0.531949	4_4	Decreased in USB1_131	0.0252739	0.55915	-0.44074	4_4
Q07020	RL18_HUMAN	RPL18							2103.17		3824.54	3357.7	2763.33	2713.04	4583.37	4651.53	Appeared in USB1_WT				4_0					3_0	Decreased in USB1_131	0.0255185	0.55915	-0.375066	3_4
Q9Y625	GPC6_HUMAN	GPC6			13959.9	19522.1	21332.7	22880.4	13374.3	6190.73	31200	25656.3	18036.9	14343.1	46264.5	39904.3		0.133251	0.242112	0.461046	4_4		0.679846	0.720707	-0.251268	4_4	Decreased in USB1_131	0.0255723	0.55915	-0.712314	4_4
P61619	S61A1_HUMAN	SEC61A1			11838.1	14581.4	6609.93	10702.3	8657.1	13185.2	21577.1	17648.7	11139.4	18948.7	27196.7	19253.4		0.0902967	0.24075	0.79453	4_4		0.207265	0.471211	0.457936	4_4	Decreased in USB1_131	0.0259168	0.55915	-0.336594	4_4
Q99459	CDC5L_HUMAN	CDC5L			26495	40803.7	33693.5	43943.2	323779	416432	1222560	783409	523903	883197	1479560	1237320	Increased in USB1_WT	0.000174752	0.0646665	4.75337	4_4	Increased in USB1_131	0.00104596	0.356673	4.07497	4_4	Decreased in USB1_131	0.0262127	0.55915	-0.678397	4_4
Q14562	DHX8_HUMAN	DHX8			3141.62	4051.93	1542.72	3487.51	4431.9	7801.42	15762.2	11055.4	7614.66	10347.8	18556.4	14919.1	Increased in USB1_WT	0.0151861	0.24075	2.07879	4_4	Increased in USB1_131	0.0411066	0.471211	1.61474	4_4	Decreased in USB1_131	0.0269469	0.55915	-0.464057	4_4
P48651	PTSS1_HUMAN	PTDSS1			9790.82	13775.9	7162.89	10130	7591.05	9809.49	18351	14936.9	9199.58	13664.5	27125.2	16699.4		0.133051	0.242112	0.635152	4_4		0.291809	0.471211	0.265116	4_4	Decreased in USB1_131	0.0276066	0.55915	-0.370035	4_4
Q86VU5	CMTD1_HUMAN	COMTD1						2095.72		1655.43	3074.22	2497.68		2253.56	5444.61	4029.72					3_1					3_1	Decreased in USB1_131	0.0277394	0.55915	-0.653233	3_3
Q9H3G5	CPVL_HUMAN	CPVL				4553.64	3949.17		15893.7	18663	52643.1	26023.7		7376.84	11390.6	9958.27					3_2					4_2	Increased in USB1_131	0.0282271	0.55915	1.64446	4_3
Q9HCU5	SEC12_HUMAN	PREB				6668.74	3495.75	4417.06	4313.66	6430.64	9122.43	6199.5		7523.92	10180.8	7598.42		0.0849798	0.24075	0.832953	3_3		0.142176	0.471211	0.60681	4_3	Decreased in USB1_131	0.0285127	0.55915	-0.226144	4_3
O95168	NDUB4_HUMAN	NDUFB4			5423.75	6399.47	4913.23	5464.27	4315.21	5227.25	7258.36	6383.34	4885.81	7280.38	8182.4	8424.42		0.0932418	0.24075	0.348942	4_4		0.429827	0.546228	0.0413736	4_4	Decreased in USB1_131	0.028684	0.55915	-0.307569	4_4
Q9H8G2	CAAP1_HUMAN	CAAP1			8361.82	7256.26	4107.33	6009	4886.83	7167.85	11659.9	8938.66	6149.22	9998.87	13384	9940.95		0.12988	0.242112	0.612405	4_4		0.276092	0.471211	0.321403	4_4	Decreased in USB1_131	0.0287959	0.55915	-0.291002	4_4
Q9NW64	RBM22_HUMAN	RBM22			5882.9	5574.23		7346.66	5991.44	7522.36	15803.8	11223.5	9715.62	12664.2	17590.1	16171.4	Increased in USB1_WT	0.0100777	0.24075	1.01532	4_3		0.0877104	0.471211	0.356717	4_3	Decreased in USB1_131	0.0289314	0.55915	-0.532579	4_4
P68371	TBB4B_HUMAN	TUBB4B			147846	214024	84497.8	145367	134320	181487	428586	283332	161465	283453	521788	338645		0.0729761	0.24075	1.09475	4_4		0.155331	0.471211	0.732266	4_4	Decreased in USB1_131	0.0305985	0.55915	-0.362487	4_4
Q92922	SMRC1_HUMAN	SMARCC1			5910.74	6026.94	2991.05	5870.01	2992.78	4539.25	7533.07	6109.65	4557.7	6991.97	8332.32	7896.06		0.170571	0.252024	0.436269	4_4		0.500095	0.596268	-0.000127901	4_4	Decreased in USB1_131	0.0306318	0.55915	-0.436397	4_4
Q96JB3	HIC2_HUMAN	HIC2			8843.98	7113.66	5943.48	7147.25	5124.56	5509.35	11707.7	9569.76	6123.2	7812.1	12862.6	11675.1		0.195941	0.268844	0.356621	4_4		0.443761	0.556814	0.0607987	4_4	Decreased in USB1_131	0.0307416	0.55915	-0.295823	4_4
Q9P2N5	RBM27_HUMAN	RBM27			1917.61	2830.63	1956.87	2865.85	2250.33	2770.58	5391.11	4273.99	4044.5	3313.17	7014.58	5899.97	Increased in USB1_WT	0.0251527	0.24075	1.04682	4_4		0.0920302	0.471211	0.559637	4_4	Decreased in USB1_131	0.0311503	0.55915	-0.487187	4_4
P51617	IRAK1_HUMAN	IRAK1			2802.37	2865.63		3131.05	1791.38	3023.3	6125.01	3676.97	2293.8	4400.64	6859.74	4291.73		0.223899	0.289784	0.261622	4_3		0.640694	0.695048	-0.112144	4_3	Decreased in USB1_131	0.0313419	0.55915	-0.321185	4_4
Q7Z7C8	TAF8_HUMAN	TAF8			25850.9	35091.4	19172.4	31345.6	20262	26325.1	35608	38015.6	21676	34200.3	40240.1	46907.2		0.170291	0.252024	0.339981	4_4		0.381441	0.508754	0.101346	4_4	Decreased in USB1_131	0.0319942	0.55915	-0.238636	4_4
P33947	ERD22_HUMAN	KDELR2				2603.69		976.575	1670.95	2873.01		3067.92	1885.16	3067.34	3428.82	3323.75					4_2					3_2	Decreased in USB1_131	0.0328902	0.55915	-0.127998	3_4
Q9UBC1	IKBL1_HUMAN	NFKBIL1				2065.61		1857.21	1184.51		4420.48	2985.96	1737.69		5536.74	3750.04					3_2					3_2	Decreased in USB1_131	0.0333845	0.55915	-0.402142	3_3
P42357	HUTH_HUMAN	HAL			5102.45	4471.09	3449.14	8779.43		8811.28	4089.59	4761.13	4354.24	11682.5	5270.89	7485.45		0.197355	0.269237	0.384663	4_4		0.426447	0.543282	0.113874	3_4	Decreased in USB1_131	0.0337087	0.55915	-0.475267	3_4
Q04837	SSBP_HUMAN	SSBP1			8836.29	10916.9	7508.93	9414.93	7971.55	8135.89	28134.3	16514.2	11854.8	13788.2	30985.5	22382.9	Increased in USB1_WT	0.0426648	0.24075	1.01378	4_4		0.192329	0.471211	0.535891	4_4	Decreased in USB1_131	0.0354136	0.55915	-0.477889	4_4
P61204;P84077	ARF1_HUMAN;ARF3_HUMAN	ARF1;ARF3			3717.58	5027.31	3013.77	5031.71	3684.42	4443.33	7818.29	6059.78	4996.44	8203.62	9512.87	7783.28		0.0262488	0.24075	0.855163	4_4		0.187752	0.471211	0.363107	4_4	Decreased in USB1_131	0.0354148	0.55915	-0.492056	4_4
Q01650	LAT1_HUMAN	SLC7A5			2440.67	2845.1			1712.24		5096.48	3099.48	2296.72	3146.46	5910.91	3814.77					4_2					3_2	Decreased in USB1_131	0.0359748	0.55915	-0.31238	3_4
P24468	COT2_HUMAN	NR2F2			4811.29	5836.85	2969.11		4372.63	6006.37	10244.7	7118.99	5312.77	6555.2	10783.6	7932.85		0.16549	0.252024	0.723742	4_3		0.227817	0.471211	0.563385	4_3	Decreased in USB1_131	0.0361541	0.55915	-0.159309	4_4
P02745	C1QA_HUMAN	C1QA			53730.6	74430.3	66783	63901.1	36663.1	57499.6	71441.1	47404.5	54354.6	62277.2	94482.8	75663.5		0.246159	0.305895	0.12595	4_4		0.942994	0.949491	-0.314324	4_4	Decreased in USB1_131	0.0364544	0.55915	-0.440274	4_4
O00148	DX39A_HUMAN	DDX39A			3863.09	5320	3715.7	5333.57	2766.92	4315.27	6680.58	4996.09	4576.25	5499.72	7679.89	6339.96		0.0855471	0.24075	0.397292	4_4		0.509766	0.600796	-0.00785312	4_4	Decreased in USB1_131	0.0365622	0.55915	-0.405145	4_4
P68366	TBA4A_HUMAN	TUBA4A			90886.7	109900	44978.1	80212.1	72683.8	115444	250429	163353	88634.7	174323	277492	203786		0.0677634	0.24075	1.14992	4_4		0.141436	0.471211	0.812944	4_4	Decreased in USB1_131	0.0366741	0.55915	-0.336979	4_4
P42285	MTREX_HUMAN	MTREX				3233.95	3836.82	4782.67	2651	4450.01	9421.16	9172.62	3603.09	5683.15	10750.6	9885.48	Increased in USB1_WT	0.0149322	0.24075	1.11577	4_3		0.032748	0.471211	0.898674	4_3	Decreased in USB1_131	0.0367387	0.55915	-0.273499	4_4
Q5T2D3	OTUD3_HUMAN	OTUD3			6713.04	5433.83	4154.46	5395.85	3692.46	5186.62	8380.89	7961.29	4087.64	6152.71	9082.73	8285.88		0.247597	0.306802	0.302706	4_4		0.359317	0.490762	0.161009	4_4	Decreased in USB1_131	0.037077	0.55915	-0.141697	4_4
O43824	GTPB6_HUMAN	GTPBP6			4666.87	6130.14	3695.01	4681.87	3647.69	4102.82	6816.33	5875.94	4366.15	6486.82	8260.36	6941.04		0.112653	0.242112	0.428548	4_4		0.424458	0.542776	0.0690938	4_4	Decreased in USB1_131	0.0376229	0.55915	-0.359454	4_4
Q9Y230	RUVB2_HUMAN	RUVBL2			5024.34	4237.18	3387.92	5221.91	3494.47	4690.92	7815.1	6219.57	4153.7	6932.32	8642.24	7705.38		0.0887256	0.24075	0.586998	4_4		0.251532	0.471211	0.270252	4_4	Decreased in USB1_131	0.0377845	0.55915	-0.316746	4_4
P62241	RS8_HUMAN	RPS8			136299	174444	110886	152725	101649	129576	260079	207882	120310	182204	289495	235995		0.133059	0.242112	0.473763	4_4		0.320676	0.479382	0.205639	4_4	Decreased in USB1_131	0.0397278	0.55915	-0.268124	4_4
A0A0A0MS14	HV145_HUMAN	IGHV1-45			19742.7	42006.1	23709.9	37778.6	12496.2	35712.5	62932.8	50590.7	24864.5	50634.8	90733.1	58699		0.0670781	0.24075	0.793551	4_4		0.319637	0.479382	0.233906	4_4	Decreased in USB1_131	0.0401193	0.55915	-0.559645	4_4
Q6P1L8	RM14_HUMAN	MRPL14			10364.6	11676.7	9111.98	11309.7	7172.4	10456.3	14839.1	18455.4	9968.63	13050.2	19265.7	19211		0.0805578	0.24075	0.487203	4_4		0.302593	0.475972	0.179913	4_4	Decreased in USB1_131	0.0409736	0.55915	-0.30729	4_4
P35241	RADI_HUMAN	RDX			11743.8	17741.8	8232.39	12365.5	7772.12	12210.1	18823.3	15199.8	12983.8	19319.5	22132.8	17841.4		0.0829123	0.24075	0.555857	4_4		0.422982	0.541565	0.0890679	4_4	Decreased in USB1_131	0.0416644	0.55915	-0.46679	4_4
A7E2Y1	MYH7B_HUMAN	MYH7B			89727.7	62036.2	152643	113684	32129.7	40970.9	92620.9	48429.1	67663.6	52733	126134	64144.1		0.975771	0.975771	-0.435606	4_4		0.991504	0.992405	-1.008	4_4	Decreased in USB1_131	0.0423562	0.55915	-0.572392	4_4
Q9BX40	LS14B_HUMAN	LSM14B			2198.07			2403.08	1385.04	2436.08	5131.02	3936.13	1709.05	3734.12	5512.19	5658.23					4_2					4_2	Decreased in USB1_131	0.0436542	0.55915	-0.386607	4_4
P25311	ZA2G_HUMAN	AZGP1			24795.8	30686.5	13436.5	53075.1	15372.7	43765.2	27536.9	30114	24156.4	89225.1	30219.6	61314.8		0.0762823	0.24075	0.719921	4_4		0.491899	0.590662	0.0100157	4_4	Decreased in USB1_131	0.0437297	0.55915	-0.709905	4_4
A0A075B6H7;A0A0C4DH55;P01624	KV315_HUMAN;KV37_HUMAN;KVD07_HUMAN	IGKV3-15;IGKV3-7;IGKV3D-7			75077	92031.3	45775.2	65629.6	53501.4	71146.7	135032	96550.5	59877.5	97615.6	165782	104473		0.157484	0.249496	0.571498	4_4		0.278364	0.471211	0.31437	4_4	Decreased in USB1_131	0.0440639	0.55915	-0.257128	4_4
O75319	DUS11_HUMAN	DUSP11			4541.74	5061.84	5390.46	6398.08	3153.55	3573.18	10208.5	6910.54	4299.39	5377.53	10690.6	8924.55		0.108846	0.242112	0.369043	4_4		0.498994	0.595648	0.000932098	4_4	Decreased in USB1_131	0.0445878	0.55915	-0.368111	4_4
O43592	XPOT_HUMAN	XPOT			4761.5	5844.81	2376.47	4274.51	4109.96	5273.28	10916.5	6965.78	4428.26	7193.28	12192.5	8638.4		0.0988261	0.242112	0.892231	4_4		0.169926	0.471211	0.635849	4_4	Decreased in USB1_131	0.0447292	0.55915	-0.256382	4_4
O43491	E41L2_HUMAN	EPB41L2				13419.9	9421.5	8550.96	4658.96	5388.33	14779.7	11323.9	7432.19	9337.97	16640.2	14080.4		0.257441	0.313304	0.338994	4_3		0.5496	0.629846	-0.087221	4_3	Decreased in USB1_131	0.044827	0.55915	-0.488106	4_4
P06702	S10A9_HUMAN	S100A9			31788.3	14641.1	10919.4	17866.2	5587.51	20762.3	8478.32	10188.6	9283.69	69303.7	11433.4	18171.5		0.438031	0.466646	0.139497	4_4		0.850965	0.865345	-0.794899	4_4	Decreased in USB1_131	0.0450835	0.55915	-0.934396	4_4
P56192	SYMC_HUMAN	MARS1			4707.32	7217.46	2319.87	2142.75	3062.22	3265.04	6937.7	5209.2	3670.84	6440.86	9361.72	6886.59		0.143414	0.244351	0.793506	4_4		0.356654	0.490399	0.274323	4_4	Decreased in USB1_131	0.0462974	0.55915	-0.519182	4_4
Q8WVV4	POF1B_HUMAN	POF1B			7216.23	7176.9	4907.38	7011.84	3775.96	9004.08	4480.15	5118.6	4754.97	11291.8	8136.63	11458.2		0.167532	0.252024	0.372507	4_4		0.828144	0.845501	-0.298158	4_4	Decreased in USB1_131	0.0474659	0.55915	-0.670665	4_4
P62244	RS15A_HUMAN	RPS15A			244053	262057	248996	305235	159093	199915	411253	392120	194947	284460	473584	422397		0.171837	0.252024	0.297602	4_4		0.477385	0.582442	0.0193651	4_4	Decreased in USB1_131	0.0476485	0.55915	-0.278237	4_4
O43660	PLRG1_HUMAN	PLRG1			6633.54	7730.27	8108.59	11178	93485.2	118014	339012	245553	130226	258270	404847	357852	Increased in USB1_WT	0.000183018	0.0646665	4.99993	4_4	Increased in USB1_131	0.000578457	0.295881	4.39806	4_4	Decreased in USB1_131	0.0482855	0.55915	-0.601875	4_4
Q92616	GCN1_HUMAN	GCN1			4530.95	3337	1409.62	2947.13	3514.63	2704.01	6663.13	4636.93	4084.18	4170.89	8245.16	5218.49		0.114644	0.242112	0.88615	4_4		0.213917	0.471211	0.556215	4_4	Decreased in USB1_131	0.0485827	0.55915	-0.329935	4_4
Q9NUL7	DDX28_HUMAN	DDX28			13342.8	16628.1	10585	17294.3	9429.57	10702.1	21740.2	19683.2	12847.7	16572.9	24346.9	22463.8		0.141011	0.243203	0.379918	4_4		0.478821	0.582442	0.0221213	4_4	Decreased in USB1_131	0.0485863	0.55915	-0.357797	4_4
P02768	ALBU_HUMAN	ALB			32057.3	22272.9	9782.32	26726.4	6308.16	39554.4	11648.1	13733.8	11831.9	82882.2	15019.2	54775.5		0.254774	0.312011	0.527907	4_4		0.756677	0.787467	-0.556375	4_4	Decreased in USB1_131	0.049315	0.55915	-1.08428	4_4
Q6NUK1	SCMC1_HUMAN	SLC25A24			4008.45	3701.64	3982.24	3540.4	3377.54	4082.54	7228.2	5286.03	4517.66	5749.19	7380.13	7638.94		0.0199316	0.24075	0.701813	4_4		0.132323	0.471211	0.33314	4_4	Decreased in USB1_131	0.0493684	0.55915	-0.368673	4_4
Q9NVH1	DJC11_HUMAN	DNAJC11			4571.53	4569.87			3341.84	4816.09	9565.3	7000.61	5832.1	7622.65	11239.7	8123.16					4_2					4_2	Decreased in USB1_131	0.0496439	0.55915	-0.478271	4_4
P62318	SMD3_HUMAN	SNRPD3			14245.3	12945.5	12691.9	20815.8	18927.4	31139.4	56152.3	53537.6	25897	34286.2	67140.6	86443.5	Increased in USB1_WT	0.00809107	0.24075	1.68121	4_4	Increased in USB1_131	0.0177264	0.471211	1.29615	4_4	Decreased in USB1_131	0.049776	0.55915	-0.38506	4_4
Q9BYD3	RM04_HUMAN	MRPL4			5723.9	6406.8	4692.87	5459.02	4288.86	4715.79	12587.6	10275.9	4965.98	7719.19	14841.4	12739.2		0.0917234	0.24075	0.736893	4_4		0.245804	0.471211	0.369376	4_4		0.0509305	0.55915	-0.367517	4_4
Q96AY2	EME1_HUMAN	EME1			11804	12588.4	7681.92	11521.1	6287.07	7242.25	16856.1	13562.8	9817.79	14606	19928.6	16899.8		0.133839	0.242112	0.469172	4_4		0.564021	0.639888	-0.0843232	4_4		0.0514082	0.55915	-0.553496	4_4
P0DP01	HV108_HUMAN	IGHV1-8			2217.09	3453.14		2788.39	1141.04	2361.08	5267.22	3584.43	2455.11	4479.65	6863.28	4207.15		0.0509727	0.24075	0.372003	4_3		0.784298	0.807993	-0.38149	4_3		0.051462	0.55915	-0.660583	4_4
Q9Y3L5	RAP2C_HUMAN	RAP2C			3218.07	2524.05	1992.04	3059.06	2535.06	1878.04	5492.1	3229.08	3280.07	3538.08		5273.11		0.0941073	0.24075	0.433441	3_4		0.344827	0.484436	0.192614	4_4		0.0521507	0.55915	-0.664325	4_3
Q15029	U5S1_HUMAN	EFTUD2			15374.8	16829.5	20264.2	26562.4	26967.2	33650	93997.4	81716.4	30547.1	59529.9	118986	105828	Increased in USB1_WT	0.0053806	0.24075	1.84029	4_4	Increased in USB1_131	0.0106888	0.471211	1.4113	4_4		0.0528925	0.55915	-0.42899	4_4
Q13573	SNW1_HUMAN	SNW1			11316.7	10829.6	10970.2	11770.2	16400.4	17670.2	39826.7	37314.9	18940	27774.1	47620.6	43113.4	Increased in USB1_WT	0.0076799	0.24075	1.52318	4_4	Increased in USB1_131	0.0187765	0.471211	1.19159	4_4		0.0540474	0.55915	-0.33159	4_4
P57678	GEMI4_HUMAN	GEMIN4				3283.38	1774.87	2794.69	2467.83	2876.13	6257.12	4273.27	3491.73	3896.84	6313.25	5671.13		0.0761788	0.24075	1.03291	4_3		0.164657	0.471211	0.746462	4_3		0.0545335	0.55915	-0.340014	4_4
Q14318	FKBP8_HUMAN	FKBP8			1407.17	1658.21		1424.26	1797.93	1179.7	4585.11	2136.1	2565.52	3000.8	5608.44	3293.38		0.00691569	0.24075	0.977177	4_3		0.346634	0.484436	0.149033	4_3		0.0560438	0.55915	-0.693769	4_4
P12273	PIP_HUMAN	PIP			7431.15	6259.34	2477.65	6081.09	2069.43	7405.26	5434.43	4821.8	4717.34	14860.3	5908.65	15868.8		0.0985354	0.242112	0.807354	4_4		0.615399	0.677667	-0.200854	4_4		0.0561205	0.55915	-1.00821	4_4
O75223	GGCT_HUMAN	GGCT			6718.66	4576.43	3213.52	5058.03	2335.82	10629.4	3331.41	5771.45	3917.45	12724	4266.63	13147.2		0.16098	0.25168	0.621012	4_4		0.510743	0.601254	-0.0165355	4_4		0.0569285	0.55915	-0.637548	4_4
P08574	CY1_HUMAN	CYC1			7543.32	5758.36	9143.94	5948.25	4148.95	4922.69	7467.26	8252.12	4823.53	6862.85	8629.21	8767.11		0.470094	0.495884	0.021022	4_4		0.766483	0.792833	-0.22715	4_4		0.057425	0.55915	-0.248173	4_4
Q13200	PSMD2_HUMAN	PSMD2							1691.96	2437.84	5489.83	4869.69	2263.48	2932.43	6054.19	5137.06	Appeared in USB1_WT				4_0	Appeared in USB1_131				4_0		0.0580566	0.55915	-0.226156	4_4
Q5C9Z4	NOM1_HUMAN	NOM1			5493.49	5949.56	5399.22	6113.34	3368.96	4274.46	8037.4	8296.99	4817.73	6155.5	9796.15	8540.76		0.143442	0.244351	0.300398	4_4		0.547767	0.629625	-0.0419638	4_4		0.0582176	0.55915	-0.342362	4_4
Q9NNW5	WDR6_HUMAN	WDR6			8638.4	9114.45	7105.8	10578.3	6318.3	6969.09	20637.3	16912.8	8248.8	11797.6	24418.3	19053.1		0.0804225	0.24075	0.733874	4_4		0.260418	0.471211	0.344195	4_4		0.0587968	0.55915	-0.389679	4_4
O94813	SLIT2_HUMAN	SLIT2			14596.1	12167.4	13424.9	18194.2	14050.5	17597.5	42481.4	38043.1	12239.9	16920.6	39930.1	36575.8		0.0848053	0.24075	0.700436	4_4		0.0585171	0.471211	0.800866	4_4		0.0588304	0.55915	0.10043	4_4
Q09028	RBBP4_HUMAN	RBBP4				6466.51	4575.24	6944.83	3962.82	4851.99	12948.8	8414.63	5698.46	7382.28	15252.6	8907.67		0.129907	0.242112	0.762441	4_3		0.251126	0.471211	0.454483	4_3		0.0596306	0.55915	-0.36198	4_4
Q9H0W5	CCDC8_HUMAN	CCDC8			2880.28	3059.6	2523.66	2620.86	2462.84	2518.26	5166.63	4473.16	2799.2	3403	5342.54	5647.91		0.0766386	0.24075	0.575489	4_4		0.203982	0.471211	0.32454	4_4		0.0596723	0.55915	-0.250949	4_4
O14950;P19105	ML12A_HUMAN;ML12B_HUMAN	MYL12A;MYL12B			7908.37	13605.5	41529.9	40474	14354	8006.21	162448	85477.2	20142	14754.7	169819	124994	Increased in USB1_WT	0.0265447	0.24075	1.28108	4_4		0.130895	0.471211	0.785325	4_4		0.0599147	0.55915	-0.495751	4_4
Q8TER5	ARH40_HUMAN	ARHGEF40			6666.6	7134.4	3602.96	5480.67	4046.78	5840.64	12118.4	7207.73	5383.89	7347.3	12395.2	8290.38		0.165946	0.252024	0.528433	4_4		0.317592	0.479382	0.284074	4_4		0.0599372	0.55915	-0.244359	4_4
Q9H6F5	CCD86_HUMAN	CCDC86			4449.72	6002.97	5778.83	4483.73	3652.92	3423.56	9208.06	8730.9	4316.7	5324.87	11344	9494.54		0.128821	0.242112	0.459691	4_4		0.382728	0.509805	0.134677	4_4		0.0605738	0.55915	-0.325014	4_4
Q3ZCQ8	TIM50_HUMAN	TIMM50			2902.4	3795.01	2167.24	2430.03		4624.91	7148.72	5535.03	3763.44	5841.64	7788.93	6822.15	Increased in USB1_WT	0.0265563	0.24075	1.08297	4_4		0.0631323	0.471211	1.06492	3_4		0.0612807	0.55915	-0.254108	3_4
P02788	TRFL_HUMAN	LTF			9398.28	5884.41	3523.16	33899.9	3805.77	7486.87	4779.15	9979.85	11481.2	37154.8	8830.44	12285.4		0.239314	0.301274	0.702166	4_4		0.806522	0.827414	-0.570263	4_4		0.0614452	0.55915	-1.27243	4_4
P25490	TYY1_HUMAN	YY1			7545.62	8423.13	3779.76	7951.84	5726.79	6428.82	12267.3	10786.5	7168.85	10425.8	15815.1	11439.6		0.114924	0.242112	0.705861	4_4		0.271803	0.471211	0.337651	4_4		0.0614626	0.55915	-0.36821	4_4
P62273	RS29_HUMAN	RPS29			801872	839692	640230	942648	400246	637509	1229810	980237	572363	905007	1343210	1074520		0.271023	0.325351	0.219888	4_4		0.588949	0.654886	-0.100429	4_4		0.0618723	0.55915	-0.320316	4_4
P38159	RBMX_HUMAN	RBMX			2174.11		2489.22	2159.32	1750.25	2833.44	5940.89	3824.4		3525.44	6548.28	5007.14					3_3		0.167504	0.471211	0.588926	4_3		0.0621398	0.55915	-0.28148	4_3
P08195	4F2_HUMAN	SLC3A2			4481.21	4854.78	2163.05	3157.43	2577.94	4334.09	7751.47	4402.03	3555.24	6115.04	7704.23	5893.56		0.116645	0.242112	0.682997	4_4		0.294742	0.471211	0.339869	4_4		0.0625193	0.55915	-0.343128	4_4
P78549	NTH_HUMAN	NTHL1			15157.7	19571.6	15359	25244.8	11245.7	15607.8	38911.2	35865.4	14405.3	22597.6	46203.3	36973.5		0.107853	0.242112	0.568343	4_4		0.278306	0.471211	0.272634	4_4		0.0633593	0.55915	-0.295709	4_4
Q14498	RBM39_HUMAN	RBM39			23090	26350.9	13959.8	21030	18104.4	18429.4	60149.3	32945.8	23535.4	32528.9	67562	39943.1		0.0879594	0.24075	0.882966	4_4		0.245302	0.471211	0.472036	4_4		0.0637549	0.55915	-0.41093	4_4
P62277	RS13_HUMAN	RPS13			326384	296173	207912	332682	168850	167817	359831	325119	227949	209064	417942	330906		0.50533	0.525662	-0.00518684	4_4		0.71279	0.748927	-0.253052	4_4		0.0640744	0.55915	-0.247865	4_4
Q9Y2S7	PDIP2_HUMAN	POLDIP2			4067.81	3854.83	3514	5137.77	2409.81		6121.61	4859.88	2754.72	4018.67	6436.02	5577.94		0.352588	0.395077	0.122337	4_4		0.509091	0.600796	-0.0115859	3_4		0.064322	0.55915	-0.154685	3_4
Q8IWK6	AGRA3_HUMAN	ADGRA3			7670.27	8068.28	6216.63	9973.56	5776.73	8154.81	24361.2	16706.7	7729.32	10838.7	26009.3	18021		0.0774348	0.24075	0.838811	4_4		0.173293	0.471211	0.580248	4_4		0.0648199	0.55915	-0.258563	4_4
Q96DA6	TIM14_HUMAN	DNAJC19			3358.47	4177.25	3128.8	3632.62	2862.88	3497.16	6269.78	5074.27		4605.83	7005.42	5952.27		0.075475	0.24075	0.672066	3_4		0.235803	0.471211	0.249572	4_4		0.0649091	0.55915	-0.262525	4_3
Q9Y6V7	DDX49_HUMAN	DDX49			6817.79	5427.52	4131.99	6503.22	2912.59	4601.42	12588.7	9187.74	4503.95	6945.1	13437	10658.4		0.168007	0.252024	0.542914	4_4		0.403109	0.526668	0.16014	4_4		0.065268	0.55915	-0.382774	4_4
O75489	NDUS3_HUMAN	NDUFS3			3216.87			3345.34	2105.25	2695.36	6847.33	4598.06	4602.77	5912.24	7474.82	6340.01					4_2					4_2		0.0655762	0.55915	-0.712924	4_4
P62266	RS23_HUMAN	RPS23			1428150	1557110	1194810	1578370	921923	1233140	1878050	1734990	1177010	1482290	2550540	1741990		0.258959	0.314789	0.221565	4_4		0.558189	0.63802	-0.0447544	4_4		0.0659854	0.55915	-0.266319	4_4
P41223	BUD31_HUMAN	BUD31			3698.47	5410.45	3229.01	3994.32	4497.4	4657.04	9689.29	9420.81	5238.98	9053.85	15355.3	10916.7	Increased in USB1_WT	0.0257402	0.24075	1.23631	4_4		0.0907973	0.471211	0.722257	4_4		0.0665675	0.55915	-0.51405	4_4
P04792	HSPB1_HUMAN	HSPB1			11484.1	11405.1	9281.29	9335.78	6312.09	12902.2	16190.2	13683.2	9579.96	24253.2	17486.1	17053.2		0.0623155	0.24075	0.65249	4_4		0.339722	0.481849	0.167194	4_4		0.0683138	0.55915	-0.485296	4_4
P62081	RS7_HUMAN	RPS7			1956030	2033870	1735230	2048330	926028	1312470	1905760	1696180	1588800	1403550	2664210	2052400		0.577879	0.593025	-0.0534233	4_4		0.914021	0.925786	-0.461916	4_4		0.0685622	0.55915	-0.408492	4_4
Q49A26	GLYR1_HUMAN	GLYR1			6500.52	8691.55	11225.5	11193.3	5901.6	7062.38	19363.6	17490.3	8316.59	10378.2	20391.7	19818.3		0.0175256	0.24075	0.574177	4_4		0.215663	0.471211	0.247895	4_4		0.0691026	0.55915	-0.326282	4_4
Q9NTJ3	SMC4_HUMAN	SMC4			4605.86	5750.15	3822.46	4497.67	3437	5587.89	10873.3	7500.3	4485.4	7381.43	10767.8	9185.71		0.0642737	0.24075	0.711608	4_4		0.187489	0.471211	0.445593	4_4		0.0701471	0.55915	-0.266015	4_4
P07339	CATD_HUMAN	CTSD			12883.9	9396.83	9991.46	16941.3	5123.19	22035.1	8048.4	10751.7	10445.6	28064.8	8769.42	20555.4		0.242954	0.303693	0.34165	4_4		0.672113	0.715475	-0.267218	4_4		0.0702478	0.55915	-0.608868	4_4
P18085	ARF4_HUMAN	ARF4			7784.38	8858.47	4750.18	9813.43	5885.45	7845.29	20196.5	13596	7230.99	11935	22788.6	14768.7		0.109249	0.242112	0.793913	4_4		0.221797	0.471211	0.494936	4_4		0.0706442	0.55915	-0.298977	4_4
O00311	CDC7_HUMAN	CDC7			5076.62	3963.79	2864.68	3684.48	2822.53	3309.66	8369.37	6139.41		4388.41	9788.44	6852.67		0.091962	0.24075	0.938243	3_4		0.308918	0.477365	0.294077	4_4		0.0707583	0.55915	-0.263847	4_3
O75643	U520_HUMAN	SNRNP200			9362.7	10128.4	11361.9	15578.1	16414.3	19357.4	56635.7	48303.9	19113.2	35983.1	66285.8	63614.7	Increased in USB1_WT	0.00484707	0.24075	1.85821	4_4	Increased in USB1_131	0.0132655	0.471211	1.42364	4_4		0.0714246	0.55915	-0.434565	4_4
P62263	RS14_HUMAN	RPS14			308725	333082	313660	352849	124060	208103	405177	371438	235102	211825	560956	568339		0.385291	0.419741	0.120087	4_4		0.808683	0.828111	-0.387611	4_4		0.0723332	0.55915	-0.507697	4_4
Q8NHP8	PLBL2_HUMAN	PLBD2			8194.9	8896.35	4540.81	8190.61	5953.84	8116.45	14860.3	10252.3	8393.99	9996.41	15717.1	11267.2		0.112412	0.242112	0.613557	4_4		0.252876	0.471211	0.360269	4_4		0.0727918	0.55915	-0.253288	4_4
Q02447	SP3_HUMAN	SP3			5118.86	5803.3	3960.28	5639.2	2949.87	4873.4	8990.94	7664.82	4306.87	6797.83	9249.55	8825.87		0.118033	0.242112	0.462262	4_4		0.379083	0.507876	0.144629	4_4		0.0748448	0.55915	-0.317633	4_4
O00159	MYO1C_HUMAN	MYO1C				2011.97	2941.85	3451.35	1293.42		7187.78	3464.93	2958.4		9694.53	5562.8					3_3					3_3		0.075413	0.55915	-0.769412	3_3
Q14683	SMC1A_HUMAN	SMC1A			4965.42	6381.23	3690.13	4196.82	3518.61	4623.29	9491.92	7006.05	4063.56	6790.63	10368.5	7845.42		0.132211	0.242112	0.548389	4_4		0.289737	0.471211	0.285127	4_4		0.0755157	0.55915	-0.263262	4_4
Q8N6R0	EFNMT_HUMAN	METTL13			8087.92	10340.8	4733.19	8673.02	6866.88	8296.94	15524.8	12523.4	8630.29	12169	18847	12660		0.0992801	0.242112	0.716906	4_4		0.217851	0.471211	0.422475	4_4		0.075624	0.55915	-0.294431	4_4
P60468	SC61B_HUMAN	SEC61B			5389.47	5681.4	3115.08	4590.11	4567.14		8664.85	7412.55	5895.15	7131.21	9490.4	9963.28		0.0520795	0.24075	0.795644	4_4		0.162038	0.471211	0.642831	3_4		0.0759422	0.55915	-0.308727	3_4
O00165	HAX1_HUMAN	HAX1			4547.24	5632.14	2054.26	4664.68	4837.52	6231.04	12899.7	10092.9	6622	9314.54	15469.8	10195	Increased in USB1_WT	0.045981	0.24075	1.32721	4_4		0.0966707	0.471211	0.999801	4_4		0.0763087	0.55915	-0.327412	4_4
A0A087WSY6	KVD15_HUMAN	IGKV3D-15			10784.7	15526.9	7322.74	9869.92	7603.16	10919.4	24441.5	16626.9	10980.1	17156.3	28428.9	17295.8		0.0979042	0.242112	0.734022	4_4		0.272817	0.471211	0.369774	4_4		0.0767566	0.55915	-0.364248	4_4
O43813	LANC1_HUMAN	LANCL1			5450	4186.36	2522.51	4297.83	2951.82	3191.37	5841.11	4999.3	4153.12	5260.28	7376.04	5059		0.183339	0.260473	0.430153	4_4		0.468837	0.575775	0.0383321	4_4		0.0768588	0.55915	-0.391821	4_4
P09017	HXC4_HUMAN	HOXC4			5673.85	6129.63	4859.63	6466.88	4437.97	5544.8	10317.6	7869.88	6194.02	5914.79	11318.7	9134.95		0.104763	0.242112	0.448298	4_4		0.271756	0.471211	0.217592	4_4		0.0772517	0.55915	-0.230706	4_4
P49916	DNLI3_HUMAN	LIG3			7293.33	3621.38		3237.19	4068.96	4247.53	14265.3	6088.64	6141.37	6573.63	14001.2	7924.25		0.150295	0.247781	0.634555	4_3		0.431475	0.547641	0.0998483	4_3		0.0794306	0.55915	-0.39429	4_4
Q13637	RAB32_HUMAN	RAB32				2180.33			1652.5		4068.02	4100.74	2160.33	3082.07	6180.49	4686.42					4_1					3_1		0.0798849	0.55915	-0.394199	3_4
O14980	XPO1_HUMAN	XPO1			3765.02	4510.62	4009.88	4688.73	4547.49	5068.32	10233.1	6318.32	4994.74	6663.47	10557.1	7246.79		0.021363	0.24075	0.748857	4_4		0.0662368	0.471211	0.555638	4_4		0.0799632	0.55915	-0.193219	4_4
P62861	RS30_HUMAN	FAU			1015010	624876	638279	950191	203926	223717	449005	542351	671441	302512	1919490	696981		0.57792	0.593025	-0.125343	4_4		0.97508	0.97699	-1.27843	4_4		0.0800072	0.55915	-1.15309	4_4
Q9UNP9	PPIE_HUMAN	PPIE				2924.96		3544.73	4497.21	5427.75	18521.2	12723	5309.55	10297.8	20107	19994.6					4_2					4_2		0.080393	0.55915	-0.48354	4_4
P10809	CH60_HUMAN	HSPD1			10602.1	13338.6	13179.5	15954.3	8551.56	10302	22403.5	23253.9	11422.4	14364.8	24066.1	24566.5		0.0558716	0.24075	0.426475	4_4		0.314151	0.478836	0.156546	4_4		0.0807793	0.55915	-0.269929	4_4
Q12931	TRAP1_HUMAN	TRAP1			16884.6		12986.5		13148.5	16446.6	26534.1	23472		22635.7	30934.2	26607					3_2					4_2		0.0811383	0.55915	-0.287677	4_3
Q9BZF2	OSBL7_HUMAN	OSBPL7			1563.83	1395.27	1378.13		1222.06	1726.08	2188.58	1287.87	1681.46	1663.45	3201.06	1998.47		0.13543	0.242112	0.524701	4_3		0.281238	0.471211	0.206157	4_3		0.0821708	0.55915	-0.397386	4_4
P01834	IGKC_HUMAN	IGKC				2321.13	1146.57	10624.2	1490.44	3488.06	2844.96	2653.81	2074.03	17910	4004.3	6234.77		0.17525	0.253432	1.32772	4_3		0.512015	0.601494	-0.0341786	4_3		0.0821945	0.55915	-1.14059	4_4
Q6PII3	CC174_HUMAN	CCDC174							5760.08	5089.9	16178	16906.9	7836.73	9787.57	18822.3	19219.1	Appeared in USB1_WT				4_0	Appeared in USB1_131				4_0		0.0832783	0.55915	-0.447704	4_4
Q8WVD3	RN138_HUMAN	RNF138			11024.4	14869.9	11200.6	15457.2	8840.33	14596.5	45940.5	31447.9	14140.4	16106.1	54018.4	36064		0.0674842	0.24075	0.991623	4_4		0.147555	0.471211	0.678894	4_4		0.0846372	0.55915	-0.312729	4_4
P30414	NKTR_HUMAN	NKTR							3659.69	3665.84	7643.39	6704.28		5523.31	9941.51	7587.28					3_0	Appeared in USB1_131				4_0		0.0847217	0.55915	-0.383047	4_3
Q9NV31	IMP3_HUMAN	IMP3			8422.46	7179.88	8694.71	16499.9	6207.1	8280.15	19052.8	20092.9	7058.71	11400.2	23126.3	20252.2		0.113446	0.242112	0.529784	4_4		0.213726	0.471211	0.295349	4_4		0.0878315	0.55915	-0.234435	4_4
Q9BXK1	KLF16_HUMAN	KLF16			4340.98	7293.69	5239.99	8322.95	4523.98	3771.99	13576.1	13759.2	6897.99	7285.98	15640.2	15090.3		0.0484356	0.24075	0.775677	4_4		0.293104	0.471211	0.301728	4_4		0.0881852	0.55915	-0.473949	4_4
P51570	GALK1_HUMAN	GALK1			6758.69	8404.45	4018.51	5548.54	5013.48	5942.13	11465.1	7779.87	5498.33	7337.74	11425.5	9454.5		0.187026	0.262579	0.445712	4_4		0.305484	0.476709	0.267262	4_4		0.0892539	0.55915	-0.17845	4_4
Q9Y4W6	AFG32_HUMAN	AFG3L2			5020.66	4750.69	2906.11	3533.18	2456.43	3107.76	7453.55	4535.53		4400.84	8447.33	5357.78		0.146205	0.24678	0.676572	3_4		0.486984	0.588176	0.0188916	4_4		0.0893143	0.55915	-0.307612	4_3
Q9NR50	EI2BG_HUMAN	EIF2B3			5410.59	4778.48	2290.11	4753.61	1951.1	3732.1	7750.16	5091.17	5551.87	4925.38	9609.71	7359.37		0.121176	0.242112	0.695126	4_4		0.495927	0.593373	0.00743014	4_4		0.0893498	0.55915	-0.687696	4_4
Q9BW92	SYTM_HUMAN	TARS2			3560.94	3992.08	2198.3	4214.5	3003.01	2807.86	6951.59	6289.54	4369.58	5189.64	7818.02	6948.93		0.0534352	0.24075	0.806394	4_4		0.251114	0.471211	0.371257	4_4		0.0894458	0.55915	-0.435136	4_4
P04843	RPN1_HUMAN	RPN1			8340.59	11221.7	6268.13	8750.82	8129.32	10839.8	18911.1	14945.7	8639.69	15210.8	21054.2	16712.5		0.05947	0.24075	0.792768	4_4		0.120906	0.471211	0.5696	4_4		0.0894534	0.55915	-0.223169	4_4
Q9BWC9	CC106_HUMAN	CCDC106			7293.32	12239.8	16989.4	20949.1	8245.36	13837.2	37185.8	32519	12078.7	13768.4	44553.5	40998		0.0247494	0.24075	0.814292	4_4		0.0510963	0.471211	0.529623	4_4		0.0898488	0.55915	-0.284669	4_4
Q9UL54	TAOK2_HUMAN	TAOK2				3006.15		2326.68	2143.95	1920.95	5369.92	3325.53	3565.09	3383.2	5281.11	4308.86					4_2					4_2		0.0898767	0.55915	-0.474975	4_4
P05387	RLA2_HUMAN	RPLP2			4160.6	3599.83	2114.85	4585.96	2943.57	2930.95	5980.1	6651.83	4281.82	5263.73	5745.08	9691.41		0.0424171	0.24075	0.777711	4_4		0.272408	0.471211	0.310089	4_4		0.0898845	0.55915	-0.467622	4_4
P25787	PSA2_HUMAN	PSMA2			2428.57			4342.03		4432.29	5897.37	4775.13	3375.81	4803.94	7093.68	6353.53					4_2					3_2		0.0901329	0.55915	-0.264882	3_4
P47755	CAZA2_HUMAN	CAPZA2			2869.66	2972.66	2184.38	3656.34	2626.39	3602.69	8101.55	6620.4	2724.86	4540.47	8458.55	8289.17		0.0613185	0.24075	0.917601	4_4		0.0984804	0.471211	0.724253	4_4		0.0903383	0.55915	-0.193347	4_4
Q9Y399	RT02_HUMAN	MRPS2			6151.17	3821.67	4703.16	4336.78	3730.8	4977.58	6922.93	7335.71	4093.32		8049.22	9753.34		0.242469	0.303676	0.4523	3_4		0.257163	0.471211	0.243983	4_4		0.0904327	0.55915	-0.254071	4_3
Q13867	BLMH_HUMAN	BLMH			21452.7	19557	8959.65	41752.7	11441.3	34630.7	22862.1	20661.6	18307.1	51086.2	21890.7	40654.9		0.126672	0.242112	0.601714	4_4		0.461299	0.572705	0.0634961	4_4		0.0906565	0.55915	-0.538218	4_4
Q96CW1	AP2M1_HUMAN	AP2M1			9397.36	10757.8	8463.72	12379.2	8394.5	9898.48	24888.3	20275.1	9966.08	15356.5	26114.8	23763.7		0.0475662	0.24075	0.791146	4_4		0.154739	0.471211	0.496245	4_4		0.0906794	0.55915	-0.294901	4_4
Q16610	ECM1_HUMAN	ECM1			4599.02	4595.8	2960.51	7239.25	1054.69	9940.58	3979.76	5548.42	3949.45	12527.9	4975.62	12632.8		0.0681649	0.24075	0.694844	4_4		0.624189	0.683667	-0.242105	4_4		0.090887	0.55915	-0.936949	4_4
O14925	TIM23_HUMAN	TIMM23			6915.6	8201.6	5979.16	10357.4	4137.91	8140.54	35881.9	21190.8	8625.97	15558.3	39994.7	24269.3	Increased in USB1_WT	0.0427746	0.24075	1.3032	4_4		0.196895	0.471211	0.716571	4_4		0.0909079	0.55915	-0.58663	4_4
P62807	H2B1C_HUMAN	H2BC4			223428	284235	194125	265231	154071	177431	308767	287479	185689	271075	325821	325661		0.242654	0.303676	0.176975	4_4		0.623645	0.683667	-0.107575	4_4		0.0910665	0.55915	-0.284551	4_4
Q14677	EPN4_HUMAN	CLINT1			3593.16		3542.93	4783	2731.28	4735.47	12094.2	9360.71	2998.81	6214.64	12205.9	11169.1		0.136111	0.242112	0.915742	4_3		0.171049	0.471211	0.781442	4_3		0.0917598	0.55915	-0.198766	4_4
Q9NV79	PCMD2_HUMAN	PCMTD2						3715.89		2832.77	9404.64	6786.23		3030.62	10473.8	6994.94					3_1					3_1		0.0919744	0.55915	-0.0988137	3_3
O75934	SPF27_HUMAN	BCAS2					1959.01	2242.25	19423.7	14823.2	73797.3	30784.6	43470.3	60626.8	65870.8	94252.8					4_2					4_2		0.0925771	0.55915	-1.16118	4_4
P62269	RS18_HUMAN	RPS18			1942890	2086570	1883130	2309860	1301570	1548840	2758380	2757480	1517410	2041370	3122160	2756850		0.281724	0.33441	0.14911	4_4		0.56801	0.642071	-0.0504157	4_4		0.0926775	0.55915	-0.199525	4_4
Q9UNZ5	L10K_HUMAN	C19orf53			27297.8	29697.5	34454.5	47208.9	27242.2	34855.7	71702.2	74347.4	21779.3	33759	51956.2	68957.6		0.162334	0.251958	0.249589	4_4		0.0651117	0.471211	0.485165	4_4		0.092767	0.55915	0.235576	4_4
Q9UN37	VPS4A_HUMAN	VPS4A			2753.41	4615.84		3934.22	2930.11	3733.24	7364.46	6626.83		6608.33	8713.52	9209.82					3_3		0.310702	0.477968	0.178604	4_3		0.0932007	0.55915	-0.513796	4_3
P02786	TFR1_HUMAN	TFRC			5148.74	4533.88	2999.18	5466.98	3112.74	4191.74	8421.37	6677.48	4332.12	6517.56	8790.36	7387.22		0.112724	0.242112	0.56502	4_4		0.325048	0.480527	0.234704	4_4		0.0932433	0.55915	-0.330316	4_4
P11177	ODPB_HUMAN	PDHB				3445.01			1305.24		3673.91	2157.15	3215.95	3251.63	4909.99	3429.36					4_1					3_1		0.0937574	0.55915	-0.796049	3_4
Q12797	ASPH_HUMAN	ASPH				2914.47			846.044		3325.36	3046.56	2554.14	3839.38	6054.16	4275.72					4_1					3_1		0.0939239	0.55915	-0.982479	3_4
Q15365	PCBP1_HUMAN	PCBP1			38496.3	41985.8	36734.4	49208	31897.5	35124	89240.5	72509.2	33924.9	49766.2	98522.3	81555.7		0.103138	0.242112	0.553775	4_4		0.221696	0.471211	0.327779	4_4		0.0949679	0.55915	-0.225996	4_4
O15269	SPTC1_HUMAN	SPTLC1			5855.34	5279.96	2386.74	4283	2961.9	5236.58	9714.69	6157.53	4417.21	6608.82	9808.32	7123.01		0.140566	0.243203	0.67252	4_4		0.290127	0.471211	0.388431	4_4		0.095017	0.55915	-0.284088	4_4
P05023	AT1A1_HUMAN	ATP1A1			15397.1	19390.3	9704.72	13675.5	15514.1	18334	38947.6	26964.1	16317	26305.4	43098.2	31062.2		0.062651	0.24075	0.964544	4_4		0.116263	0.471211	0.728583	4_4		0.0966516	0.55915	-0.235962	4_4
P01876	IGHA1_HUMAN	IGHA1			13850.5	8304.1	4686.77	71228.1	3719.54	12913.2	9315.21	14768.6	12931	86687	18101.2	15111		0.292037	0.344721	0.749347	4_4		0.746905	0.778883	-0.634678	4_4		0.0970203	0.55915	-1.38402	4_4
P61626	LYSC_HUMAN	LYZ			54063.3	26854.5	16328.9	221525	7349.61	27493.8	23632.2	36750.8	36404.7	116460	42796.5	36044.3		0.472689	0.498062	0.0791282	4_4		0.871181	0.883268	-1.22582	4_4		0.0970894	0.55915	-1.30494	4_4
Q9H0U3	MAGT1_HUMAN	MAGT1			17746.4	24688.4	10923	16241.4	14603	17012.1	33341.5	25030.3	15219.3	23882.4	38016.6	27775		0.150483	0.247781	0.575965	4_4		0.260091	0.471211	0.353854	4_4		0.0971973	0.55915	-0.222111	4_4
P35030	TRY3_HUMAN	PRSS3			9434.62	11640.7	4181.26	9474.1	4945.63	5885.56	10123.4	7919.24	9440.34	16124.7	14017.4	8146.76		0.169017	0.252024	0.499604	4_4		0.650776	0.702261	-0.22467	4_4		0.0972976	0.55915	-0.724274	4_4
P14625	ENPL_HUMAN	HSP90B1			4256.87	3816.7	2432.03	4421.82	2834.33	3941.3	5844.15	4663.76	4237.55	4717.4	6157.44	5165.22		0.108455	0.242112	0.465866	4_4		0.319994	0.479382	0.200311	4_4		0.0974906	0.55915	-0.265554	4_4
Q9Y3Z3	SAMH1_HUMAN	SAMHD1			4925.91	5167.14	3134.21	4578.77	3792.24	4575.25	8906.69	6266.96	3984.26	5602.84	9047.62	7155.54		0.149289	0.247781	0.496063	4_4		0.233684	0.471211	0.351684	4_4		0.0978272	0.55915	-0.144378	4_4
P01591	IGJ_HUMAN	JCHAIN			3460.09	1508.75		11745.3		3395.86	1622.04	2516.7	3339.35	19418	6777.18	3766.06		0.357362	0.398614	0.66459	4_3					3_3		0.0985506	0.560003	-1.71998	3_4
P23258	TBG1_HUMAN	TUBG1			4373.5	5862.67	4349.36	5415.26	3757.85	4864.8	14233.1	9231.14	5445.27	7772.24	13893.3	11305.6		0.0360329	0.24075	0.865109	4_4		0.183383	0.471211	0.497949	4_4		0.099512	0.560003	-0.367161	4_4
Q9NZI8	IF2B1_HUMAN	IGF2BP1			3694.72	3067.13	3988.5	3352.12	3786.57		12711.2	6971.65	3961.26	6411.52	15271.5	8483.33	Increased in USB1_WT	0.0312321	0.24075	1.11019	4_4		0.0966602	0.471211	0.921345	3_4		0.0996438	0.560003	-0.204313	3_4
Q9UBB9	TFP11_HUMAN	TFIP11					4401.47	5695.21	6502.68	7320.67	24373.9	20763.9	7300.63	11576	26116.9	24817.9					4_2					4_2		0.0998977	0.560003	-0.296256	4_4
Q96EY1	DNJA3_HUMAN	DNAJA3			33616.1	48802.3	31387.7	47295.9	25774.5	35644.1	100412	70383	36342.8	53159.8	104099	76316.5		0.0894564	0.24075	0.663967	4_4		0.265031	0.471211	0.35367	4_4		0.100448	0.560394	-0.310298	4_4
P18827	SDC1_HUMAN	SDC1			8274.49	8813.17	3856.01	5999.99	5447.97	7013.88	11496.7	12200.7	6226.13	8090.21	16130.1	12370.3		0.16994	0.252024	0.643651	4_4		0.242633	0.471211	0.416893	4_4		0.101433	0.561934	-0.226758	4_4
P46940	IQGA1_HUMAN	IQGAP1			3292.82	7164	5445.8	5185.26	2919.62	3280.78	7262.13	6505.75	4853.21	5457.1	7755.27	7083		0.150417	0.247781	0.281741	4_4		0.640102	0.695048	-0.13943	4_4		0.101819	0.561934	-0.421171	4_4
Q92542	NICA_HUMAN	NCSTN				2451.32		3128.08		3773.14	5414.65	3673.15	3931.36	5608.2	5908.16	5075.34					4_2					3_2		0.102173	0.561934	-0.388033	3_4
Q96QA5	GSDMA_HUMAN	GSDMA			10584.1	9492.12	5549.69	17361.2	3655.61	19089.7	9032.83	9093.24	9709.43	23145.5	10163.3	15377.9		0.146188	0.24678	0.464843	4_4		0.61005	0.675412	-0.188988	4_4		0.103511	0.561934	-0.653831	4_4
P35249	RFC4_HUMAN	RFC4			2400.04	4183.08	2989.45	4475.92	2544.04	2791.48	8189.67	7388.96	4022.97	4937.59	8863.6	7971.75		0.0268448	0.24075	0.846292	4_4		0.203505	0.471211	0.41941	4_4		0.104129	0.561934	-0.426882	4_4
O43670	ZN207_HUMAN	ZNF207			4830.23	4007.06	4127.1	5258.44	3620.08	5193.69	7008.38	7184.35	2932.3	5024.25	5248.25	6859.65		0.387205	0.421394	0.0841283	4_4		0.163639	0.471211	0.29308	4_4		0.104495	0.561934	0.208952	4_4
P47914	RL29_HUMAN	RPL29			33958.1	60542.8	35573.2	44483.9	29806	24519.7	39926	44665	33271.4	41417.8	53008.8	47116.4		0.467673	0.494744	0.0203024	4_4		0.802785	0.824547	-0.329942	4_4		0.105534	0.561934	-0.350244	4_4
P29597	TYK2_HUMAN	TYK2			7908.03	8459.75	6793.12	9717.52	6257.76	8363.46	16925.3	13882.6	7901.53	12420.5	18486.2	14316.4		0.0610361	0.24075	0.63904	4_4		0.191037	0.471211	0.369366	4_4		0.105695	0.561934	-0.269674	4_4
P01040	CYTA_HUMAN	CSTA			40362	25797.8	14084	36589.8	8798.95	55474.6	16520.6	19036.5	15641.6	71341.7	17609.4	52546.7		0.357925	0.398614	0.236084	4_4		0.713055	0.748927	-0.45137	4_4		0.106265	0.561934	-0.687454	4_4
P55786	PSA_HUMAN	NPEPPS			4761.59	4680.35	4725.26	4840.45	3624.6	5843.41	8257.9	6129.5	3767.5	9035.52	8917.23	8734.21		0.0761264	0.24075	0.594723	4_4		0.178886	0.471211	0.268145	4_4		0.106477	0.561934	-0.326578	4_4
Q9UPS8	ANR26_HUMAN	ANKRD26			4940.81	5254.12		5077.06	2111.83	4538.71	10698.2	6489.29	5078.13	6413.19	11043.1	9185.11		0.122085	0.242112	0.394149	4_3		0.741739	0.775076	-0.361118	4_3		0.106584	0.561934	-0.577894	4_4
P11142	HSP7C_HUMAN	HSPA8			154404	194637	122459	172371	132847	170301	409386	352599	168734	295625	443600	393721		0.0427981	0.24075	0.94491	4_4		0.153691	0.471211	0.591008	4_4		0.107227	0.561934	-0.353902	4_4
P42766	RL35_HUMAN	RPL35			722591	817409	537302	735262	455249	482186	906521	963997	498880	687268	1053140	999672		0.337562	0.383186	0.157354	4_4		0.567946	0.642071	-0.0706536	4_4		0.107322	0.561934	-0.228008	4_4
Q2TAY7	SMU1_HUMAN	SMU1			5786.89	5387.94	4877.11	7948.49	4594.19	6191.67	10651.3	10951.7	5764.79	7520.46	10802.7	11469.6		0.0536243	0.24075	0.537981	4_4		0.158008	0.471211	0.364238	4_4		0.107471	0.561934	-0.173743	4_4
Q96G21	IMP4_HUMAN	IMP4			5514.66	6662.63	6801.04	10169.9	4884.39	6060.39	11639.5	12057.9	4803.61	5246.49	11174	11454.8		0.370124	0.408678	0.0860183	4_4		0.240364	0.471211	0.177275	4_4		0.108561	0.562251	0.0912568	4_4
O14776	TCRG1_HUMAN	TCERG1			5847.74	6161.57	4469.07	5616.76	5108.9	6189.95	13016	10154.8	5423.81	8653.77	14141.9	11232.5		0.068172	0.24075	0.760814	4_4		0.13105	0.471211	0.552089	4_4		0.108929	0.562251	-0.208726	4_4
O75475	PSIP1_HUMAN	PSIP1			5049.1	4751.68	4536.08	4321.59	4349.72	5053.01	7663.69	6363.33	4209.59		6565.19	5718.06		0.228871	0.293354	0.225003	3_4		0.135561	0.471211	0.297104	4_4		0.109659	0.562251	0.141567	4_3
Q6WCQ1	MPRIP_HUMAN	MPRIP			6729.99	7394.73	10265.1	12833.1	6164.81		47847.3	20266.8	6836.96	7945.9	55806.2	28518.5		0.0993792	0.242112	0.930292	4_4		0.157389	0.471211	0.917797	3_4		0.110298	0.562251	-0.288022	3_4
Q9Y277	VDAC3_HUMAN	VDAC3			2340.09	3523.13	1768.05	4494.13	2562.09	4298.16	7204.24	5851.21	2973.11	6520.24	7651.24	6446.21		0.0468481	0.24075	0.966855	4_4		0.10463	0.471211	0.70625	4_4		0.111318	0.562251	-0.260605	4_4
Q14974	IMB1_HUMAN	KPNB1			2566.09	3571.03	1974.43	3442.93	2440.86	2805.38	7423.16	5291.85	4259.22	5617.9	7983.94	5823.56	Increased in USB1_WT	0.0248884	0.24075	1.03966	4_4		0.186035	0.471211	0.527602	4_4		0.111518	0.562251	-0.512058	4_4
P31944	CASPE_HUMAN	CASP14			21675.7	19139.2	11878.4	38792.6	9321.91	25512.9	17517.8	18813.1	13809.9	55795.3	15872.9	37271.5		0.274148	0.327618	0.313438	4_4		0.728733	0.762737	-0.321562	4_4		0.112369	0.562251	-0.635	4_4
P83731	RL24_HUMAN	RPL24			103884	188331	110938	145346	77715.1	104352	207210	237161	92476.3	168444	288509	231372		0.165882	0.252024	0.430192	4_4		0.427992	0.544572	0.0842991	4_4		0.112877	0.562251	-0.345892	4_4
Q9BRR8	GPTC1_HUMAN	GPATCH1			10426.2	12595.5	8002.19	9592.09	10241.3	12503.4	26737.3	25022.6	12189.3	21430.4	29173.4	28337.6	Increased in USB1_WT	0.0298544	0.24075	1.10528	4_4		0.0966663	0.471211	0.771825	4_4		0.11299	0.562251	-0.33346	4_4
P08651	NFIC_HUMAN	NFIC			6756.2	7394.18	5241.16	8161.22	4918.1	4813.14	7685.25	8212.24	6179.17	8013.22	8198.24	9036.26		0.158056	0.249496	0.19489	4_4		0.671214	0.715308	-0.129081	4_4		0.113772	0.562251	-0.323972	4_4
Q9UJS0	S2513_HUMAN	SLC25A13			14374.3	18510.8	9134.15	15015	11997.6	15638.4	38871.7	26623.5	14880.9	23526.5	38821.6	30468.4		0.0739966	0.24075	0.876079	4_4		0.179108	0.471211	0.602913	4_4		0.113946	0.562251	-0.273166	4_4
Q13501	SQSTM_HUMAN	SQSTM1			20731.5	21523.3	9280.35	13259.7	12816.5	14812.6	36654.9	28109.2	13028.9	21649.3	39698.6	36347.5		0.169678	0.252024	0.722489	4_4		0.265154	0.471211	0.458213	4_4		0.114167	0.562251	-0.264276	4_4
Q5H9R7	PP6R3_HUMAN	PPP6R3				2496.72		1756.78	1237.12	2388.01	4520.23	3236.41		3625.71	5058.33	3962.27					3_2					4_2		0.114374	0.562251	-0.352217	4_3
Q7LGA3	HS2ST_HUMAN	HS2ST1			4054.99	4554.86	1947.43	4355.07	2620.24	3675.45	8921.06	6727.31	3139.14	5660.51	8764.03	8368.84		0.125911	0.242112	0.764138	4_4		0.255699	0.471211	0.470873	4_4		0.114462	0.562251	-0.293265	4_4
Q9Y3I0	RTCB_HUMAN	RTCB			4896.67	4246.29	3061.44	4182.58	3189.9		8376.84	6137.2	3622.75	4569.74	9085.22	8141.9		0.152016	0.249053	0.550369	4_4		0.260583	0.471211	0.462364	3_4		0.115175	0.562251	-0.236158	3_4
Q16563	SYPL1_HUMAN	SYPL1			2853.08	2938.09	1648.05	5548.17		3419.09	3421.1	2098.06	2337.07	5608.15	4414.14	5648.17		0.139042	0.242808	0.522993	4_4		0.521309	0.610182	-0.0435073	3_4		0.11569	0.562251	-0.836771	3_4
Q6UVY6	MOXD1_HUMAN	MOXD1			2035.06	3559.09	1752.05	2222.06	1895.05		4870.14	4790.15	2342.06		7658.23	5424.14		0.0814382	0.24075	1.20606	3_4		0.112498	0.471211	0.826752	3_4		0.115729	0.562251	-0.379304	3_3
Q13724	MOGS_HUMAN	MOGS			12670.1	12541.4	7480.45	12124.1	8739.21	11743.6	24801.6	17222.7	12503.7	14996.3	24766.4	18928.3		0.0936474	0.24075	0.652172	4_4		0.23704	0.471211	0.401248	4_4		0.116752	0.564868	-0.250924	4_4
Q9NVV4	PAPD1_HUMAN	MTPAP			6251.94	6752.66	7119.94	9877.07	5270.69	6716.6	11622.7	12220.7	5683.85	8743.68	13701.3	12187.1		0.0968237	0.24149	0.370731	4_4		0.212405	0.471211	0.190036	4_4		0.11728	0.565078	-0.180695	4_4
Q13887	KLF5_HUMAN	KLF5				2208.38		1231.01		1176.89	3933.48	2208.58		2787.81	4597.31	5450.38					3_2					3_2		0.118476	0.565501	-0.924125	3_3
Q08AD1	CAMP2_HUMAN	CAMSAP2			3764.12	2883.04	2737.03	2924.15	1974.63	2556.51	3038.4	2520.37		2941.25	4243.58	2782.6		0.232809	0.296608	0.196642	3_4		0.854766	0.868347	-0.291957	4_4		0.118782	0.565501	-0.275674	4_3
Q9Y3A4	RRP7A_HUMAN	RRP7A			60363.1	67877.1	44690.6	70095.6	38605	51132.6	186797	135134	46868.7	74244.2	188611	148960		0.13416	0.242112	0.732303	4_4		0.247377	0.471211	0.489216	4_4		0.119083	0.565501	-0.243087	4_4
P62899	RL31_HUMAN	RPL31			131315	135153	123617	144113	85013.5	91992.7	182040	172219	97367.8	127394	186414	186758		0.32911	0.375496	0.112448	4_4		0.61181	0.676293	-0.091712	4_4		0.119415	0.565501	-0.20416	4_4
Q2TB90	HKDC1_HUMAN	HKDC1			159393	159408	126415	187226	36532.7	65072.3	73158.3	49181.1	106849	57146.1	173339	78814.5		0.900461	0.904729	-0.712458	4_4		0.992405	0.992405	-1.5339	4_4		0.120236	0.565501	-0.821446	4_4
P01023	A2MG_HUMAN	A2M			10269.2	9729.21	7603.15	10371.2	5960.12	9159.17	14678.3	10963.2	8412.17	9709.21	14994.3	13631.3		0.19835	0.269898	0.270836	4_4		0.459612	0.571999	0.0392714	4_4		0.120913	0.565501	-0.231564	4_4
Q8NBA8	DTWD2_HUMAN	DTWD2			6445.43	6197.89	4625.24	7020.41	4543.63	6327.75	12870.3	11737	5487.65	8623.73	15292.4	11249.3		0.100047	0.242112	0.662467	4_4		0.193006	0.471211	0.435842	4_4		0.121175	0.565501	-0.226626	4_4
P20226	TBP_HUMAN	TBP					10929.1	17325.8	8450.77	10633.8	17643.6	18713.8	12200	16194.1	21085.3	17790.6					4_2					4_2		0.121248	0.565501	-0.330161	4_4
O75592	MYCB2_HUMAN	MYCBP2			4519.9	4331.52		3864.8	3680.15	5524.24	10434.8	8064.5		6721.29	10768.2	9549.68					3_3		0.22151	0.471211	0.371856	4_3		0.122066	0.566938	-0.190735	4_3
P22626	ROA2_HUMAN	HNRNPA2B1			3705.3	4365.81	3323.56	4911.59	2291.9		5547.45	4991.45	4203.88	6018.97	6446.05	6674.75		0.0253556	0.24075	0.510902	4_4		0.480256	0.583337	0.023106	3_4		0.122605	0.566938	-0.503674	3_4
Q6UN15	FIP1_HUMAN	FIP1L1			16375.9	15202.4	8423.51	13298.1	9898.45	12891	31499.6	18154.4	11254.3	22339.2	34298.8	21185.9		0.143844	0.244351	0.677932	4_4		0.293473	0.471211	0.346926	4_4		0.123075	0.566938	-0.331006	4_4
P14678;P63162	RSMB_HUMAN;RSMN_HUMAN	SNRPB;SNRPN			4943.88	7025.82	7077.97	9064.65	11225.2	13914.1	37731.3	36606.9	10868.6	22707.4	49786.5	44061.9	Increased in USB1_WT	0.00604296	0.24075	1.98111	4_4	Increased in USB1_131	0.00826755	0.471211	1.64925	4_4		0.123501	0.566938	-0.331862	4_4
P04439	HLAA_HUMAN	HLA-A			3104.06	5705.43	1747.28	3207.43		3524.22	7593.23	6653.76	2860.65	4746.57	9331.72	7000.3		0.147998	0.247781	0.789942	4_4		0.210069	0.471211	0.825774	3_4		0.124294	0.56834	-0.266753	3_4
P23246	SFPQ_HUMAN	SFPQ			10359.8	7693.45			8003.58	5608.49	39331.4	10312	7820.36	13830.5	56824.9	14804					4_2					4_2		0.124801	0.568429	-0.580316	4_4
O75251	NDUS7_HUMAN	NDUFS7			5330.74	8400.35	6071.03	10615.3	6253.69	8717.78	18003	15378.9	9041.53	12717.7	20375.3	14906.3		0.0261856	0.24075	0.899283	4_4		0.0881747	0.471211	0.596729	4_4		0.125733	0.570447	-0.302555	4_4
Q99697	PITX2_HUMAN	PITX2			3900.63	6503.78	5298.18	6327.6	3839.04	4858.27	11852.5	9733.78	4811.18	7976.91	11446.7	12137.6		0.0264016	0.24075	0.662088	4_4		0.20431	0.471211	0.334792	4_4		0.127326	0.570681	-0.327296	4_4
Q96DI7	SNR40_HUMAN	SNRNP40			5667.19	10185	11335.3	13752.8	13982.2	16422.2	43284.8	44301.5	15323.1	30119.6	50916.3	51021.8	Increased in USB1_WT	0.000875291	0.231952	1.76449	4_4	Increased in USB1_131	0.00699335	0.471211	1.40319	4_4		0.127356	0.570681	-0.361299	4_4
P18074	ERCC2_HUMAN	ERCC2			1233.27	2123.59	1998.34	3173.26	1341.14	2180.04	4807.55	4049.27	2475.8	3285.48	5501.88	4031.66		0.0188918	0.24075	0.860384	4_4		0.10663	0.471211	0.444254	4_4		0.128296	0.570681	-0.41613	4_4
P62314	SMD1_HUMAN	SNRPD1			6346.42	6797.72	6881.81	7035.33	5953.57	5146.7	17142.3	14569	7213.29	10001	20940.8	15270.1		0.0346546	0.24075	0.866303	4_4		0.173636	0.471211	0.46833	4_4		0.132026	0.570681	-0.397973	4_4
P16615	AT2A2_HUMAN	ATP2A2			7968.42	11638.4	5017.27	7652.73	8870.26	10956.7	23526.9	16343.7	9059.67	16166.6	26041.8	18802.7		0.0573013	0.24075	1.08301	4_4		0.102778	0.471211	0.847907	4_4		0.132193	0.570681	-0.235102	4_4
P25705	ATPA_HUMAN	ATP5F1A			31250.1	35048.4	18779.1	26867.1	25091.2	32570.6	79513.2	51968.9	27912.1	48373.3	81808.9	58918.6		0.0832363	0.24075	0.889476	4_4		0.160814	0.471211	0.652854	4_4		0.132679	0.570681	-0.236622	4_4
Q15154	PCM1_HUMAN	PCM1			1932.02	3397.9			1745.25	2515.44	7066.71	4203.3	2473.26	5388.7	8217.42	4378.24					4_2					4_2		0.132726	0.570681	-0.469646	4_4
P22695	QCR2_HUMAN	UQCRC2			17204.3	25278.9	13514.6	21443.7	15341.2	20635.6	43382	30553.4	16464.2	31008.1	49945.5	32166.9		0.10495	0.242112	0.675533	4_4		0.204022	0.471211	0.4338	4_4		0.134159	0.570681	-0.241733	4_4
Q9P013	CWC15_HUMAN	CWC15			3238.49	2459.71	4560.76	4710.05	5956.4	7993.54	21911.4	18281.2	6214.09	12146.6	22529.3	24558.4	Increased in USB1_WT	0.00536036	0.24075	1.98277	4_4	Increased in USB1_131	0.00528826	0.471211	1.70009	4_4		0.134636	0.570681	-0.282681	4_4
P00367	DHE3_HUMAN	GLUD1			3866.51	2545.18	1391.58		2162.16	2899.61	5130.64	3969.11	2280.02	4305.06	5597.2	4418.16		0.245972	0.305895	0.668087	4_3		0.32814	0.481849	0.410649	4_3		0.134882	0.570681	-0.231736	4_4
Q9P035	HACD3_HUMAN	HACD3			4146.15	4920.58	2890.62	4982.46	3465.83	3801.41	7648.62	7116.62	3629.23	6173.74	8655.34	8166.77		0.101389	0.242112	0.607582	4_4		0.24534	0.471211	0.321822	4_4		0.135736	0.570681	-0.285759	4_4
Q7Z7K6	CENPV_HUMAN	CENPV			150557	168869	144106	211969	82673.2	117862	293506	232127	107845	150397	301574	235197		0.349859	0.39285	0.14173	4_4		0.549807	0.629846	-0.0565758	4_4		0.136268	0.570681	-0.198306	4_4
P27708	PYR1_HUMAN	CAD			5623.54	6924.64	3609.8	5905.18	5388.02	6492.68	17965.2	12576.8	6428.16	9481.29	18466.5	13346.9		0.0598683	0.24075	1.04441	4_4		0.125055	0.471211	0.812819	4_4		0.136583	0.570681	-0.231591	4_4
Q9NWU5	RM22_HUMAN	MRPL22			18502.2	18863.6	17771.1	22553.9	14018.4	18204.5	30906.8	29513.6	15695.7	20544	31740.3	29338.1		0.154836	0.249496	0.275491	4_4		0.265974	0.471211	0.183677	4_4		0.136898	0.570681	-0.0918142	4_4
Q9UH62	ARMX3_HUMAN	ARMCX3			6399.32	7828.41	5040.69	6982.65	4539.09	5370.26	12222.1	10406	6092.22	9172.85	12415.1	11413.7		0.0841279	0.24075	0.541756	4_4		0.338097	0.481849	0.203531	4_4		0.137095	0.570681	-0.338224	4_4
Q02086	SP2_HUMAN	SP2			3088.46	3481.12	2063.29	2291.75	1769.09	2691.04	5128.92	3770.09	2922.14	2934.58	6229.99	3952.15		0.156942	0.249496	0.513553	4_4		0.344848	0.484436	0.214147	4_4		0.137146	0.570681	-0.299405	4_4
P17028	ZNF24_HUMAN	ZNF24			17414.7	16633.1	11108.5	16922	10688.6	17592.5	29506.3	22029.7	13520.2	20569.8	27963.8	25869.3		0.136509	0.242112	0.47138	4_4		0.276209	0.471211	0.291645	4_4		0.138526	0.570681	-0.179735	4_4
P14618	KPYM_HUMAN	PKM			13944.7	11622.9	11897.3	12994.3	9229.71	16965.5	13200.9	12548.5	9959.18	18737	13166.4	16100		0.274634	0.327829	0.164678	4_4		0.480697	0.583337	0.0124781	4_4		0.13876	0.570681	-0.1522	4_4
P27635	RL10_HUMAN	RPL10			466953	706435	391378	507097	292458	386221	833227	709699	350153	623590	1039660	685155		0.24963	0.307683	0.312099	4_4		0.494334	0.592158	0.00722859	4_4		0.1389	0.570681	-0.30487	4_4
P35579	MYH9_HUMAN	MYH9			10179.5	16608.5	59330.1	49902.1	22516	10910	198325	122883	22935.3	18498.9	217696	160244	Increased in USB1_WT	0.025202	0.24075	1.2215	4_4		0.0906453	0.471211	0.895039	4_4		0.13922	0.570681	-0.32646	4_4
P33992	MCM5_HUMAN	MCM5			3814.03	4609.84	3430.23	3403.24	2935.1	2936.3	5482.83	5040.74	2892.81	5645.79	6600.49	6761.07		0.128184	0.242112	0.457056	4_4		0.441156	0.555106	0.0536796	4_4		0.139912	0.570681	-0.403377	4_4
Q9P0K7	RAI14_HUMAN	RAI14			4985.64	3500.2	6161.61	6469.3	3983.76		29450.1	13212.6	4183.78		33521.4	17121.6		0.133267	0.242112	1.19829	3_4		0.158072	0.471211	0.987826	3_4		0.140063	0.570681	-0.210463	3_3
O00483	NDUA4_HUMAN	NDUFA4			3028.59	3377.97	2154.97	2396.98	1793.97		4006.52	3094.46	3184.51	4308.43	4418.18	4221.01		0.0400837	0.24075	0.568896	4_4		0.380621	0.508681	0.16922	3_4		0.140536	0.570681	-0.472306	3_4
P07737	PROF1_HUMAN	PFN1			5037.86	4640.31	3827.08	4079.18	5226.88	3428.21	4866.43	4001.21	7764.21	11084.5	5183.41	5341.69		0.0214065	0.24075	0.676738	4_4		0.536787	0.623307	-0.0162124	4_4		0.140544	0.570681	-0.692951	4_4
P60842	IF4A1_HUMAN	EIF4A1			10525.1	11396.4	11505.7	12372.5	7658.65	10246.7	16858.6	14073.5	11398.1	15674.7	16576.5	15264.5		0.0156578	0.24075	0.351163	4_4		0.447507	0.560342	0.0312223	4_4		0.140624	0.570681	-0.319941	4_4
O60762	DPM1_HUMAN	DPM1			51818.4	65018.3	43064	62381.1	38391.5	48640.7	129396	97933.4	43665.4	76129.2	141563	103241		0.122466	0.242112	0.606089	4_4		0.263251	0.471211	0.346643	4_4		0.141721	0.570681	-0.259446	4_4
O94761	RECQ4_HUMAN	RECQL4			10640.9	13737.5	9702.83	12062.3	8635.69	9753.69	18797.9	16506.3	9755.56	13437.4	19909.3	16920.1		0.145945	0.24678	0.342002	4_4		0.340165	0.481849	0.152817	4_4		0.142098	0.570681	-0.189185	4_4
Q9UBX3	DIC_HUMAN	SLC25A10			9949.87	11659.2	7099.9	9671.65	9019.78	12423.1	29026	21634.5	10436.2	16812.5	28806.9	23340.4		0.0539855	0.24075	0.972113	4_4		0.108062	0.471211	0.785736	4_4		0.144189	0.570681	-0.186376	4_4
O14654	IRS4_HUMAN	IRS4			16511.4	16946.9	14104.4	20124.1	16846.3	20418.3	60989.2	39575.3	19611.3	27382.6	57770.9	47192.7	Increased in USB1_WT	0.035807	0.24075	1.05107	4_4		0.0839005	0.471211	0.846474	4_4		0.14458	0.570681	-0.204601	4_4
P06733	ENOA_HUMAN	ENO1			10546.6	9704.59	9818.07	10184.6	7444.04	13817.4	11444.1	9014.83	10311.7	19903.3	10163.7	16217.9		0.095098	0.24075	0.431221	4_4		0.478414	0.582442	0.0130506	4_4		0.144756	0.570681	-0.418171	4_4
P30041	PRDX6_HUMAN	PRDX6			5695.17	3739.98	3471.17	3952.49	2311.99	5320.98	5775.73	5051.61	3939.74	7751.24	5453.79	5911.73		0.143641	0.244351	0.438103	4_4		0.441698	0.555106	0.0741551	4_4		0.145045	0.570681	-0.363948	4_4
Q9NZT1	CALL5_HUMAN	CALML5			64931.2	31165.2	29834.8	42968.1	11963.4	46178.6	20907.9	20092	17208.3	60496.3	19851.7	45112		0.707559	0.715661	-0.369096	4_4		0.870595	0.883268	-0.870647	4_4		0.145225	0.570681	-0.501551	4_4
P08708	RS17_HUMAN	RPS17			537289	600570	565561	649029	420825	505705	736044	781584	437406	535836	801065	769623		0.361534	0.401705	0.0717099	4_4		0.476056	0.581846	0.0119283	4_4		0.145237	0.570681	-0.0597816	4_4
P56134	ATPK_HUMAN	ATP5MF			22317.3	14255.6	15003.3	6427.82	19642.7	17708.4	30375.1	16028.8	43462.3	16663.8	36138	32919.3	Increased in USB1_WT	0.0363168	0.24075	1.20289	4_4		0.083777	0.471211	0.616153	4_4		0.145995	0.570681	-0.586737	4_4
P50990	TCPQ_HUMAN	CCT8			2687.54	2096.61	2378.81	2674.69	2857.31	3611.39	10439.8	8555.14	3742.92	5507.38	10027.3	9653.06	Increased in USB1_WT	0.0131351	0.24075	1.44961	4_4	Increased in USB1_131	0.041496	0.471211	1.17102	4_4		0.146684	0.570681	-0.278588	4_4
Q9HCM4	E41L5_HUMAN	EPB41L5			62502.3	69271.2	34986.1	57487.2	38547	48935.8	99471.1	77039	47248.1	70475.5	98892.7	82493.9		0.1949	0.268844	0.410336	4_4		0.370574	0.499144	0.182797	4_4		0.148376	0.570681	-0.227539	4_4
Q9NRC8	SIR7_HUMAN	SIRT7			8760.3	11931.1	7115.89	10207.6	6696.85	8001.97	21827.9	16979.3	8210.7	13480.5	23355.8	17866.9		0.101678	0.242112	0.651246	4_4		0.273619	0.471211	0.346848	4_4		0.14842	0.570681	-0.304397	4_4
P0C7P0	CISD3_HUMAN	CISD3				4288.1				3526.02	5357.06	4861.43	4081.06	4296.29	6342.04	4946.84					4_1					3_1		0.149227	0.570681	-0.184561	3_4
Q5T280	CI114_HUMAN	SPOUT1			110606	117947	115406	156678	80396.2	80428.3	224546	203647	90331.1	132064	257428	211376		0.157605	0.249496	0.365106	4_4		0.417742	0.535527	0.0814917	4_4		0.149722	0.570681	-0.283614	4_4
Q9BQ67	GRWD1_HUMAN	GRWD1				3612.58	3166.2	4532.98	1811.74		6603.16	4380.64	1924.35	4845.87	7332.92	5730.12		0.0708133	0.24075	0.657822	4_3					3_3		0.149863	0.570681	-0.20855	3_4
O95782	AP2A1_HUMAN	AP2A1			10343.5	12863.3	9036.22	13837	9863.89	11004.1	28874.3	23722.1	10599.8	19542.1	34305.1	25908.4		0.0581376	0.24075	0.867039	4_4		0.152743	0.471211	0.539995	4_4		0.150334	0.570681	-0.327045	4_4
Q9UI42	CBPA4_HUMAN	CPA4			3586.43	4299.16	3063.09	5970.17	2167.93	8888.45	4468.46	3782.05	3301.07	9534.07	5187.56	10593.7		0.0475419	0.24075	0.654213	4_4		0.456933	0.569358	0.0519583	4_4		0.150771	0.570681	-0.602255	4_4
P36873	PP1G_HUMAN	PPP1CC			3758.14	4846.55	5727.11	6232.25	4418.69	6178.79	18683	12271.3	4407.83	6284.6	20856.2	13188.3		0.0493685	0.24075	0.887736	4_4		0.0473379	0.471211	0.816819	4_4		0.151819	0.570681	-0.0709168	4_4
Q9H5Z1	DHX35_HUMAN	DHX35			24496.2	29733.5	19291.5	27770.3	23032.8	25672.1	51019.9	55567	25281.5	49142.2	64477.3	58923.1		0.0422907	0.24075	0.899128	4_4		0.139943	0.471211	0.525756	4_4		0.152317	0.570681	-0.373372	4_4
Q9BVP2	GNL3_HUMAN	GNL3			298249	350921	235346	328756	194476	198980	471212	436814	215131	324964	505131	483796		0.248801	0.307028	0.269272	4_4		0.505094	0.600383	-0.0059633	4_4		0.153019	0.570681	-0.275235	4_4
Q15645	PCH2_HUMAN	TRIP13			6854.97	9003.39	3953.96	6520.19	5664.44	8628.98	19778.6	12414.7	6596.58	11125.1	18923.2	13847.5		0.0887675	0.24075	0.898818	4_4		0.153171	0.471211	0.728785	4_4		0.153359	0.570681	-0.170033	4_4
Q9NZ53	PDXL2_HUMAN	PODXL2			8628.2	10542.5	7439.63	9946.08	5004.2	5597.98	14197.2	13661.3	6598.48	10629.3	15335.7	14303.2		0.203985	0.273701	0.298158	4_4		0.561725	0.639205	-0.0772401	4_4		0.153503	0.570681	-0.375398	4_4
P82663	RT25_HUMAN	MRPS25				1333.46				1238.07	3732.24	2354.26		1571.97	4007.96	2521.74					3_1					3_1		0.153991	0.570681	-0.182151	3_3
Q9Y265	RUVB1_HUMAN	RUVBL1			4482.81	3574.77	1660.36	2869.84	2560.95	3176.84	6533.5	5167.76	3966.62	4295.16	6989.97	5087.03		0.111485	0.242112	0.747003	4_4		0.251821	0.471211	0.461737	4_4		0.154576	0.570681	-0.285266	4_4
P04406	G3P_HUMAN	GAPDH			39446.9	37759.4	27262.4	44081.7	23279.6	77505.3	31043.1	34471.9	34357	80615.9	33927.7	76045.4		0.0877175	0.24075	0.499288	4_4		0.474211	0.580285	0.0273036	4_4		0.154849	0.570681	-0.471985	4_4
P81605	DCD_HUMAN	DCD			61735.7	148694	30648.7	211148	40932.9	113313	80319.3	79480.1	49826	213608	73050.8	172088		0.245638	0.305895	0.292845	4_4		0.650567	0.702261	-0.251136	4_4		0.155167	0.570681	-0.543981	4_4
O75400	PR40A_HUMAN	PRPF40A			4761.43	5346.11	4424.35	4390.53	3848.46	4090.98	6497.35	5821.67	3697.47	5873.01	7299.31	7061.04		0.167805	0.252024	0.294634	4_4		0.399534	0.524004	0.0670668	4_4		0.15521	0.570681	-0.227567	4_4
O43175	SERA_HUMAN	PHGDH			37265.5	47350	21496.3	30850.2	30773.2	37300.2	81064.1	50863.2	36575.9	57567.4	78400	59201.4		0.082527	0.24075	0.765514	4_4		0.205755	0.471211	0.503992	4_4		0.155801	0.570681	-0.261522	4_4
Q13823	NOG2_HUMAN	GNL2			8082.3	9906.46	7957.22	11877.4	4888.2	5276.84	10082	13945	5596.74	7587	12115.2	13303.7		0.550774	0.567918	-0.0362322	4_4		0.76509	0.792194	-0.265296	4_4		0.156196	0.570681	-0.229064	4_4
P62851	RS25_HUMAN	RPS25			1931310	2189410	2701990	2782490	1126160	1690370	1814800	2771240	1501290	1977280	2648190	2562410		0.948539	0.949434	-0.164573	4_4		0.960829	0.964601	-0.432857	4_4		0.157258	0.570681	-0.268284	4_4
P26196	DDX6_HUMAN	DDX6				3204.36		1755.75		3234.75	6259.86	4705.54		4040.84	7195.92	4813.89					3_2					3_2		0.157339	0.570681	-0.184964	3_3
Q9BVA1	TBB2B_HUMAN	TUBB2B			86504.7	144783	47314.3	101877	75678.3	124951	298217	197052	101981	206575	280387	229355		0.0599052	0.24075	1.12201	4_4		0.1607	0.471211	0.800583	4_4		0.157977	0.570681	-0.321429	4_4
P48444	COPD_HUMAN	ARCN1			3603.15	2591.36			2587.67	2279.47	4203.99	3420.3		3481.02	4662.69	3938.92					3_2					4_2		0.158065	0.570681	-0.321297	4_3
P53621	COPA_HUMAN	COPA			3684.75	4710.89	2621.19	3585.81	3264.35	4151.95	8771.67	5852.6	4032.26	6144.41	8269.39	6806.85		0.0529906	0.24075	0.773886	4_4		0.167671	0.471211	0.523107	4_4		0.158266	0.570681	-0.250779	4_4
P62910	RL32_HUMAN	RPL32			7704.91	8287.88	6566.9	8155.06	3044.42	6372.92	9676.4	11563.9	3391.46	7721.15	12139.4	10935.8		0.495118	0.51656	0.00591127	4_4		0.630894	0.688799	-0.163885	4_4		0.158504	0.570681	-0.169796	4_4
P21796	VDAC1_HUMAN	VDAC1			6781.28	9162.77	6081.68	7240.98	6450.25	8321.2	13757.8	12142.9	6060.77	10580.7	15438.2	15755.9		0.0898723	0.24075	0.62778	4_4		0.137137	0.471211	0.428092	4_4		0.159001	0.570681	-0.199688	4_4
P12004	PCNA_HUMAN	PCNA			5129.21	6265.43	4771.6	4940.99	4151.11	6937.84	12994	7817.36	5886.35	8988.17	11870.9	9433.15		0.0276735	0.24075	0.741769	4_4		0.1426	0.471211	0.487254	4_4		0.159899	0.570681	-0.254515	4_4
Q969M3	YIPF5_HUMAN	YIPF5			2231.25	3129.02	1283.59	2561.93	2844.5	2511.32	4721.9	3588.88	2817.54	3215.27	6761.15	3749.35		0.108374	0.242112	0.830577	4_4		0.142228	0.471211	0.599636	4_4		0.160748	0.570681	-0.230941	4_4
P35052	GPC1_HUMAN	GPC1			2988.83	3510.6	2897.89	4534	1787.59	3412.09	9409.1	7661.67	3079.75	4581.81	8703.77	9258.41		0.0565658	0.24075	0.761013	4_4		0.24201	0.471211	0.418325	4_4		0.162321	0.570681	-0.342687	4_4
Q9H8M2	BRD9_HUMAN	BRD9			9198.38	10140.6	7297.95	9822.01	6187.15	6695.77	16169.2	14712.5	7756.15	11487	16867.7	15461.4		0.123284	0.242112	0.449275	4_4		0.384256	0.511176	0.139928	4_4		0.162838	0.570681	-0.309347	4_4
Q96PY5	FMNL2_HUMAN	FMNL2			9606.56	9354.78	10300.2	13332.1	7483.22	8330.95	17248.3	16828.9	8391.37	13070.1	17233.9	19451.1		0.0745504	0.24075	0.393726	4_4		0.309377	0.477365	0.138059	4_4		0.162997	0.570681	-0.255668	4_4
P41091	IF2G_HUMAN	EIF2S3			11806.2	14052.1	10656.4	13373.4	9097.36	10357.9	19287.7	20046.1	9340.22	14577.7	19478.8	24410		0.158125	0.249496	0.363313	4_4		0.334641	0.481849	0.155959	4_4		0.164106	0.570681	-0.207354	4_4
P49368	TCPG_HUMAN	CCT3			11945.3	12884.4	8104.58	13129.4	11121.2	11747.3	35722.1	27933.7	15223.3	19129.1	34704.8	30239.1	Increased in USB1_WT	0.0371033	0.24075	1.05548	4_4		0.13147	0.471211	0.748197	4_4		0.164136	0.570681	-0.307284	4_4
P04350	TBB4A_HUMAN	TUBB4A				2849.65	4511.82	2819.66		3727.19	6355.18	4043.42		5919.01	7055.59	4718.74		0.0111176	0.24075	0.81417	3_3		0.00374013	0.471211	0.467194	3_3		0.1647	0.570681	-0.346976	3_3
Q15054	DPOD3_HUMAN	POLD3			4377.5	5070.47	2987.44	3436.16	2707.58	4085.05	7648.91	6893.4	3607.43	5442.55	8802.9	6355.86		0.130281	0.242112	0.567347	4_4		0.272152	0.471211	0.338973	4_4		0.166291	0.570681	-0.228373	4_4
O95639	CPSF4_HUMAN	CPSF4			8607.07	6851.9	4371.07	6665	3188.16	6871.9	12055.3	8622.97	4669.52	7376.4	12861.2	9143.21		0.291141	0.344046	0.309307	4_4		0.437925	0.553766	0.101649	4_4		0.167001	0.570681	-0.207658	4_4
P62316	SMD2_HUMAN	SNRPD2			8786.75	8673.85	11190.9	13105.2	12812.1	14318.7	39066.3	32335.4	13512.3	24628.9	39946.3	41543.2	Increased in USB1_WT	0.00690598	0.24075	1.40667	4_4	Increased in USB1_131	0.015867	0.471211	1.09346	4_4		0.167181	0.570681	-0.313213	4_4
Q9NRA0	SPHK2_HUMAN	SPHK2			5814.93	5153.86		4470.68	1852.02	2894.78	7740.74	5230.14	5037.16	4901.52	6890.87	6939.63		0.347421	0.390526	0.118263	4_3		0.849765	0.864985	-0.752169	4_3		0.167549	0.570681	-0.610878	4_4
P00558	PGK1_HUMAN	PGK1			4365.04	2575.16	2577.07	3481.52	2609.88	4592.08		2735.38	2840.38	5898.68	3830.81	4829.14		0.180887	0.259459	0.404946	4_4		0.56306	0.639888	-0.0851672	3_4		0.167909	0.570681	-0.434457	3_4
Q15334	L2GL1_HUMAN	LLGL1			18612	20339.2	10115.6	17023.8	11973.8	15353.6	26014.8	22522.4	14403.1	21826.9	27705.8	22127.2		0.193081	0.267537	0.390966	4_4		0.357909	0.490523	0.18113	4_4		0.168093	0.570681	-0.209836	4_4
Q08945	SSRP1_HUMAN	SSRP1			3006.64	2486.39	998.297	2089.18	2064.25	2402.28	3645.59	2205.18	2555.84	2272.75	4328.55	3669.06		0.162171	0.251958	0.641212	4_4		0.283227	0.471211	0.338597	4_4		0.168224	0.570681	-0.302615	4_4
O60306	AQR_HUMAN	AQR			9224.78	8299.83	8710.31	12998	15118.1	15750.3	48708.3	41072.9	15336.1	33980	60940.4	49011.4	Increased in USB1_WT	0.0110536	0.24075	1.87208	4_4	Increased in USB1_131	0.0183618	0.471211	1.44505	4_4		0.168692	0.570681	-0.427031	4_4
P61964	WDR5_HUMAN	WDR5			6866.7	10205	5599.8	8502.61	6597.3	8567.36	17463.3	16692.1	8320.8	13710.3	18941	16396.6		0.0420407	0.24075	0.852143	4_4		0.143216	0.471211	0.575993	4_4		0.169238	0.570681	-0.27615	4_4
P49755	TMEDA_HUMAN	TMED10			4102.81	3078.57		2967.49	2070.05	886.481	3701.15	2533.82	2344.5	2838.95	3875.85	4196.96		0.627959	0.638806	-0.141378	4_3		0.921522	0.930619	-1.00366	4_3		0.169359	0.570681	-0.663345	4_4
Q8WWC4	MAIP1_HUMAN	MAIP1			5075.98	6881.26	2978.89	4181.5	3546.22	5040.29	10219.9	7749.98	4913.11	6100.33	10531.2	7746.13		0.136401	0.242112	0.622611	4_4		0.249646	0.471211	0.425534	4_4		0.169399	0.570681	-0.197077	4_4
Q7Z7F7	RM55_HUMAN	MRPL55			5331.64	5924.39	5964.86	8651.93	3919.29	5370.88	12033.8	12133.8	3933.75	7208.18	13599.4	12671.7		0.162347	0.251958	0.395948	4_4		0.2664	0.471211	0.228744	4_4		0.169508	0.570681	-0.167205	4_4
Q3MHD2	LSM12_HUMAN	LSM12			2087.38		1678.92		1330.34	2101.03	4912.77	4283.13		2158.78	6626.91	5077.78					3_2					4_2		0.169831	0.570681	-0.238817	4_3
Q96SZ6	CK5P1_HUMAN	CDK5RAP1			2958.37	3885.31	2064.71	4287.8	2309.76	3216.72	6176.06	4403.34		3670.26	6458.21	5979.81		0.156273	0.249496	0.68097	3_4		0.3113	0.478167	0.247402	4_4		0.171297	0.570681	-0.23208	4_3
P53597	SUCA_HUMAN	SUCLG1				3279.05			1773.62		4287.15	3277.5	2706.68	3843.08	5618.18	3370.67					4_1					3_1		0.171573	0.570681	-0.346784	3_4
Q9Y697	NFS1_HUMAN	NFS1			2304.39	1468.83			3055.72	1784.39	3038.62	2180.06		2686.63	3449.98	2391.2					3_2					4_2		0.171979	0.570681	-0.302302	4_3
P62906	RL10A_HUMAN	RPL10A			18020.2	19388.9	16694.8	23397.9	12713.2	13398.3	36164.7	29345.5	13644.7	23732.8	39190.9	33543.8		0.154902	0.249496	0.410291	4_4		0.40641	0.527611	0.101369	4_4		0.172361	0.570681	-0.308922	4_4
A3KMH1	VWA8_HUMAN	VWA8			3243.53	3432.22	2227.51	3445.09	1836.03	1960.74	5328.71	3819.9	3301.82	5335.32	5455.69	4033.75		0.0730018	0.24075	0.54551	4_4		0.541122	0.625501	-0.0553428	4_4		0.172936	0.570681	-0.600853	4_4
Q9BZJ0	CRNL1_HUMAN	CRNKL1			6370.51	6653.34	5854.03	9660.19	12457.9	14747.8	38252	32875.4	13572.3	27717.9	39900.5	40148.6	Increased in USB1_WT	0.00512915	0.24075	1.9935	4_4	Increased in USB1_131	0.0123471	0.471211	1.64771	4_4		0.173012	0.570681	-0.345784	4_4
Q9ULR0	ISY1_HUMAN	ISY1			4081.65	3380.65	5536.8	5390.16	6908.23	7399.52	21678.8	16090.7	8441.15	12647.6	19310.2	23278.1	Increased in USB1_WT	0.00254489	0.24075	1.71615	4_4	Increased in USB1_131	0.00705682	0.471211	1.35907	4_4		0.173257	0.570681	-0.357077	4_4
Q8WUK0	PTPM1_HUMAN	PTPMT1			6961.44	5351.25		5319.04	3837.46		9446.53	7055.35	6334.03	5383.04	10089.2	8839.29		0.265672	0.321159	0.201683	4_3					3_3		0.173373	0.570681	-0.381047	3_4
Q9UL03	INT6_HUMAN	INTS6			2035.89	2710.71	2148.67	2807.3	1692.16	1650.83	3229.74	3640.99	1974.49	2895.63	3995.76	3502.61		0.111895	0.242112	0.316325	4_4		0.505894	0.600383	-0.0047878	4_4		0.173588	0.570681	-0.321113	4_4
Q96C36	P5CR2_HUMAN	PYCR2			24696.4	29178	15500.1	26675.9	18128	21338.5	47689.7	38117.4	23398	36288.8	59119.6	34720.4		0.12304	0.242112	0.637083	4_4		0.287116	0.471211	0.309702	4_4		0.173868	0.570681	-0.327381	4_4
P22735	TGM1_HUMAN	TGM1			8567.75	8479.18	4794.05	12584.4	3707.94	17976.2	6091.02	6425.29	7275.77	17958.8	6328.9	15933		0.118814	0.242112	0.396992	4_4		0.623169	0.683667	-0.187143	4_4		0.174097	0.570681	-0.584135	4_4
P10155	RO60_HUMAN	RO60			2442.7		2281.72	2738.66	1993.74	4224.47	5292.09	5915.45	2345.71		6321.65	5940.5		0.104837	0.242112	0.842947	3_3		0.149073	0.471211	0.677245	4_3		0.174315	0.570681	-0.165702	4_3
Q9Y3D9	RT23_HUMAN	MRPS23			9326.18	10566	8455.97	12860.8	8123.53	9970.86	26140.5	24426.1	8083.06	14663.2	27671.1	29007.2		0.0777125	0.24075	0.787539	4_4		0.141228	0.471211	0.567717	4_4		0.174453	0.570681	-0.219821	4_4
Q9NP92	RT30_HUMAN	MRPS30				2255.88		4083.13	1207.98	1858.94	5453.44	3303.83	3225.14	3683.75	5034.49	3803.19					4_2					4_2		0.174665	0.570681	-0.622802	4_4
Q15393	SF3B3_HUMAN	SF3B3			3332.07	2926.8	3304.74	4085.43	2700.08	3309.13	9837.36	7750.7	3173.19	5610.47	9957.29	8568.03		0.042381	0.24075	0.882001	4_4		0.123382	0.471211	0.592821	4_4		0.175261	0.570681	-0.28918	4_4
P31689	DNJA1_HUMAN	DNAJA1			29597.5	32103.5	20629.4	33243.1	23029	29766.8	79590.6	56467.9	27014.1	40295.6	79804	57896.3		0.0990019	0.242112	0.737076	4_4		0.180751	0.471211	0.560306	4_4		0.175582	0.570681	-0.176771	4_4
Q9BVS4	RIOK2_HUMAN	RIOK2			10678.6	11929.8	9436.33	15071	9011.72	13128.9	33685.1	28482.1	9857.07	17798	34458.6	29681.5		0.0698773	0.24075	0.827002	4_4		0.122937	0.471211	0.661855	4_4		0.175582	0.570681	-0.165147	4_4
P26045	PTN3_HUMAN	PTPN3			6425.67	4310.33	2689.36	3338.12	2222.53	3952.17	4413.08	4841.73	5522.26	3862.76	6404.27	5698.99		0.168038	0.252024	0.411672	4_4		0.572504	0.644303	-0.101447	4_4		0.176023	0.570681	-0.513119	4_4
P25788	PSA3_HUMAN	PSMA3			2832.33	2314.13	1549.36	3516.64	1345.4	4765.29	4655.19	4568.43	2033.09	4801.46	4943.48	5327.1		0.107345	0.242112	0.711924	4_4		0.231191	0.471211	0.483202	4_4		0.176352	0.570681	-0.228722	4_4
Q5VZL5	ZMYM4_HUMAN	ZMYM4							1468.1		3031.06	2889.08	1823.04		3546.87	2911.5					3_0					3_0		0.177284	0.570681	-0.183424	3_3
P18887	XRCC1_HUMAN	XRCC1			3405.24	3910.86	1697.47	3157.35	5314.58	2956.95	13350.2	5349.8	5931.68	6617.71	13645.6	7166.07	Increased in USB1_WT	0.0368202	0.24075	1.43724	4_4		0.128169	0.471211	0.993749	4_4		0.177865	0.570681	-0.443495	4_4
P50395	GDIB_HUMAN	GDI2			3328.95	3209.27	1826.51	3285.46	2369.18	3106.78	4878.87	2934.25	3096.3	5390.66	4100.03	5688.27		0.0470115	0.24075	0.650534	4_4		0.350275	0.486059	0.179212	4_4		0.177913	0.570681	-0.471321	4_4
P49411	EFTU_HUMAN	TUFM			64465.9	78209.2	44095.3	59370.7	53068	58052.5	110682	91697.5	55227	84474.4	121250	96422.6		0.129777	0.242112	0.51173	4_4		0.252368	0.471211	0.311045	4_4		0.178241	0.570681	-0.200685	4_4
P04181	OAT_HUMAN	OAT				3331.4		3319.22	2782.2	2875.05	7596.37	4453.58		4544.73	7628.43	6809.15					3_2					4_2		0.18021	0.570681	-0.426398	4_3
Q7Z7H8	RM10_HUMAN	MRPL10			6987.18	7184.21	4649.11	8636.21	4929.14	6174.15	10767.3	12396.3	6829.16	9365.22	11786.3	11597.4		0.0827513	0.24075	0.529224	4_4		0.279519	0.471211	0.252777	4_4		0.180337	0.570681	-0.276448	4_4
O14818	PSA7_HUMAN	PSMA7			5405.53	4344.12	3294.09	6230.12	3251.21	6296.7	6966.35	6998.48	3535	7753.15	6570.71	9098.69		0.155746	0.249496	0.44139	4_4		0.270248	0.471211	0.262594	4_4		0.180957	0.570681	-0.178796	4_4
Q9Y5M8	SRPRB_HUMAN	SRPRB			5335.1	7264.59	4272.65	5693.7	4780.5	5575.18	12048.8	9210.07	5955.03	8604.04	10709.5	12025.5		0.0484306	0.24075	0.701768	4_4		0.203732	0.471211	0.412329	4_4		0.181265	0.570681	-0.289439	4_4
Q9BZF3	OSBL6_HUMAN	OSBPL6			4368.64	5264.38	2495.92	3849.17	3488	4268.63	8215.39	6410.74	4376.07	6130.29	8187.07	6538.93		0.0874758	0.24075	0.675107	4_4		0.209125	0.471211	0.456857	4_4		0.181301	0.570681	-0.21825	4_4
O95819	M4K4_HUMAN	MAP4K4			4047.68	6548.98	3136.4	4839.83	4059.86	4624.73	7951.73	7304.51	4096.83	5715.78	9593.09	7247.17		0.150539	0.247781	0.50411	4_4		0.215763	0.471211	0.359606	4_4		0.181541	0.570681	-0.144504	4_4
Q9P015	RM15_HUMAN	MRPL15			7442.65	8467.4	5232.47	6932.48	4510.2	4631.99	8526.02	9977.17	5223.3	8547.2	11935.8	9215.36		0.248809	0.307028	0.27577	4_4		0.580513	0.649091	-0.0908181	4_4		0.181568	0.570681	-0.366588	4_4
Q9HDC5	JPH1_HUMAN	JPH1			11794.9	10752.8	9336.39	11035.3	7781	10938.6	21239.6	16717.9	9668.91	12531.3	21286.6	16839.5		0.129377	0.242112	0.433204	4_4		0.243706	0.471211	0.302417	4_4		0.18158	0.570681	-0.130788	4_4
P17987	TCPA_HUMAN	TCP1			8727.54	9412.8	6424.32	9850.73	7469.89	8891.88	25668.9	19408.2	9039.76	14459.7	24664.1	21927.1		0.0505929	0.24075	0.941315	4_4		0.144119	0.471211	0.667537	4_4		0.183003	0.571492	-0.273779	4_4
Q06330	SUH_HUMAN	RBPJ			2755.47	2988.04	1944.75		1199.39	1669.61	4197.43	3083.9	3002.3	2941	3588.98	3957.96		0.181594	0.259787	0.328289	4_3		0.646055	0.700121	-0.309921	4_3		0.183309	0.571492	-0.568658	4_4
P04637	P53_HUMAN	TP53			6896	8689.96	4616.54	4806.26	5013.43	3990.96	12313.7	9047.44	4430.65	6793.73	16795	11270.3		0.225271	0.29085	0.524825	4_4		0.386302	0.5119	0.18635	4_4		0.183497	0.571492	-0.338475	4_4
P35625	TIMP3_HUMAN	TIMP3					3303.46	5927.5	2802.04	4468.62	12135.1	9340.88		3541.38	10671.1	9200.42					3_2					4_2		0.183799	0.571492	0.180951	4_3
P23458	JAK1_HUMAN	JAK1				2248.23		3734.3		3174.34	7331.35	4683.81		3706.04	7425.33	6067.69					3_2					3_2		0.184487	0.571631	-0.205088	3_3
P38646	GRP75_HUMAN	HSPA9			29950.7	33680.1	19527.8	28159.2	24212.3	25554.6	66565	52321.3	27448.7	44344.9	65752.5	61658.3		0.0757058	0.24075	0.788306	4_4		0.207324	0.471211	0.489466	4_4		0.184824	0.571631	-0.29884	4_4
Q58EX7	PKHG4_HUMAN	PLEKHG4			1628.04			1415.66	1190.52		3631.21	2432.39	2559.8	2445.5	5014.7	2659.4					4_2					3_2		0.18636	0.574857	-0.566293	3_4
Q99735	MGST2_HUMAN	MGST2			5964.17			6709.22	5225.18		10945.4	10641.4	6083.23		11073.4	13824.5					3_2					3_2		0.189167	0.581974	-0.204557	3_3
Q8IXM3	RM41_HUMAN	MRPL41			2839.63	4046.18	4486.45	4964.41	2675.44	3164.25	10991.6	10086.8	2574.1	4625.57	11567.2	12797.8		0.0873351	0.24075	0.696008	4_4		0.165628	0.471211	0.468726	4_4		0.191744	0.585502	-0.227281	4_4
O15235	RT12_HUMAN	MRPS12			83180.5	119299	64207.7	89266.4	71565.9	90160.8	181387	148256	76980.9	126488	198126	147875		0.117037	0.242112	0.581616	4_4		0.214877	0.471211	0.402293	4_4		0.192171	0.585502	-0.179323	4_4
Q86VI3	IQGA3_HUMAN	IQGAP3			3613.23		1166.79	2670.95	2185.73		4287.45	3504.46	2602.79		4324.64	4678.96		0.195445	0.268844	0.74188	3_3		0.282601	0.471211	0.514747	3_3		0.192775	0.585502	-0.227133	3_3
P05089	ARGI1_HUMAN	ARG1			31863.8	35504.2	15930.8	35221.5	10003.8	61644.6	18520.2	23951.8	19355.1	68391.2	17145.7	71268.6		0.234679	0.298273	0.337364	4_4		0.695451	0.735726	-0.303607	4_4		0.193983	0.585502	-0.64097	4_4
Q86Y39	NDUAB_HUMAN	NDUFA11			12523.4	19298.7	7869.98	13203.7	11099.8	18933.7	33783.5	22137.5	13998.6	19776	32619.9	32021.7		0.0817469	0.24075	0.881333	4_4		0.146811	0.471211	0.661449	4_4		0.194102	0.585502	-0.219884	4_4
P35606	COPB2_HUMAN	COPB2			5099.76	5277.95	2698.86	4269.37	2911.42	4502.62	8426.71	5649.9	3180.13	6460.94	7792.78	7612.26		0.183806	0.260473	0.493628	4_4		0.332031	0.481849	0.252226	4_4		0.194504	0.585502	-0.241403	4_4
Q9H444	CHM4B_HUMAN	CHMP4B				4723.2	4826.89	4010.93	2988.15	1901.85	7955.6	4910.62	3456.13	3995.97	7043.7	8140.85		0.176485	0.254523	0.441754	4_3		0.556678	0.637004	-0.0998387	4_3		0.19485	0.585502	-0.458671	4_4
Q9NWB6	ARGL1_HUMAN	ARGLU1			11668.1	10611.2	8111.59	9105.96	9320.28	7175.32	18425.9	12308.7	9868.42	11307	18016.2	15157.5		0.130047	0.242112	0.434084	4_4		0.338108	0.481849	0.182469	4_4		0.195251	0.585502	-0.251615	4_4
P61927	RL37_HUMAN	RPL37			164228	133081	71873.3	93498.1	48540	46521.8	67956.3	58258.5	118954	41267.9	90182.9	80971.9		0.840515	0.845299	-0.508657	4_4		0.960361	0.964601	-1.00952	4_4		0.195262	0.585502	-0.500868	4_4
P52434	RPAB3_HUMAN	POLR2H			1191.39			3644.29	1117.68	2105.86	3858.83	4021.87		1803.03	3522.99	2393.56					3_2					4_2		0.195632	0.585502	0.368019	4_3
Q8IXI2	MIRO1_HUMAN	RHOT1			3196.06	3326.59		2707.26	3351.32	2797.94	7722.39	5606.86	4026.94	4435.64	7553.52	6019.83		0.0677718	0.24075	0.633792	4_3		0.268078	0.471211	0.289705	4_3		0.196171	0.585502	-0.250091	4_4
P06753	TPM3_HUMAN	TPM3			7058.5		4831.4	6230.19	3297.16	8180.76	9562.54	7140.92	8997.41	9578.49	8578.85	12409.2		0.0321399	0.24075	0.724184	4_3		0.483774	0.585682	0.0278829	4_3		0.196339	0.585502	-0.579117	4_4
Q13206	DDX10_HUMAN	DDX10			4069.44	5162.23	5550.11	7148.94	3554.35	3409.58	7938.02	8859.23		6595.09	10320.7	9502.87		0.0422233	0.24075	0.552995	3_4		0.488279	0.589045	0.00801747	4_4		0.196994	0.585957	-0.477223	4_3
Q9HC07	TM165_HUMAN	TMEM165			2407.06	3619.11	1913.06	3341.11	2996.1	4069.13	4819.77	5200.14	3195.08	3908.13	5751.54	5711.16		0.0547288	0.24075	0.720236	4_4		0.049185	0.471211	0.614051	4_4		0.199188	0.590375	-0.106185	4_4
P31040	SDHA_HUMAN	SDHA			6682.89	7259.15	4564.35	6058.75	4112.79	6220.24	10009.5	9715.73	5165.79	7696.25	11019.3	9000.43		0.174714	0.253177	0.388849	4_4		0.315237	0.478836	0.222751	4_4		0.200185	0.590375	-0.166098	4_4
Q9H061	T126A_HUMAN	TMEM126A							2462.47	2396.05	5007.04	3546.42	4905.2	3783.92	4313.73	4261.43	Appeared in USB1_WT				4_0	Appeared in USB1_131				4_0		0.200572	0.590375	-0.425845	4_4
Q96CT7	CC124_HUMAN	CCDC124			16440.5	16466.3	11757.7	17095.1	10639.2	12454	23161.2	22985.4	13461.5	19735.9	21612	25489.2		0.123812	0.242112	0.356855	4_4		0.40878	0.52911	0.0936168	4_4		0.200776	0.590375	-0.263238	4_4
P48740	MASP1_HUMAN	MASP1			3041.52	3497.17	3400.93	4027.89	4233.99		7386.24	7059.49	2951.43	5886.58	7362.53	5654.85		0.0491082	0.24075	0.5779	4_4		0.0247289	0.471211	0.801892	3_4		0.201426	0.590375	0.281772	3_4
P26641	EF1G_HUMAN	EEF1G			10087.9	11179.5	5877.9	8357.79	7322.78	9243.93	16112.6	10655.6	8926.92	11904.9	14652.5	12294.2		0.132638	0.242112	0.447217	4_4		0.290133	0.471211	0.267199	4_4		0.201882	0.590375	-0.180018	4_4
Q9BZF1	OSBL8_HUMAN	OSBPL8			20776	19058	8836.54	14954.2	15981.7	16961.6	41826.5	31226	20918.6	22925	38327.2	34480.8		0.0788686	0.24075	0.899613	4_4		0.169383	0.471211	0.68961	4_4		0.202024	0.590375	-0.210003	4_4
P11310	ACADM_HUMAN	ACADM				5356.5			2459.11	3818.81	6966.49	5609.56		5113.76	7279.76	6138.91					3_1					4_1		0.203109	0.590716	-0.204938	4_3
Q9HCS7	SYF1_HUMAN	XAB2			4531.52	4574.66	5470.41	7105.45	10401.9	9572.32	32242.3	26881.4	9404.1	20487.8	39360.3	36229.8	Increased in USB1_WT	0.00575164	0.24075	2.10338	4_4	Increased in USB1_131	0.00828782	0.471211	1.68571	4_4		0.203486	0.590716	-0.417674	4_4
P46736	BRCC3_HUMAN	BRCC3			11781.6	13370.5	7143.03	10951.3	6270.4	8090.07	12577.8	11060.2	7682.97	13104.2	13087.4	10971		0.431595	0.46118	0.0575849	4_4		0.677684	0.71916	-0.201047	4_4		0.203706	0.590716	-0.258632	4_4
P45880	VDAC2_HUMAN	VDAC2			6340.81	8236.64	4888.01	8207.24	4801.1	6223.62	12692.7	10667.7	5695	10111.4	12388.9	11551.7		0.106582	0.242112	0.493937	4_4		0.306581	0.476709	0.237339	4_4		0.204167	0.590716	-0.256598	4_4
P63010	AP2B1_HUMAN	AP2B1			12184.6	12788	9001.12	14384.1	10326.4	11996.7	30527.1	24392.1	9815.92	19049.5	33632.2	29455.7		0.090758	0.24075	0.799709	4_4		0.159859	0.471211	0.548245	4_4		0.204787	0.59095	-0.251465	4_4
O60508	PRP17_HUMAN	CDC40			3319.29	4725.34	4277.47	6161.91	6923.14	7950.33	18678.7	17707.6	6560.49	13909.6	21781	20915.1	Increased in USB1_WT	0.00485965	0.24075	1.66296	4_4	Increased in USB1_131	0.00988122	0.471211	1.36516	4_4		0.205261	0.59095	-0.297806	4_4
P49821	NDUV1_HUMAN	NDUFV1				2813.47			3983.15	5636.87	3775.11	3386.85		4627.36	3107.18	3423.83					3_1					4_1		0.206746	0.593757	0.183317	4_3
Q5T160	SYRM_HUMAN	RARS2			2341.28	3262.3	2397.62	2542.86	2300.21	2277.68	5347.36	3328.26	2409.55	3618.53	5240.59	4054.01		0.0708838	0.24075	0.498001	4_4		0.265452	0.471211	0.250421	4_4		0.207799	0.595315	-0.24758	4_4
P30050	RL12_HUMAN	RPL12			12416.2	13918.1	10299.7	15146.3	10809.9	10087.7	26985.5	25236.1	10822.8	17783.2	30872.1	27836.7		0.091708	0.24075	0.654282	4_4		0.2278	0.471211	0.365468	4_4		0.208797	0.596183	-0.288814	4_4
P14373	TRI27_HUMAN	TRIM27			3836.4	3489.98	3008.33	4710.36	2583.62	2071.49	8523.01	6060.78	2725.12	5670.59	10765.6	6813.36		0.134978	0.242112	0.644692	4_4		0.404911	0.527222	0.135789	4_4		0.209144	0.596183	-0.508903	4_4
Q9NVF7	FBX28_HUMAN	FBXO28			6971.07	7698.86	5966.23	7843.33	6091.77	7904.88	19924.3	13031.3	5951.27	10397	19992.1	16557.6		0.085969	0.24075	0.75694	4_4		0.137283	0.471211	0.578915	4_4		0.209635	0.596183	-0.178025	4_4
P30837	AL1B1_HUMAN	ALDH1B1				3547.02		2615.41		2152.72	4929.14	4072.59		3475.66	6153.09	4162.87					3_2					3_2		0.210214	0.596373	-0.347578	3_3
Q9H223	EHD4_HUMAN	EHD4			2280.57	2571.47		3102.14		1334.64	3076.09	2278.8		1787.63	3117.4	4077.52					3_3					3_3		0.213276	0.603593	-0.426754	3_3
O75419	CDC45_HUMAN	CDC45				5032.51	4195.47	6243.12	2304.76	4809.3	9538.24	9086.5	4498.75		11943.6	9757.54					3_3		0.132425	0.471211	0.553632	4_3		0.214447	0.604565	-0.464048	4_3
P42167	LAP2B_HUMAN	TMPO			3610.94	3968.92	2295.25	3979.79	2861.35	3260.63	10983.2	8255.13	5865.05	6545.24	9259.76	9399.83	Increased in USB1_WT	0.0160376	0.24075	1.16843	4_4		0.178084	0.471211	0.672975	4_4		0.214657	0.604565	-0.495459	4_4
Q96EY4	TMA16_HUMAN	TMA16			85910.4	104055	76505.5	103556	65130.4	75049.2	152076	134912	67091	114433	162251	143710		0.174835	0.253177	0.334446	4_4		0.370912	0.499144	0.125456	4_4		0.215999	0.604641	-0.20899	4_4
P40939	ECHA_HUMAN	HADHA			216214	233537	152830	239562	158025	185272	441920	388562	157088	257450	453850	438776		0.157513	0.249496	0.530782	4_4		0.248455	0.471211	0.360822	4_4		0.216178	0.604641	-0.169959	4_4
Q9UJK0	TSR3_HUMAN	TSR3			18813.8	21802.7	21281.5	31449.7	15516.4	21648.2	67019.5	56272	20529.7	27733.9	64557.2	57022.9		0.0555311	0.24075	0.733135	4_4		0.1486	0.471211	0.551524	4_4		0.216239	0.604641	-0.181611	4_4
Q15366	PCBP2_HUMAN	PCBP2			6142.17	6849.34	4920.31	5375.27	5187.92	6544.73	15435.7	12745	6223.95	11091.5	17972.7	11761		0.048258	0.24075	0.928272	4_4		0.131835	0.471211	0.646437	4_4		0.216859	0.604921	-0.281835	4_4
A0FGR8	ESYT2_HUMAN	ESYT2			4116.56	5060.9	2962.21	4705.25	4102.89	4458.61	11091.8	6538.81	4462.58	6730.71	10440.9	7840.82		0.0647907	0.24075	0.770509	4_4		0.16529	0.471211	0.547976	4_4		0.217883	0.605717	-0.222533	4_4
P50914	RL14_HUMAN	RPL14			5949.77	7143.73	6075.35	6570.24	5736.19	4576.17	10122.4	9703.08	4759.04	7157.37	13310.7	13469.3		0.147783	0.247781	0.461948	4_4		0.331825	0.481849	0.150933	4_4		0.2185	0.605717	-0.311015	4_4
P06312	KV401_HUMAN	IGKV4-1			87754.5	119156	63039.1	89658.5	91083.7	98410.8	197395	122396	78753.9	145707	254747	150502		0.109828	0.242112	0.724028	4_4		0.172935	0.471211	0.468392	4_4		0.219528	0.605717	-0.255637	4_4
Q92499	DDX1_HUMAN	DDX1			4354.8	4955.86	2469.33	5719.46	3506.88		11709.8	8331.07	3664.11	6809.56	11796.6	9333.93		0.115087	0.242112	0.793017	4_4		0.193426	0.471211	0.825243	3_4		0.21995	0.605717	-0.0793041	3_4
Q9UKK6	NXT1_HUMAN	NXT1						5293.87		4594.11	9525.01	7376.11	4010.65	6502.95	10832.8	7566.22					4_1					3_1		0.220288	0.605717	-0.241212	3_4
Q92621	NU205_HUMAN	NUP205				1671.85		1682.82		1860.48	5131.81	3382.05		3905.8	5783.59	4059.52					3_2					3_2		0.220483	0.605717	-0.501951	3_3
Q3KQU3	MA7D1_HUMAN	MAP7D1			10076.9	15340	10923.2	12005.9	11158.5	9981.57	22551.4	15889.2	15748.6	15931.2	21519.1	16044.2		0.0369537	0.24075	0.523815	4_4		0.264696	0.471211	0.244314	4_4		0.22078	0.605717	-0.279501	4_4
P61026	RAB10_HUMAN	RAB10			8670.89	7933.38	5819.61	8559.29	5757	8265.95	14656.5	12349.4	6441.43	15130.3	13580.9	15722.3		0.0874872	0.24075	0.650617	4_4		0.235816	0.471211	0.332452	4_4		0.222336	0.606506	-0.318165	4_4
Q7Z2W9	RM21_HUMAN	MRPL21			5535.94	4675.95	5428.96		5481.94	5120.93	14465.3	13552.3	5380.93	7117.93	14598	16161.4		0.129195	0.242112	0.664083	4_3		0.188787	0.471211	0.510284	4_3		0.222594	0.606506	-0.178852	4_4
Q92841	DDX17_HUMAN	DDX17			7732.74	7655.55	6619.03	8101.29	5442.91	5570.12	17611.4	12967.6	6145.63	9868.38	17368	14449.7		0.109616	0.242112	0.565361	4_4		0.294302	0.471211	0.281277	4_4		0.223395	0.606506	-0.284084	4_4
O14617	AP3D1_HUMAN	AP3D1			1978.31	2772.86	1162.98	2610.05	2276.23		4552.36	3972.34	1463.7	3166.75	3710.44	3938.38		0.168108	0.252024	0.506067	4_4		0.112687	0.471211	0.925693	3_4		0.223411	0.606506	0.314813	3_4
P02746	C1QB_HUMAN	C1QB			43384.2	53309.4	22766.8	43038.8	16282.9	36976.8	74248.5	67645.7	30630.7	49082.8	99791.4	56244.7		0.237365	0.299981	0.474175	4_4		0.444145	0.556814	0.104052	4_4		0.223669	0.606506	-0.370123	4_4
Q96EL2	RT24_HUMAN	MRPS24			3007.37	4655.51	3154.91	4880.4	2365.28	3478.36	9350.43	7509.52	4067.49	6212.55	8645.38	7594.12		0.028633	0.24075	0.736024	4_4		0.251581	0.471211	0.355533	4_4		0.224397	0.60707	-0.380491	4_4
O43251;Q9NWB1	RFOX1_HUMAN;RFOX2_HUMAN	RBFOX1;RBFOX2			1005.25	1443.17	1251.21	1365.29	1829.94	1804.93	4946.96	2350.34		2469.96	4828.84	3800.01	Increased in USB1_WT	0.0272275	0.24075	1.40013	3_4		0.0337861	0.471211	0.988456	4_4		0.225936	0.609818	-0.370271	4_3
O43290	SNUT1_HUMAN	SART1			5046.09	5555.84	4870.38	6357.34	4680.58	4869.35	10361.5	8705.68	4596.96	6311.27	10726.6	9501.09		0.102812	0.242112	0.442049	4_4		0.185464	0.471211	0.310976	4_4		0.228142	0.610894	-0.131072	4_4
P41162	ETV3_HUMAN	ETV3			3962.47	4196.98		2889.96	2840.06	3195.14	4245.5	4769.88	2673.67	4366.06	5774.32	4878.83		0.425323	0.455857	0.0816292	4_3		0.545753	0.628722	-0.0503492	4_3		0.228416	0.610894	-0.209913	4_4
P46778	RL21_HUMAN	RPL21			12089.7	17313	13577.3	14835	7193.03	7360.62	20796.2	20308.9	8158.32	16193.6	24408.4	20209.7		0.323229	0.370804	0.157089	4_4		0.675936	0.718051	-0.228708	4_4		0.228589	0.610894	-0.385798	4_4
P46777	RL5_HUMAN	RPL5			5383.66	5560.67	5919.59	5788.98	3131.81	2714.84	8908.32	8282.31	5289.33	5722.46	8870.23	7753.08		0.0906641	0.24075	0.255202	4_4		0.647707	0.701168	-0.177401	4_4		0.229023	0.610894	-0.432603	4_4
Q8IXI1	MIRO2_HUMAN	RHOT2			2998.5	3099.2		2980.14	1975.22	2221.28	6186.42	5097.2	2991.85	4575.56	6287.1	4810.59		0.0949323	0.24075	0.416561	4_3		0.581506	0.649091	-0.102802	4_3		0.229391	0.610894	-0.395345	4_4
Q9ULS5	TMCC3_HUMAN	TMCC3			14584.3	15639.1	8212.8	13626.2	9553.33	12327.9	27906	18745.4	10664.2	17389.5	26144	21039		0.173166	0.252158	0.499659	4_4		0.296575	0.471211	0.317803	4_4		0.229978	0.610894	-0.181856	4_4
Q9BRS2	RIOK1_HUMAN	RIOK1			2938.56	4191.54	3512.06	3690.02	2614.87	3258.71	5793.29	7084.31	2879.62	5531.25	7531.5	6442.88		0.0517477	0.24075	0.568898	4_4		0.222405	0.471211	0.282879	4_4		0.230795	0.610894	-0.286019	4_4
Q9Y6M4	KC1G3_HUMAN	CSNK1G3			3125.38	3418.16	2874.33	4247.08	2825.86	3144.17	6800.45	5469.2	3862.81	3700.48	6495.57	5682.3		0.0594585	0.24075	0.504086	4_4		0.188618	0.471211	0.335345	4_4		0.230907	0.610894	-0.168741	4_4
Q9BX10	GTPB2_HUMAN	GTPBP2			7707.52	9817.16	5290.24	8531.81	6198.65	7101.83	12631.3	11085.6	6223.02	11021.3	14046.5	11585.8		0.161569	0.251857	0.427126	4_4		0.312822	0.478351	0.212983	4_4		0.231726	0.610894	-0.214143	4_4
Q8IUE6	H2A2B_HUMAN	H2AC21			10474.2		8957.16		7971.15	9952.2	15541.3	13046.3	9224.17	15738.3	16135.3						3_2					4_2		0.231953	0.610894	-0.308646	4_3
Q08378	GOGA3_HUMAN	GOLGA3			30380.6	36356.8	36147.7	32299.6	34527.6	27091.6	18068.3	20114.4	32330.6	31496.7	23488.5	21488.5		0.927736	0.92949	-0.331794	4_4		0.924283	0.931568	-0.480878	4_4		0.232316	0.610894	-0.149084	4_4
P63208	SKP1_HUMAN	SKP1						2573.17	1798.14		4595.82	3954.04	3290.56	4568.26	4373.41	6169.02					4_1					3_1		0.232622	0.610894	-0.480659	3_4
Q07157	ZO1_HUMAN	TJP1				2627.55	1355.92	1487.47	1634.71	1210.54	3780.5	2969.38	1602.52	2403.88	4469.18	3266.14		0.118801	0.242112	0.909037	4_3		0.313735	0.478836	0.452846	4_3		0.233662	0.611095	-0.33497	4_4
P28072	PSB6_HUMAN	PSMB6			6329.68	5527.58	4511.32	9192.49	3981.58	9327.69	10159.1	11001.3	6145.11	10463	9736.63	12078.2		0.0534568	0.24075	0.595408	4_4		0.204474	0.471211	0.379094	4_4		0.233912	0.611095	-0.216314	4_4
Q8N1F7	NUP93_HUMAN	NUP93			7661.52	9076.02	4650.05	7221.01	6588.22	8242.82	18823.2	13130.7	7445.89	10871.7	17614.5	14301.8		0.0857382	0.24075	0.781657	4_4		0.157291	0.471211	0.6308	4_4		0.234442	0.611095	-0.150857	4_4
O75147	OBSL1_HUMAN	OBSL1			9959.39	10191.9	11255	14846.1	9260.85	12593.4	30266.2	27381.8	9960.13	14007.3	31657.6	26323		0.0573887	0.24075	0.694272	4_4		0.0787567	0.471211	0.627652	4_4		0.235203	0.611095	-0.0666205	4_4
P61978	HNRPK_HUMAN	HNRNPK			3966.14	2448.34	2903.81	2836.26	2741.24	2425.15	6365.83	5050.54	4058.67	4660.99	5969.56	5110.86		0.0266209	0.24075	0.712839	4_4		0.211222	0.471211	0.354553	4_4		0.235732	0.611095	-0.358286	4_4
Q14232	EI2BA_HUMAN	EIF2B1			7670.97	9759.3	8389.59	12386.1	7302.15	8578	26318.6	23251	8272.98	13154.8	26232.1	23973.9		0.0506751	0.24075	0.784285	4_4		0.138569	0.471211	0.575189	4_4		0.235843	0.611095	-0.209096	4_4
Q8IZQ5	SELH_HUMAN	SELENOH			14473.5	12491.6	12390.5	12564.2	18655.5	19037.3	28131.1	26772.4	9835.33	21868.1	12901.4	25720		0.21192	0.279398	0.335592	4_4		0.0125869	0.471211	0.812104	4_4		0.236736	0.611593	0.476513	4_4
Q9H019	MFR1L_HUMAN	MTFR1L			2416.62				1577.47		3776.4	2753.85	1555.76		5156.15	3272.84					3_1					3_1		0.23816	0.611593	-0.226128	3_3
P31943	HNRH1_HUMAN	HNRNPH1			21325.9	24603.9	18871.9	22527.7	17669.7	20340.9	47527.5	34403.2	19007.8	30116.3	44478.6	40617		0.0853689	0.24075	0.553224	4_4		0.217283	0.471211	0.349383	4_4		0.238865	0.611593	-0.203841	4_4
Q9Y3A2	UTP11_HUMAN	UTP11			8165.65	8184.45	7186	9092.21	4989.96	5541.91	11720.2	10915.1	5541.58	8981.72	12642.8	10710.1		0.30864	0.358334	0.15654	4_4		0.581797	0.649091	-0.0759207	4_4		0.240698	0.611593	-0.232461	4_4
P04083	ANXA1_HUMAN	ANXA1			2634.38	2043.95	1667.42	3167.94		2582.44	3382.05	2430.55	2295.17	5812.92	3642.86	3043.73		0.128344	0.242112	0.594698	4_4		0.253132	0.471211	0.325131	3_4		0.241383	0.611593	-0.534086	3_4
Q9BST9	RTKN_HUMAN	RTKN						2845.07	1648.07	2123.42	4701.13	2767.18		2708.15	4547.88	3846.56					3_1					4_1		0.241797	0.611593	-0.259419	4_3
P05109	S10A8_HUMAN	S100A8			40422.2	20189.1	18671.8	22967.1	11155.4	33068.6	14005.3	24735.4	13270.2	102698	14000.8	29827		0.423164	0.454002	0.175375	4_4		0.722432	0.757221	-0.36335	4_4		0.241944	0.611593	-0.538725	4_4
Q9Y3B4	SF3B6_HUMAN	SF3B6			2335.01	2778.25	1003.21	2771.47	1868.71	1818.44	4947.5	3254.68	1705.86	4041.28	5040.46	5218.57		0.12213	0.242112	0.83241	4_4		0.292871	0.471211	0.40027	4_4		0.24233	0.611593	-0.432141	4_4
Q8N1G4	LRC47_HUMAN	LRRC47			7745.36	7575.23	4800.94	7130.38	4575.33	6105.24	12031.2	8754.17	6522.9	9034.14	9651.74	11944.5		0.105531	0.242112	0.439512	4_4		0.39009	0.515104	0.137671	4_4		0.242582	0.611593	-0.30184	4_4
Q96FX8	PERP_HUMAN	PERP			2689.06	4121.1		6851.17		10840.3	4572.13	4198.1		11459.3	5993.14	9982.24					3_3					3_3		0.242825	0.611593	-0.573396	3_3
Q9NVP1	DDX18_HUMAN	DDX18			4073.4	4487.7	5140.44	7106.06	3429.12	2964.12	6540.95	6673.69	3176.82	4754.17	7138.28	8000.4		0.31437	0.364188	0.0923185	4_4		0.746536	0.778883	-0.147431	4_4		0.244647	0.611593	-0.23975	4_4
Q9H936	GHC1_HUMAN	SLC25A22			6710.67	8253.33	4927.08	6569.28	5736.6	7365.16	16827.3	11454.4	6120.68	11128	16962.4	12085.8		0.0823905	0.24075	0.740356	4_4		0.165446	0.471211	0.545893	4_4		0.244874	0.611593	-0.194462	4_4
Q96A33	CCD47_HUMAN	CCDC47			5403.52	6860.39	4239.27	5487.52	5258.11	6115.95	11027.9	7428.12	4853.84	7508.8	11832.4	8866.8		0.11646	0.242112	0.537158	4_4		0.166851	0.471211	0.402761	4_4		0.244991	0.611593	-0.134397	4_4
Q6SPF0	SAMD1_HUMAN	SAMD1			8205.32	7663.7	7967.19	10617.9	5454.77	7644.6	25952.7	16744.4	8363.89	10632.3	22733.6	18442.5		0.0551931	0.24075	0.702294	4_4		0.217392	0.471211	0.44207	4_4		0.245474	0.611593	-0.260223	4_4
P49207	RL34_HUMAN	RPL34			14067.8	20230.5	8701.12	13172.4	13159.1	12530.7	20965.1	19209.8	14307.2	17658	22051.3	18820.1		0.152317	0.249161	0.42112	4_4		0.292878	0.471211	0.25641	4_4		0.245623	0.611593	-0.16471	4_4
P52272	HNRPM_HUMAN	HNRNPM			13066.1	14007.9	9916.31	14025.8	12013.7	10490.2	27370.1	20488.9	12854.9	19247.1	29446	21315.5		0.0729664	0.24075	0.652227	4_4		0.221281	0.471211	0.368285	4_4		0.246095	0.611593	-0.283942	4_4
P50991	TCPD_HUMAN	CCT4				3516.49	2071.86	3632.62	3025.04	2247.78	7999.17	7530.69	4124.8	5106.45	8057.89	7401.94		0.0531172	0.24075	1.17485	4_3		0.205287	0.471211	0.78502	4_3		0.246114	0.611593	-0.404216	4_4
P29372	3MG_HUMAN	MPG			47387.4	63249.7	43112.7	60190.5	42649.3	59125	117927	111618	45778.3	76036.8	121766	109694		0.0778793	0.24075	0.644901	4_4		0.136761	0.471211	0.52335	4_4		0.246174	0.611593	-0.121551	4_4
Q9BUF5	TBB6_HUMAN	TUBB6			13446.9	16197.3	8322.55	12581.6	9402.67	13972.9	36506.8	22235	12078.9	21314.7	37397.2	20859.4		0.105836	0.242112	0.784631	4_4		0.210592	0.471211	0.556333	4_4		0.246294	0.611593	-0.228299	4_4
P07384	CAN1_HUMAN	CAPN1			2828.9	3331.11	2207.98	5755.68		6426.18	3016.87	2630.06	3377.44	6142.14	4602.49	5685.69		0.0609753	0.24075	0.545116	4_4		0.449758	0.561785	0.0894644	3_4		0.24694	0.611593	-0.552127	3_4
Q92820	GGH_HUMAN	GGH			4633.09	4913.96	2662.18	6518.76	2101.32	10589.5	6310.08	5024.01	3054.56	10955.5	5758.2	9828.57		0.130597	0.242112	0.56527	4_4		0.371308	0.499144	0.209072	4_4		0.247156	0.611593	-0.356198	4_4
P13646	K1C13_HUMAN	KRT13			160661	386459	346060	258372	95574.1	734745	181468	246559	174699	812353	151691	423179		0.371416	0.409253	0.178644	4_4		0.670503	0.715308	-0.205306	4_4		0.247575	0.611593	-0.38395	4_4
Q9UG63	ABCF2_HUMAN	ABCF2			6858.8	8434.26	6147.71	9747.22	5659.69	7403.56	14929.5	15650.5	6700.31	10970.6	14517.9	15801		0.0618247	0.24075	0.570561	4_4		0.193871	0.471211	0.374479	4_4		0.251009	0.618076	-0.196083	4_4
Q96QE5	TEFM_HUMAN	TEFM			2820.49	3170.17		3049.43	1968.86	3115.54	3646.76	3591.18	3278.85	4088.26	3098.15	4267.8		0.0220699	0.24075	0.356375	4_3		0.655781	0.704017	-0.102582	4_3		0.251386	0.618076	-0.285415	4_4
Q9Y4X4	KLF12_HUMAN	KLF12			14233.4	15920.3	10120.5	16169.9	10348.5	14929.4	25069.5	21940.5	12711.2	16353.3	25593.8	21300.7		0.156307	0.249496	0.40291	4_4		0.246375	0.471211	0.299092	4_4		0.252865	0.618076	-0.103817	4_4
P63167;Q96FJ2	DYL1_HUMAN;DYL2_HUMAN	DYNLL1;DYNLL2			4579.68	5852.96	3481.8	5211.92	1718.32	3754.74	6713.67	4835.87	4520.29	6377.51	5331.84	5753.79		0.107874	0.242112	0.215623	4_4		0.708354	0.746288	-0.303868	4_4		0.252908	0.618076	-0.519491	4_4
Q96P11	NSUN5_HUMAN	NSUN5			16895.8	18372.2	13082.5	18637.6	11940	14668.7	32550.4	27936.4	14203.9	21720.3	32159.8	27600		0.124251	0.242112	0.463804	4_4		0.2851	0.471211	0.26833	4_4		0.253805	0.618076	-0.195473	4_4
Q9P2I0	CPSF2_HUMAN	CPSF2			6540.83	5588.03	3571.42	6017.65	4056.62	5060.08	10865.6	7762.54	5331.17	8047.56	10350.9	7709.09		0.127731	0.242112	0.530934	4_4		0.300821	0.475642	0.285038	4_4		0.254173	0.618076	-0.245896	4_4
Q2TAK8	PWP3A_HUMAN	PWWP3A			5026.28	4588.62	5158.5	5687.23	4717.63	4413.4	10052.7	9016.87	5274.92	6387.49	10420.9	8775.73		0.0339142	0.24075	0.546774	4_4		0.127398	0.471211	0.369965	4_4		0.254233	0.618076	-0.176809	4_4
P52597	HNRPF_HUMAN	HNRNPF					2434.1	6731.24	2879.23	3666.38	10531.6	6579.66		6987.93	10449.5	8548.65					3_2					4_2		0.25444	0.618076	-0.432301	4_3
P36578	RL4_HUMAN	RPL4			4352.82	2425.41	2575.64	3080.74	2296.38	2982.42	4322.38	3676.37	2481.58	3515.52	4053.31	4023.6		0.305922	0.35631	0.191049	4_4		0.404236	0.527222	0.0943915	4_4		0.255317	0.618705	-0.0966579	4_4
Q66PJ3	AR6P4_HUMAN	ARL6IP4			4730.58	6606.13	4869.87	4446.29	4576.78	4216.69	9212.38	6164.29	6544.84	6616.46	7535.12	7521.52		0.0335526	0.24075	0.464691	4_4		0.321069	0.479382	0.173911	4_4		0.25576	0.618705	-0.29078	4_4
P62979	RS27A_HUMAN	RPS27A			243401	226895	136355	217941	129267	291792	330638	253943	185711	272984	328040	362363		0.13729	0.242112	0.469129	4_4		0.317109	0.479382	0.237097	4_4		0.256409	0.618991	-0.232033	4_4
P31025	LCN1_HUMAN	LCN1			17122.5	14442.4	16778.9	82744.5	19650.5	10262	6924.06	18464.1	24962.6	87843.6	7945.92	22663.9		0.481243	0.506069	0.0504681	4_4		0.918069	0.9286	-0.933806	4_4		0.257107	0.619394	-0.984274	4_4
Q08188	TGM3_HUMAN	TGM3			19352.4	14857.1	8898.03	22553	5829.73	35836	13272.7	14631.4	12628.4	34211.6	11632.9	38098.6		0.172696	0.252158	0.432641	4_4		0.569897	0.642783	-0.127025	4_4		0.257955	0.620155	-0.559666	4_4
P04040	CATA_HUMAN	CAT			12802.5	11471.8	7433.11	16315.9	6572.56	25128.2	9830.44	12342.3	10116.9	27405.8	8390.38	27670.6		0.137099	0.242112	0.463394	4_4		0.466006	0.575775	0.042485	4_4		0.259174	0.621368	-0.420909	4_4
O75394	RM33_HUMAN	MRPL33			4064.91	6209.74	3804.71	4399.39	3634.07	1361.25	6617.14	6324.31	4048.03	5376.25	7592.46	7119.13		0.142739	0.244351	0.369311	4_4		0.635774	0.692451	-0.257303	4_4		0.259525	0.621368	-0.626614	4_4
P62805	H4_HUMAN	H4C1			129081	185739	141249	167779	94756.3	105956	243304	197669	109911	207123	223246	230151		0.13594	0.242112	0.260421	4_4		0.560396	0.639096	-0.0586876	4_4		0.26013	0.621541	-0.319108	4_4
P62937	PPIA_HUMAN	PPIA			7775.39	9131.41	10263.5	6799.34	7298.34	7515.36	9531.54	9698.49	8902.99	9764.16	9349.44	9414.19		0.149491	0.247781	0.156726	4_4		0.482375	0.58468	0.00832044	4_4		0.262228	0.623961	-0.148406	4_4
Q92804	RBP56_HUMAN	TAF15			4378.26	4668.46	3588.03	5334.83	7058.08		14232.3	11748.5	2207.1	7342.59	11607.4	10069.4		0.193752	0.268116	0.568845	4_4	Increased in USB1_131	0.0395756	0.471211	1.27193	3_4		0.262425	0.623961	0.731249	3_4
Q9HAF1	EAF6_HUMAN	MEAF6								1394.07	2767.14	4656.24		2987.14	4466.22	4271.21					3_0					3_0		0.262749	0.623961	-0.5552	3_3
Q13435	SF3B2_HUMAN	SF3B2			5422.29	5832.02	3804.66	4322.33	3797.91	4513.09	8751.19	9041.3		6934.59	9691	9335.38		0.0568852	0.24075	0.903197	3_4		0.251943	0.471211	0.345714	4_4		0.264943	0.625999	-0.271013	4_3
P49720	PSB3_HUMAN	PSMB3			2034.54	1594.28		2293.51		3816.48	2879.05	3533.96	2421.99	3634.59	3796.65	5722.4		0.0558496	0.24075	0.919814	4_3					3_3		0.265419	0.625999	-0.34134	3_4
P26368	U2AF2_HUMAN	U2AF2			5156.01	5190.8	2342.53	4392.68		2251.97	12446.8	5808.57	2824.02	5115.25	12093.8	8121.11		0.227908	0.292788	0.591262	4_4		0.329599	0.481849	0.535983	3_4		0.266324	0.625999	-0.541868	3_4
Q8NC60	NOA1_HUMAN	NOA1				2297.86	2534.8	2548.64	1729.59	2365.71	5200	2947.92		2571.39	5408.48	4420.49		0.0652386	0.24075	0.683363	3_3		0.148582	0.471211	0.429531	4_3		0.266571	0.625999	-0.253832	4_3
P48047	ATPO_HUMAN	ATP5PO			18541	23821.9	14756.5	20222.3	14436.7	15492.2	37508.1	35384.9	15775	24931.4	40174.3	34394.6		0.133257	0.242112	0.510938	4_4		0.288186	0.471211	0.292828	4_4		0.26707	0.625999	-0.21811	4_4
Q8TBB5	KLDC4_HUMAN	KLHDC4			3502.64	4387.26	3050.28	4008.22	2478.74	2369.79	4461.53	6247.37	2371.74	3508.52	6706.3	5929.49		0.320157	0.368077	0.204142	4_4		0.547731	0.629625	-0.0496282	4_4		0.267243	0.625999	-0.25377	4_4
P41743	KPCI_HUMAN	PRKCI			13210.1	13338.9	8503.58	11402.3	8721.55	9664.08	20175.9	15989.5	10311.2	15192.6	18641.5	17125		0.153112	0.249454	0.387364	4_4		0.362398	0.49272	0.167593	4_4		0.267365	0.625999	-0.219771	4_4
Q7Z3U7	MON2_HUMAN	MON2				1013.03			2074.04		4000.4	3713.22	2049.07	2363.33	3668.57	2719.29					4_1					3_1		0.268006	0.626243	0.197281	3_4
Q9H9B4	SFXN1_HUMAN	SFXN1			7944.6	8931.23	6026.69	7159.63	7818.1	9453.86	15083.7	11287.2	7828.64	11384.3	14528.1	13004.9		0.0592502	0.24075	0.614852	4_4		0.0991371	0.471211	0.509793	4_4		0.269148	0.62647	-0.105059	4_4
Q9ULW3	ABT1_HUMAN	ABT1			5498.13	4402.43	3584.5	5744.58	3599.98		8101.15	7668.92	2873.44	4393.09	7782.93	7472.68		0.382674	0.417319	0.139685	4_4		0.295944	0.471211	0.327408	3_4		0.269807	0.62647	0.14014	3_4
P62829	RL23_HUMAN	RPL23			1732970	2284840	1578760	2196420	1430020	1668560	3268300	2871460	1663320	2407880	3447660	2673500		0.136345	0.242112	0.356723	4_4		0.32112	0.479382	0.17642	4_4		0.269856	0.62647	-0.180303	4_4
P14923	PLAK_HUMAN	JUP			27211.1	39225.1	15954.5	36092.6	9915.41	60580.2	23540	22313.4	19106.7	62260.3	19546.8	75494.3		0.170656	0.252024	0.378513	4_4		0.666315	0.712268	-0.240506	4_4		0.270253	0.62647	-0.619019	4_4
O95163	ELP1_HUMAN	ELP1			3181.84	5005.33	1627.32	2501.72	3307.82	2252.72	6305.7	4383.94	3476.14	5820.21	7091.95	4661.18		0.0825594	0.24075	0.841673	4_4		0.284129	0.471211	0.416922	4_4		0.271033	0.627033	-0.42475	4_4
P05388	RLA0_HUMAN	RPLP0			8749.37	10521.1	6945.47	9022.1	9318.32	7254.06	25420.8	18053.3	9090.74	14218.6	25263	22717.5		0.0558485	0.24075	0.921216	4_4		0.166387	0.471211	0.606765	4_4		0.272007	0.628039	-0.314451	4_4
O95969	SG1D2_HUMAN	SCGB1D2			2047.04	3777.09		3913.08		2756.07	4526.1	2619.06		9108.23	4041.09	4839.13					3_3					3_3		0.273935	0.63012	-0.815578	3_3
Q9NVI7	ATD3A_HUMAN	ATAD3A			26400	28864.2	21015.9	27769.1	22416.6	24237.9	53001.9	44304.9	23155.2	35413	55348.1	44878		0.100098	0.242112	0.548844	4_4		0.197998	0.471211	0.38014	4_4		0.274329	0.63012	-0.168704	4_4
P20719	HXA5_HUMAN	HOXA5			13000.5	14672.7	10347.9	15108	11399.1	13624.2	27058.5	22770.9	10971.2	17534.3	29693.3	23368.8		0.121367	0.242112	0.540568	4_4		0.167324	0.471211	0.420503	4_4		0.274529	0.63012	-0.120064	4_4
Q149N8	SHPRH_HUMAN	SHPRH			4658.22	5060.22	4638.61	6083.85	3173.29	4355.46	9600.53	8769.81	4173.04	6312.94	8835.62	8840.59		0.0853238	0.24075	0.407307	4_4		0.30802	0.476709	0.201702	4_4		0.276587	0.631504	-0.205605	4_4
Q9NR12	PDLI7_HUMAN	PDLIM7			7072.96	4450.47			2680.39	3760.53	6616.58	5248.12	3725.94	6228.88	6670.19	4751.1					4_2					4_2		0.276792	0.631504	-0.267825	4_4
Q92750	TAF4B_HUMAN	TAF4B			3911.27	5882.55	3831.83	4956.63	3407.3	3880.13	4275.79	5642.35	3565.35	5839.38	4723.79	5433.97		0.247757	0.306802	0.0725846	4_4		0.709143	0.746351	-0.113563	4_4		0.277217	0.631504	-0.186147	4_4
Q8NI60	COQ8A_HUMAN	COQ8A			6834.84	7995.33	4339.94	7963.19	5205.03	7808.21	18192.8	11952.8	9838.09	8812.73	16804.5	13609.5		0.0591874	0.24075	0.84805	4_4		0.19029	0.471211	0.556596	4_4		0.277672	0.631504	-0.291454	4_4
Q96HS1	PGAM5_HUMAN	PGAM5			27374	36148.3	27533.4	32550.1	27897.8	30413.8	68890.2	55688.9	27079.6	47982.1	70232.8	63565.7		0.0550548	0.24075	0.677379	4_4		0.14047	0.471211	0.468997	4_4		0.27784	0.631504	-0.208383	4_4
Q9UBS4	DJB11_HUMAN	DNAJB11			31838.4	40925	17723.9	27040.9	22157.2	27767.4	55651.6	44503	25116.7	42901.5	57006.6	42989.2		0.161398	0.251857	0.520047	4_4		0.294474	0.471211	0.321726	4_4		0.280045	0.633878	-0.198321	4_4
P32121	ARRB2_HUMAN	ARRB2				2539.57		2588.25		2713.78	4425.74	3666.7		5029.2	4082.06	5259.45					3_2					3_2		0.280067	0.633878	-0.431278	3_3
Q16891	MIC60_HUMAN	IMMT			4943.99	6179	2988.32	4431.19	5207.35	5689.85	12815	10336.5	5436.71	7953.43	12148.1	11522.2		0.0569908	0.24075	0.975809	4_4		0.106363	0.471211	0.819575	4_4		0.280912	0.633878	-0.156234	4_4
Q99615	DNJC7_HUMAN	DNAJC7			1441.76	1843.82				2106.13	3687.04	2886.37		2125.12	2852.08	2632.51					3_2					3_2		0.281059	0.633878	0.163439	3_3
P33993	MCM7_HUMAN	MCM7			4420	5926.71	3332.58	5088.85	4152.31	4156.47	9618.61	6820.88	4489.86	6401.8	9338.5	7199.48		0.105934	0.242112	0.530244	4_4		0.249834	0.471211	0.337451	4_4		0.281699	0.634094	-0.192793	4_4
P14649	MYL6B_HUMAN	MYL6B			3173.81	3320.59	6813.86	5466.9	3336.98		13401.5	10200.4	3279.11	4708.31	16158.6	17580.4		0.0491964	0.24075	0.870447	4_4		0.0769847	0.471211	0.649336	3_4		0.284222	0.636196	-0.343337	3_4
P13667	PDIA4_HUMAN	PDIA4				2587.3		2036.92		2710.06	4274.31	3487.33	2203.56	3178.73	4113.15	4222.45					4_2					3_2		0.284394	0.636196	-0.150212	3_4
P06748	NPM_HUMAN	NPM1			4832.54	4815.83	7605.8	5445.95	4564.27	4664.1	9154.65	8042.91	6490.23	7153.26	6933.72	11489.2		0.0732951	0.24075	0.484964	4_4		0.164888	0.471211	0.175339	4_4		0.284424	0.636196	-0.309625	4_4
O43819	SCO2_HUMAN	SCO2			4450.02	4951.22			3742.72	4899.96	10935.2	7421.82	4746.45	6968.27	8914.27	9638.12					4_2					4_2		0.284815	0.636196	-0.233245	4_4
P62136	PP1A_HUMAN	PPP1CA				2039.44		2691.99	2249.11	2187.76	6261.8	4872.05	2211.29	3152.23	5989.82	5930.52					4_2					4_2		0.285407	0.6363	-0.180504	4_4
O75190	DNJB6_HUMAN	DNAJB6			11522.1	13816	11623.6	14179.8	12415.4	13687	38790	28928	12451.8	19969.4	37898	32503.6		0.0433422	0.24075	0.886307	4_4		0.0907962	0.471211	0.715363	4_4		0.286382	0.636427	-0.170945	4_4
O60942	MCE1_HUMAN	RNGTT				2541.4	1771.9	2129.71	1750.77	2293.23	5692.31	3525.58		3278.29	5271.34	4833.35	Increased in USB1_WT	0.0496824	0.24075	1.04085	3_3		0.145017	0.471211	0.754226	4_3		0.28733	0.636427	-0.286627	4_3
Q15773	MLF2_HUMAN	MLF2						3630.51		4741.37	5975.41	5882.17		4021.63	4968.06	6123.32					3_1					3_1		0.287944	0.636427	0.148638	3_3
O75909	CCNK_HUMAN	CCNK			5129.92	4974.03	3807.71	6104.15		4437.15	16735.9	10276.1	4685.29	9159.45	16791.7	12522.8		0.06258	0.24075	0.981874	4_4		0.153808	0.471211	0.907533	3_4		0.288498	0.636427	-0.445231	3_4
O00571	DDX3X_HUMAN	DDX3X			31169.5	27662.5	17144.7	27902.3	17636.2	23267.7	49009.3	38582.1	21397.2	32694.6	47022.7	37720		0.202662	0.272802	0.397237	4_4		0.340815	0.481849	0.227911	4_4		0.289169	0.636427	-0.169326	4_4
Q96EX3	DC2I2_HUMAN	DYNC2I2			15401.5	16450.3	11558.2	16215.8	10919.6	13863.5	26547.4	22143.2	11570.8	18682.8	26930.3	21963.2		0.184298	0.260822	0.357254	4_4		0.297045	0.471211	0.226536	4_4		0.289464	0.636427	-0.130718	4_4
P13645	K1C10_HUMAN	KRT10			1324620	1643610	959760	2182420	675059	2581340	1286510	1214300	1304290	2642740	1078670	2005970		0.198047	0.269833	0.177433	4_4		0.655843	0.704017	-0.186082	4_4		0.289863	0.636427	-0.363515	4_4
Q9NW61	PKHJ1_HUMAN	PLEKHJ1			1550.06		1832.07	1515.05		969.031	3477.13	2128.08	1782.08	1507.05	3154.14	5536.19		0.0954941	0.24075	0.951513	4_3					3_3		0.290244	0.636427	-0.625268	3_4
P0C0S8;P20671;Q16777;Q6FI13;Q96KK5;Q99878;Q9BTM1	H2A1D_HUMAN;H2A1H_HUMAN;H2A1J_HUMAN;H2A1_HUMAN;H2A2A_HUMAN;H2A2C_HUMAN;H2AJ_HUMAN	H2AC11;H2AC12;H2AC14;H2AC18;H2AC20;H2AC7;H2AJ			14561.5	11967.3	6393.46	17478.2	91003.3	6294.5	20925.3	11416.2	51160.2	3611.98	6534.87	19008.5		0.469894	0.495884	0.0593192	4_4		0.240034	0.471211	0.703233	4_4		0.290377	0.636427	0.643914	4_4
P40616	ARL1_HUMAN	ARL1			7064.25	13124.4	8264.4	8613.9	10312.5	9557.7	32675.3	17272.5	9583.23	19223.9	37940.2	18780.1	Increased in USB1_WT	0.0375287	0.24075	1.07846	4_4		0.113315	0.471211	0.768807	4_4		0.291334	0.637063	-0.309653	4_4
O95409	ZIC2_HUMAN	ZIC2						3152.72	1860.53	2340.63	4201.97	3573.01		4711.4	4799.79	3728.17					3_1					4_1		0.29176	0.637063	-0.420831	4_3
O95248	MTMR5_HUMAN	SBF1			6063.78	3510.21	2530.94	4487.08	3295.19	3976.68	9093.17	6955.17	3075.33	5208.55	9171.68	8400.06		0.196007	0.268844	0.587996	4_4		0.244225	0.471211	0.444393	4_4		0.293495	0.638835	-0.143603	4_4
P50402	EMD_HUMAN	EMD			17181.5	20740.1	11914.8	18961.7	16603	22301.1	58147.5	40631.1	19719.2	30123.6	55836.3	39863.7		0.0538696	0.24075	1.00941	4_4		0.104463	0.471211	0.860435	4_4		0.293667	0.638835	-0.148978	4_4
Q96JP5	ZFP91_HUMAN	ZFP91			4333.09	5395.33	4907.3	8414.29	3818.54	3507.61	8134.07	8910.27	3923.56	6983.46	9652.12	8507.93		0.153203	0.249454	0.30522	4_4		0.497372	0.594407	0.00201941	4_4		0.294271	0.638957	-0.303201	4_4
Q8IUR6	CRERF_HUMAN	CREBRF			63558.7		39787.1	135623	27867.7	97476.8	72546.7	41678.2		189731	65926.6	300621					3_3		0.759797	0.789109	-0.675041	4_3		0.29572	0.639805	-1.22445	4_3
P62913	RL11_HUMAN	RPL11			534174	564646	459425	573960	298823	377151	743019	659505	407747	517641	782302	578513		0.403713	0.436224	0.0660663	4_4		0.633007	0.690369	-0.131555	4_4		0.29648	0.639805	-0.197621	4_4
P08754	GNAI3_HUMAN	GNAI3				7748.29	4427.03	6586.8	7272.03	4229.77	15311.8	8248.2	5738.72	6520.87	18593.1	11930.8		0.157025	0.249496	0.892861	4_3		0.322425	0.479776	0.413812	4_3		0.297379	0.639805	-0.27388	4_4
Q9H9T3	ELP3_HUMAN	ELP3			5309.77					1931.5	4713.89	4217.65		3671.34	4821.12	4820.5					3_1					3_1		0.297786	0.639805	-0.383926	3_3
Q9UHL9	GT2D1_HUMAN	GTF2IRD1			6819.36	6494.67	7014.75	7490.3	5249.98	7747.47	14352.9	12322.6	5481.15	7721.02	12495.2	10823.5		0.137958	0.242112	0.32459	4_4		0.138049	0.471211	0.407059	4_4		0.29787	0.639805	0.0824687	4_4
P21980	TGM2_HUMAN	TGM2			5112.83	4331.52	2956.61	4401.3	3036.62	3686.64	6981.66	6614.14	3862.29	5636.32	8268.94	5476.63		0.168818	0.252024	0.443583	4_4		0.332351	0.481849	0.210757	4_4		0.298049	0.639805	-0.232826	4_4
P53007	TXTP_HUMAN	SLC25A1			15645.6	19961.9	14045.6	18237.1	13083.9	16301	46253.9	33204	15631.2	25664.8	42481.6	34357		0.065605	0.24075	0.717915	4_4		0.185726	0.471211	0.508421	4_4		0.299661	0.639805	-0.209494	4_4
P11047	LAMC1_HUMAN	LAMC1			5097.23	5809.34	5869.5	8487.92	4229.53	6388.12	14494.1	12810.7	4611.88	8046.38	13637.3	13408.2		0.0722978	0.24075	0.550372	4_4		0.140915	0.471211	0.441456	4_4		0.299799	0.639805	-0.108916	4_4
Q10570	CPSF1_HUMAN	CPSF1			7515.34	6406	3414.5	7413.17	3961.94	4746.17	10936.3	8720.61	4736.85	7964.63	10396.5	8701.68		0.242513	0.303676	0.371457	4_4		0.410628	0.529763	0.139356	4_4		0.300087	0.639805	-0.232101	4_4
Q9NX20	RM16_HUMAN	MRPL16			20836.6	22494.9	18361.1	27654.7	14652.6	19324.6	44564.5	39496.9	14628.4	25945.4	44184.7	42362.8		0.183629	0.260473	0.394425	4_4		0.276524	0.471211	0.266584	4_4		0.300149	0.639805	-0.127842	4_4
Q08211	DHX9_HUMAN	DHX9			5752.25	2954.3	2236.01	4349.08	2479.2		6641.1	5962.73	2359.45	3332.99	8266.57	7105.46		0.306225	0.35631	0.370726	4_4		0.384979	0.511192	0.270502	3_4		0.301156	0.640043	-0.165799	3_4
P07195	LDHB_HUMAN	LDHB				2625.29		1028.35	2908.92	2826.15	5676.43	4859.06	2950.95	5679		5658.36					3_2					4_2		0.301376	0.640043	-0.415734	4_3
Q13459	MYO9B_HUMAN	MYO9B					4110.71		2608.72		5230.75	4720.83	1943.11	5079.21	4710.65	4818.48					4_1					3_1		0.301907	0.640043	0.182176	3_4
Q8TCJ2	STT3B_HUMAN	STT3B			7293.24	9936.49	7424.48	11287.4	6704.48	5929.59	16512.7	15412.3	5903.43	13446.4	17943.4	19387.7		0.0990518	0.242112	0.546231	4_4		0.340065	0.481849	0.184086	4_4		0.304059	0.643436	-0.362145	4_4
Q8N5F7	NKAP_HUMAN	NKAP			17220.2	13424.6	13453.2	15995.4	13651.4	14565.5	28879.5	18850.4	14476.4	21844	24958.5	25037.9		0.0729338	0.24075	0.497499	4_4		0.209666	0.471211	0.280414	4_4		0.305684	0.645703	-0.217085	4_4
P11171	EPB41_HUMAN	EPB41			19385.7	23908.6	18919.1	24777.5	13890	17233.3	39637.3	37968.4	14282.2	23898.8	40990.1	37697		0.208739	0.277969	0.319871	4_4		0.336524	0.481849	0.182377	4_4		0.307732	0.648852	-0.137495	4_4
Q8TED0	UTP15_HUMAN	UTP15			4222.6	4019.11	2845.07	4573	3647.03	3822.59	5672.18	6021.71	4563.09	4037.13	6557.9	5491.13		0.122032	0.242112	0.396766	4_4		0.191985	0.471211	0.277184	4_4		0.309202	0.650775	-0.119582	4_4
P11387	TOP1_HUMAN	TOP1			3420.61	2475.05	1740.81	3217.59	1653.57	3310.68	3331.75	3292.7	1280.57	2728.5	3943.51	2721.27		0.557737	0.573982	-0.084699	4_4		0.42625	0.543282	0.0852031	4_4		0.309992	0.651262	0.169902	4_4
P51654	GPC3_HUMAN	GPC3			6311.44	6765.58	5750.78	9028.72	4499.41	4570.32	14510	11999.6	5326.41	7926.96	13257.3	12524.2		0.131689	0.242112	0.415208	4_4		0.362182	0.49272	0.172865	4_4		0.310804	0.651793	-0.242343	4_4
Q13123	RED_HUMAN	IK				3706.29	3285.62	4528.69	2428.51	2501.91	6336.18	5636.59	2791.99	4457.93	6426.27	5374.07		0.0863859	0.24075	0.493712	4_3		0.324984	0.480527	0.232077	4_3		0.312458	0.654086	-0.246532	4_4
Q86UQ0	ZN589_HUMAN	ZNF589			6652.24	8803.35	6625.32	7874.17	5679.27	6255.29	17461.8	12433.5	6030.02	9266.26	16740.4	13073.5		0.116182	0.242112	0.500244	4_4		0.247804	0.471211	0.334016	4_4		0.313641	0.654111	-0.166228	4_4
P62249	RS16_HUMAN	RPS16			719400	715897	545504	700970	439208	503317	873889	818467	570948	522939	961255	766503		0.449241	0.476672	0.039931	4_4		0.588915	0.654886	-0.0791857	4_4		0.314777	0.654111	-0.119117	4_4
P22607	FGFR3_HUMAN	FGFR3			10414.2	9899.55		11152.9	9265.57		2767.09	11952.2	9893.73	10853.5	18042.6	16414.8		0.19213	0.266567	0.205446	4_3					3_3		0.314907	0.654111	-1.08577	3_4
O95816	BAG2_HUMAN	BAG2			4879.19	5268.9	6663.99	6382.7	8510.46	9079.1	24687.6	21869.2	8030.1	13402.7	22324.1	37206.4	Increased in USB1_WT	0.012645	0.24075	1.5883	4_4	Increased in USB1_131	0.0111154	0.471211	1.31341	4_4		0.316149	0.654111	-0.274887	4_4
P09661	RU2A_HUMAN	SNRPA1				2639.63	2787.6	2478.24		2870.92	6449.02	7319.16	2043.8	4170.43	7037.37	7270.17	Increased in USB1_WT	0.0239902	0.24075	1.18285	4_3		0.0780995	0.471211	0.964532	3_3		0.316578	0.654111	-0.218317	3_4
Q9BSD7	NTPCR_HUMAN	NTPCR			24747.3	28948.4	18119.2	26367.9	21399.4	23720.4	51463.1	38316.3	22376.8	35916	46529.4	45116		0.086056	0.24075	0.575339	4_4		0.210873	0.471211	0.387035	4_4		0.317429	0.654111	-0.188304	4_4
P21912	SDHB_HUMAN	SDHB			7618.63	7871.71	4005.68	6857.14	4208.95		9808.28	8872.63	5432.66	8848.42	10339.7	8872.98		0.211733	0.279398	0.355189	4_4		0.353718	0.488331	0.269212	3_4		0.317628	0.654111	-0.148126	3_4
Q99496	RING2_HUMAN	RNF2			1996.97	3210.89	2585.03	3106.88		1123.8	4680.86	3464.19	2522.88	3119.69	5188.39	3805.32		0.083394	0.24075	0.398336	4_4		0.582771	0.649428	-0.166981	3_4		0.317656	0.654111	-0.585677	3_4
P67809	YBOX1_HUMAN	YBX1			2464.11	4225.92	3046.14	2818.11	2680.34	3311.14	3843.18	3317.15	3996.18	3057.6	3872.83	3957.18		0.186165	0.262413	0.26671	4_4		0.307616	0.476709	0.0849866	4_4		0.318332	0.654111	-0.181723	4_4
Q96SL8	FIZ1_HUMAN	FIZ1			5857.93	8498.96	5832.25	5329.31	5748.49	4024.04	10776.9	8965	6260.44	8129.46	10402.6	9456.26		0.0863521	0.24075	0.423472	4_4		0.39399	0.519396	0.132581	4_4		0.318902	0.654111	-0.290891	4_4
P51532	SMCA4_HUMAN	SMARCA4			3192.72	3854.47	3484.31	3609.33	2421.84	3555.58	4756.88	5140.18	3814.02	4292.88	4386.41	5153.08		0.0126557	0.24075	0.314453	4_4		0.32485	0.480527	0.111025	4_4		0.320036	0.654111	-0.203428	4_4
Q9UJV9	DDX41_HUMAN	DDX41			360777	422399	286361	448300	275179	352529	676529	629608	290541	527013	678110	629825		0.133495	0.242112	0.435259	4_4		0.263183	0.471211	0.269676	4_4		0.320206	0.654111	-0.165583	4_4
Q9H4W6	COE3_HUMAN	EBF3			3022.24	4011.31	1949.6	2514.68	4837.31	3706.7	6268.81	6762.86		4945.78	6968.87	6557.81		0.0616092	0.24075	1.17424	3_4		0.0540221	0.471211	0.91923	4_4		0.320324	0.654111	-0.174792	4_3
Q7Z6E9	RBBP6_HUMAN	RBBP6			9810.04	10496.7	9850.4	12644.3	7493.33	7400.34	12106.8	14949.9	8812.03	11831.4	14642	12423.8		0.21959	0.285953	0.141095	4_4		0.65006	0.702261	-0.0884281	4_4		0.320706	0.654111	-0.229523	4_4
P29122	PCSK6_HUMAN	PCSK6					1720.07			1686.31	6426.05	3538.9	2836.84	3914.9	5458.32	5681.27					4_1					3_1		0.320981	0.654111	-0.554181	3_4
E9PAV3;Q13765	NACAM_HUMAN;NACA_HUMAN	NACA			5636.95	6655.64	3718.7	5360.51	5413.49	5908.5	8851.92	7085.45	5631.94	7558.66	8351.48	7618.21		0.084229	0.24075	0.464146	4_4		0.175654	0.471211	0.355885	4_4		0.322283	0.654111	-0.108261	4_4
P47929	LEG7_HUMAN	LGALS7			26634.9	13213.6	12383.2	19266	4784.14	20558.2	12282.9	13315	9572.09	35725.8	8360.53	17443.9		0.611195	0.622949	-0.18788	4_4		0.780031	0.804407	-0.596008	4_4		0.322315	0.654111	-0.408128	4_4
Q92626	PXDN_HUMAN	PXDN			10580.2	11406.8	8682.09	13136.4	7463.83	9483.4	19661.1	19634.9	8853.07	13186.8	18757.3	19050.6		0.129301	0.242112	0.399922	4_4		0.284581	0.471211	0.247321	4_4		0.322568	0.654111	-0.152601	4_4
P84098	RL19_HUMAN	RPL19			7475.44	14670		11802.8	5510.8	9330.06	13223.3	9872.24		15343.2	11486.7	15201.2					3_3		0.970624	0.973479	-0.450162	4_3		0.324232	0.655688	-0.379086	4_3
P62891;Q59GN2	R39L5_HUMAN;RL39_HUMAN	RPL39;RPL39P5			184664	239681	169868	192439	255426	273840	459505	453617	165214	312066	341386	450774		0.0729543	0.24075	0.61379	4_4		0.034209	0.471211	0.83324	4_4		0.326346	0.655688	0.21945	4_4
Q9H2S9	IKZF4_HUMAN	IKZF4			5322.75	4070.87		4577.33	2428.44		8799.06	5323.65	2985.59	4806.92	8304.54	6318.93		0.537877	0.555701	-0.0430687	4_3					3_3		0.326893	0.655688	-0.153934	3_4
O95299	NDUAA_HUMAN	NDUFA10				3002.63	2190.45	4254.85	2789		4209.33	5954.39	2335.45	4987.68	4488.79	4508.82		0.0794914	0.24075	0.616961	4_3					3_3		0.327851	0.655688	0.188172	3_4
Q9BSF4	TIM29_HUMAN	TIMM29				4896.79	3293.41	4382.01	2677.51	3321.64	7282.35	5779.73	3333.84	4305.41	6347.73	6236.98		0.16386	0.252024	0.423409	4_3		0.287248	0.471211	0.328097	4_3		0.328592	0.655688	-0.150558	4_4
O00743	PPP6_HUMAN	PPP6C			1672.1	1554.95			930.545	2101.43	3831.78	3027.51	1775.99	1997.69	3913.26	3404.9					4_2					4_2		0.329514	0.655688	-0.264818	4_4
P62701	RS4X_HUMAN	RPS4X			388669	447155	345512	468151	311047	346239	630848	623021	294347	475117	660343	661836		0.199358	0.270609	0.280116	4_4		0.327986	0.481849	0.147612	4_4		0.329834	0.655688	-0.132504	4_4
Q9NRX2	RM17_HUMAN	MRPL17			3430.61	5235.08	5514.94	7685.58	4466.25	4771.24	13439.9	10408.5		6921.27	12348.5	13089.5		0.0355959	0.24075	0.777976	3_4		0.0962063	0.471211	0.492348	4_4		0.329992	0.655688	-0.248378	4_3
P51114	FXR1_HUMAN	FXR1			12433.2	8677.68	7017.52	7726.89	10625.2	8225.25	40192	24098.5	9178.69	15607.8	44355.1	28506.7		0.0810623	0.24075	1.23811	4_4		0.122745	0.471211	0.963725	4_4		0.33148	0.655688	-0.274389	4_4
Q71UM5	RS27L_HUMAN	RPS27L			11861.4	18879.7	15523.5	15044.5	33177.2	36179.2	89022.8	77098.4	10570.3	52883.7	53646.7	63327	Increased in USB1_WT	0.040829	0.24075	1.29559	4_4	Increased in USB1_131	0.00816257	0.471211	1.82486	4_4		0.331507	0.655688	0.52927	4_4
Q9ULX6	AKP8L_HUMAN	AKAP8L							1669.28		5228.85	4139.28	2466.7	4550.38	6486.41	3815.06	Appeared in USB1_WT				4_0					3_0		0.332205	0.655688	-0.252203	3_4
P19447	ERCC3_HUMAN	ERCC3			8904.95	7931.2	6792.44	10372.2	6715.73	6368.72	13198.6	12727.7	6606.46	9791.7	13303.9	13518.7		0.18212	0.260171	0.306343	4_4		0.351771	0.486957	0.132508	4_4		0.332221	0.655688	-0.173835	4_4
Q99755	PI51A_HUMAN	PIP5K1A			3708.39	4495.11	3798.57	4013.47	2527.29	4069.05	6437.16	5904.21		4463	6313.88	6213.42		0.0960118	0.24075	0.451088	3_4		0.323134	0.479776	0.155249	4_4		0.332324	0.655688	-0.0596893	4_3
P46782	RS5_HUMAN	RPS5			2715040	2621660	2219470	2812220	2008750	2334940	4059450	3566850	2319230	2721670	3950050	3453140		0.183126	0.260473	0.238635	4_4		0.316311	0.479382	0.15306	4_4		0.333133	0.655688	-0.0855749	4_4
O95831	AIFM1_HUMAN	AIFM1			9052.14	11010	5013.81	8637.9	9967.39	10650.4	26562.8	17695.7	9704.91	17154.7	25250.3	20786.1		0.0542846	0.24075	1.08486	4_4		0.106462	0.471211	0.882781	4_4		0.333398	0.655688	-0.202077	4_4
P63244	RACK1_HUMAN	RACK1			13610.5	16038.2	7162	12450.5	9434.77	12439	25313.7	20584.7	10941.4	19133.6	24061.7	20163		0.13269	0.242112	0.595871	4_4		0.252205	0.471211	0.412888	4_4		0.333582	0.655688	-0.182983	4_4
P67775	PP2AA_HUMAN	PPP2CA			2099.39	4347.47	2907.85	6234.63	4006.72	5379.27	8723.9	6284.12	3478.74	8547.19	9066.26	7971.94		0.0209532	0.24075	0.924763	4_4		0.0677388	0.471211	0.709028	4_4		0.333623	0.655688	-0.215734	4_4
Q96IX5	ATPMK_HUMAN	ATP5MK			3226.9	3276.15	2755.35	3179.19	3411.86	3684.46	6024.16	5360.05	4063.78	4300.28	5113.97	6983.51		0.0192851	0.24075	0.688151	4_4		0.0605893	0.471211	0.532993	4_4		0.333656	0.655688	-0.155158	4_4
Q9NRZ9	HELLS_HUMAN	HELLS			4099.57	4204.15	4163.31	4642.64	3282.51	3557.32	7743.35	5891.95	3584.08	5464.2	6599.37	7230.22		0.0794825	0.24075	0.372004	4_4		0.296321	0.471211	0.169333	4_4		0.335073	0.655688	-0.202672	4_4
Q5SW79	CE170_HUMAN	CEP170			3191.65	3939.38	3247.11	3004.93	2230.87	3730.98	5726.83	3729.61	3288.76	3555.34	5397.49	4632.13		0.121287	0.242112	0.313184	4_4		0.334924	0.481849	0.133791	4_4		0.335365	0.655688	-0.179393	4_4
Q9Y5V3	MAGD1_HUMAN	MAGED1				2639.59	2364.89	4821.07	2596.17	4200.1	9924.07	8180.31	4374.43	4283.8	10226.8	8222.78		0.060919	0.24075	1.19379	4_3		0.0613767	0.471211	1.16736	4_3		0.335411	0.655688	-0.208	4_4
Q16637	SMN_HUMAN	SMN1				3170.64	1537.67	2762.1	1998.61	4596.32	6815.28	3899.56	1697.38	5633.75	7448.87	6434.31	Increased in USB1_WT	0.0396504	0.24075	1.44187	4_3		0.0952672	0.471211	1.06043	4_3		0.335895	0.655688	-0.227163	4_4
P68431;P84243;Q16695;Q71DI3	H31T_HUMAN;H31_HUMAN;H32_HUMAN;H33_HUMAN	H3-3A;H3-4;H3C1;H3C15			59808.6	75718	62085.9	68164.2	41022.6	51493.1	95474.3	101659	45585.2	77868.6	87035.9	107802		0.2306	0.295213	0.199315	4_4		0.473082	0.579596	0.0243268	4_4		0.336279	0.655688	-0.174988	4_4
Q14257	RCN2_HUMAN	RCN2			2840.13	3386.91	2355.51	3566.1	3025.08	2805.56	11947.4	8746.89	3906.07	7751.95	10504.1	8905.94	Increased in USB1_WT	0.0172589	0.24075	1.2829	4_4		0.121409	0.471211	0.864086	4_4		0.337039	0.655834	-0.418817	4_4
P06493	CDK1_HUMAN	CDK1			8122.1	7871.44	6299.3	7400.67	6155.48	9502.72	16041.8	12019.4	6055.97	11254.6	15665.4	12987		0.11316	0.242112	0.554495	4_4		0.141306	0.471211	0.479985	4_4		0.338336	0.655834	-0.0745095	4_4
O75616	ERAL1_HUMAN	ERAL1			8609.83	8494.06	5436.36	7500.2	5943.5	6026.17	16685.5	12759.5	6798.56	10801.7	16331.6	12280.3		0.123365	0.242112	0.576069	4_4		0.281588	0.471211	0.338642	4_4		0.338812	0.655834	-0.237427	4_4
P62987	RL40_HUMAN	UBA52			96703.6	22180.8	105787	198481	39733.6	52354.5	86268.2	57891.9	81182.6	81917.7	62328.9	68666.2		0.58215	0.596789	-0.165513	4_4		0.757738	0.78777	-0.529009	4_4		0.339007	0.655834	-0.363496	4_4
Q9UNQ2	DIM1_HUMAN	DIMT1			59449.6	68384.6	54055.3	73493.3	42991.2	45091.4	104056	94289.2	44950.7	69901	105830	92755.1		0.238836	0.301274	0.233343	4_4		0.440756	0.555106	0.0589718	4_4		0.339176	0.655834	-0.174371	4_4
Q9Y5J1	UTP18_HUMAN	UTP18			4922.35	2874.18	4865.62	6186.11	3372.77		9391.19	9383.51	2538.38	4849.36	9386.79	8977.16		0.256374	0.31262	0.32111	4_4		0.267776	0.471211	0.334789	3_4		0.339729	0.655834	0.15819	3_4
Q8WVM0	TFB1M_HUMAN	TFB1M			46897.6	54490.5	49396.8	66252.6	35316	44008.7	103283	104277	40748.9	65764	105117	95509.8		0.107733	0.242112	0.42143	4_4		0.269515	0.471211	0.250269	4_4		0.342616	0.660314	-0.17116	4_4
Q9Y2Y9	KLF13_HUMAN	KLF13				2032.07	2104.09	2518.1	1975.08	2562.11	7190.75	5773.27		4316.18	7170.28	6259.55	Increased in USB1_WT	0.0100948	0.24075	1.38979	3_3		0.0594433	0.471211	1.10146	4_3		0.344129	0.662137	-0.288327	4_3
O94804	STK10_HUMAN	STK10				3716.69	1397.72	3024.39	2827.02	3370.17	4561.96	2798.31	3038.2	3052.48	5224.15	3226.44		0.243422	0.303919	0.570461	4_3		0.255529	0.471211	0.484431	4_3		0.345596	0.663863	-0.0905063	4_4
Q2TBE0	C19L2_HUMAN	CWF19L2			8928.94	8690.98	5283.37	7340.9	6839.13	7597.59	11131.3	10646	6414.03	9238.71	11826.7	11140.5		0.199638	0.270609	0.343804	4_4		0.249655	0.471211	0.25818	4_4		0.346192	0.663914	-0.085624	4_4
Q9BXS6	NUSAP_HUMAN	NUSAP1			7617.42	4329.35	3998.54	4001.16	2979.34	3444.46	6590.11	5993.32	3271.46	4408.88	6766.41	5580.95		0.490353	0.513104	0.0114759	4_4		0.572179	0.644303	-0.095104	4_4		0.349812	0.669755	-0.10658	4_4
Q9UJT0	TBE_HUMAN	TUBE1			10299.3	9111.16	7790.46	11001.3	6029.31	6879.37	13318.6	13493	7353.94	9466.9	12434.4	12997.7		0.324533	0.371897	0.12111	4_4		0.529009	0.617781	-0.0274102	4_4		0.351688	0.67081	-0.14852	4_4
P22087	FBRL_HUMAN	FBL				4435.1		4778.79	3796.23	2932.85	9958.61	6721.05		5771.99	8727.91	9056.6					3_2					4_2		0.352054	0.67081	-0.40558	4_3
P51648	AL3A2_HUMAN	ALDH3A2				1927.62	760.667	2576.8	2148.07	1736.26	3164.58	2222.56	1693.73	2333.85	3652.84	3434.05		0.132095	0.242112	0.984634	4_3		0.264338	0.471211	0.56416	4_3		0.352668	0.67081	-0.229646	4_4
P09874	PARP1_HUMAN	PARP1			20356.3	22152.7	18685.6	22330.2	20595.7	18932.5	43793.8	33408.3	21008.1	28640.8	37905.5	42967.9		0.0420848	0.24075	0.595201	4_4		0.152364	0.471211	0.400065	4_4		0.353165	0.67081	-0.195136	4_4
Q9BZE4	GTPB4_HUMAN	GTPBP4			6707.42	6326.37	7549.26	9406.76	4577.2	4472.62	11876.1	11237.7	5829.48	8264.62	11189.2	10343.3		0.137628	0.242112	0.221952	4_4		0.543921	0.627319	-0.0353298	4_4		0.353827	0.67081	-0.257281	4_4
Q8NB90	AFG2A_HUMAN	AFG2A						5977.84	4961.97		12814	9117.76	6050.41	8747.03	12180.1	10232.6					4_1					3_1		0.353928	0.67081	-0.126449	3_4
Q86UT8	CATAC_HUMAN	CENATAC			6750.43	5615.05	5197.1	6323.26	4963.84	5729.28	10504.5	9464.76	5104.95	7068.56	9832.22	10251.1		0.137224	0.242112	0.386471	4_4		0.210851	0.471211	0.295665	4_4		0.35439	0.67081	-0.0908063	4_4
Q6P5R6	RL22L_HUMAN	RPL22L1			32449.6	34419.7	30909	41843.1	24293.9	29592.5	72411.7	74660.7	25551.9	36674.7	71021.7	73921.3		0.147285	0.247781	0.442003	4_4		0.218866	0.471211	0.356986	4_4		0.356004	0.670871	-0.0850171	4_4
Q99848	EBP2_HUMAN	EBNA1BP2			3988.11	12034.3	6962.21	8178.23	4488.11	3655.09	7474.18	9621.29	4923.13	4980.13	9146.23	8174.23		0.633187	0.642891	-0.144025	4_4		0.716379	0.751646	-0.30299	4_4		0.356076	0.670871	-0.158965	4_4
P34741	SDC2_HUMAN	SDC2			11717.3	11561.9	13321.9	16347.3	15824.5	18462	44748	32844	7313.45	16951.3	41981.6	35826.4		0.138505	0.242671	0.664982	4_4		0.0215869	0.471211	0.965825	4_4		0.356148	0.670871	0.300843	4_4
P62753	RS6_HUMAN	RPS6			154006	209149	121610	159615	119016	152545	239263	215688	124788	178975	271134	196903		0.269136	0.324187	0.232838	4_4		0.349161	0.485975	0.145889	4_4		0.358218	0.672833	-0.0869487	4_4
Q00839	HNRPU_HUMAN	HNRNPU			5065.6	5936.55	4180.21	5817.56	4952.78	3013.36	10661.9	9356.11	4037.43	7405.09	11710.9	11643.1		0.107865	0.242112	0.619698	4_4		0.321462	0.479382	0.256391	4_4		0.359448	0.672833	-0.363306	4_4
P08579	RU2B_HUMAN	SNRPB2					1302.67		1015.23	938.777	3073.93	2258.48		1457.1	2715.43	2974.42					3_1					4_1		0.360278	0.672833	-0.284199	4_3
Q07666	KHDR1_HUMAN	KHDRBS1			2617.19		1705.83			2076.19	6184.09	2959.35	2046.92	4419.84	5219.24	4235.23					4_2					3_2		0.361021	0.672833	-0.454165	3_4
Q9HCY8	S10AE_HUMAN	S100A14			4057.42	5312.55	2002.36	3235.09	1395.4	11198.7	2369.87	1802.13	4357.06	5678.47	2834.62	7293.1		0.0807725	0.24075	0.468268	4_4		0.661663	0.708035	-0.266256	4_4		0.362315	0.672833	-0.734524	4_4
Q7L804	RFIP2_HUMAN	RAB11FIP2			2035.4	1418.25	922.695		1335.17	1877.33	2921.44	2833.92		3142.46	2837.7	3105.55					3_3		0.268089	0.471211	0.486345	4_3		0.363628	0.672833	-0.277768	4_3
Q5T9A4	ATD3B_HUMAN	ATAD3B			3157.61	3497.67	3111.6	2978.58	5130.3	6109.2	9884.49	8652.65	2203.43	7351.8	7565.65	8458.95		0.0835471	0.24075	0.835071	4_4	Increased in USB1_131	0.00884652	0.471211	1.17771	4_4		0.364354	0.672833	0.342636	4_4
P00403	COX2_HUMAN	MT-CO2			4460.83	6076.76	3487.86	5119.79	5396.77	7436.7	21060.4	10194.7		10603.6	18827.6	13099.5	Increased in USB1_WT	0.0426965	0.24075	1.53032	3_4		0.0763856	0.471211	1.03848	4_4		0.365038	0.672833	-0.237276	4_3
Q08J23	NSUN2_HUMAN	NSUN2			3807.85	4897.35	4333.9	5022.93	3373.29	4201.28	8437.53	7438.68	3844.71	5372.56	8172.5	7093.25		0.0751927	0.24075	0.390134	4_4		0.200083	0.471211	0.28292	4_4		0.366199	0.672833	-0.107214	4_4
Q8NDZ4	DIK2A_HUMAN	DIPK2A			2078.6	2580.46	1276.87	1877.09		1606.36	4018.8	2320.65		2675.48	3578.23	2934.74		0.111208	0.242112	0.727846	3_4		0.297098	0.471211	0.42545	3_4		0.366925	0.672833	-0.302396	3_3
Q9H5H4	ZN768_HUMAN	ZNF768			4697.65	5729.78	3659.15	5097.34	3561.34	3607.74	6435.11	6304.93	3636.76	4447.59	7164.99	5831.21		0.378557	0.413785	0.107191	4_4		0.485197	0.586709	0.0135721	4_4		0.367225	0.672833	-0.0936192	4_4
Q9UBU8	MO4L1_HUMAN	MORF4L1			6037.81	5740.87		9216.96		2575.87	10189.7	7284.14		4185.89	10770.1	7245.36					3_3					3_3		0.367268	0.672833	-0.257564	3_3
Q13613	MTMR1_HUMAN	MTMR1			1882.61		2327.72	3022.12	1936.36	3033.43	6276.33	5180.1		3109.18	4111.45	4816.99					3_3		0.10146	0.471211	0.749679	4_3		0.367449	0.672833	0.226513	4_3
Q13510	ASAH1_HUMAN	ASAH1			3611.24	4490.21	2538.65	6582.06	2446.92	7165.01	5735.78	5246.99	4359.56	10406.4	3668.25	8596.71		0.032687	0.24075	0.600145	4_4		0.299916	0.474945	0.240384	4_4		0.368033	0.672833	-0.359761	4_4
P29401	TKT_HUMAN	TKT			6124.5	1490	3892.14	821.376	3477.2	1308.91	1911.49	1094.06	6840.96	2759.96	979.057	2198.7		0.441683	0.469122	0.119595	4_4		0.848522	0.86458	-0.403975	4_4		0.369239	0.672833	-0.52357	4_4
Q96L58	B3GT6_HUMAN	B3GALT6			3677.84	4067.65	3981.5	6055.72	3906.28	4153.06	11377.1	8250.44	3855.7	6907.99	10581	9370.91		0.0399882	0.24075	0.718047	4_4		0.114256	0.471211	0.519459	4_4		0.369371	0.672833	-0.198587	4_4
P04264	K2C1_HUMAN	KRT1			3277370	2992470	1546910	3482360	1096750	5645640	2101020	2321900	2125390	4372330	2120340	3701690		0.345831	0.389152	0.11632	4_4		0.629588	0.688107	-0.201641	4_4		0.369932	0.672833	-0.317961	4_4
O14730	RIOK3_HUMAN	RIOK3								1445.31	4519.96	1922.91	2390.47	3107.16	3666.46	2934.79	Appeared in USB1_WT				4_0					3_0		0.371399	0.672833	-0.470754	3_4
Q9Y3C6	PPIL1_HUMAN	PPIL1					3988.49	3993.99	5091.08	4813.83	14553.3	10466.8	7388.18	8180.05	12149.1	10198.7					4_2					4_2		0.372287	0.672833	-0.25106	4_4
O95071	UBR5_HUMAN	UBR5			1862.14	2834.4		2072.07		2253.17	6365.2	3496.95		3439.39	5681.5	4385.9					3_3					3_3		0.372568	0.672833	-0.257679	3_3
Q14145	KEAP1_HUMAN	KEAP1			2929.22	2747.35	2673.69	3814.83		2773.74	5429.43	5675.88	2808.69	5139.13	5899.42	5546.72		0.0474262	0.24075	0.631155	4_4		0.103635	0.471211	0.536329	3_4		0.372569	0.672833	-0.325418	3_4
P62854	RS26_HUMAN	RPS26			636818	695772	783492	881254	465285	461456	991509	1340250	415198	706630	1297840	1280910		0.307783	0.35773	0.16823	4_4		0.531432	0.618492	-0.0251521	4_4		0.372577	0.672833	-0.193382	4_4
P62888	RL30_HUMAN	RPL30			74859	104518	53823.6	83317.9	57258.3	65911	127670	114988	57030.9	103588	130928	114355		0.211789	0.279398	0.333489	4_4		0.364522	0.49457	0.164761	4_4		0.372908	0.672833	-0.168729	4_4
Q9H089	LSG1_HUMAN	LSG1			14107.9	15629.6	11326.3	15117.2	11443.1	13185.7	24321	21847.7	12227.2	18361.2	23921.8	21195.2		0.117306	0.242112	0.398042	4_4		0.238964	0.471211	0.271621	4_4		0.373113	0.672833	-0.12642	4_4
O75306	NDUS2_HUMAN	NDUFS2			10329.3	14603.9	7597.55	10895	7834.42	11043.7	22683.2	16780.3	8206.84	18416.7	20800.6	18024.9		0.119932	0.242112	0.54554	4_4		0.257535	0.471211	0.349787	4_4		0.373174	0.672833	-0.195754	4_4
Q5U623	MCAF2_HUMAN	ATF7IP2			5340.11		3976.08	5897.13	3729.09	6155.13	10095.2	8102.16		5466.12	38582.9	10555.2					3_3		0.254721	0.471211	0.428166	4_3		0.374338	0.672833	-0.714865	4_3
Q8IXQ5	KLHL7_HUMAN	KLHL7			4443.29	5297.31	3514.48	5043.56	3386.59	4258.99	9945.75	8281.2	2507.31	4474.57	9228.82	8306.55		0.31693	0.366753	0.260911	4_4		0.232309	0.471211	0.377406	4_4		0.374767	0.672833	0.116495	4_4
Q8TCY9	URGCP_HUMAN	URGCP			4128.94	2445.23	2693.73	3711.6	1714.05	2685.34	4406.9	4777.2	3003.13	3205.87	4751.5	4004.65		0.240498	0.302405	0.214963	4_4		0.512469	0.601494	-0.0147362	4_4		0.374809	0.672833	-0.2297	4_4
Q96RL1	UIMC1_HUMAN	UIMC1			10551.2	12077.6	6508.05	10605.8	6465.77	6694.66	10975	10295.4	6845.89	12194	11256.6	9706.29		0.483589	0.508032	0.0130882	4_4		0.697814	0.736953	-0.211673	4_4		0.375226	0.672833	-0.224762	4_4
Q13263	TIF1B_HUMAN	TRIM28			2777.06	4626.45	1477.08	2942.37	3390.77	3923.05	7879.56	7065.87	4101.7	6141.02	8082.85	6132.61	Increased in USB1_WT	0.047507	0.24075	1.12072	4_4		0.104356	0.471211	0.932345	4_4		0.375243	0.672833	-0.188374	4_4
O95926	SYF2_HUMAN	SYF2			7593.12	3763.64	3268.7	5672.01	11502.6	10522.5	19619.2	23637.3	8709.34	18634.4	26075.2	27633.4	Increased in USB1_WT	0.0244183	0.24075	1.9465	4_4	Increased in USB1_131	0.0144301	0.471211	1.68177	4_4		0.375372	0.672833	-0.264732	4_4
P08238	HS90B_HUMAN	HSP90AB1			10863.4	12642.5	9311.81	12639.7	10188.4	11332	23141.6	18347.4	10712	19087.6	20941.4	19938.7		0.0452707	0.24075	0.600235	4_4		0.163497	0.471211	0.400135	4_4		0.375657	0.672833	-0.2001	4_4
Q9Y2X9	ZN281_HUMAN	ZNF281			7533.55	5290.95	2842.11	5898.94	2336.96		10160.8	9345.65	3583.48	3793.6	11541.4	8735.84		0.363951	0.403544	0.259087	4_4		0.409117	0.52911	0.271041	3_4		0.376232	0.672833	-0.234395	3_4
Q9UHX1	PUF60_HUMAN	PUF60			7944.52	7453.86	6427.16	6451	5977.96	5964.28	13822.7	12500	6317.16	8980.7	12484.7	13556.9		0.114528	0.242112	0.491874	4_4		0.236053	0.471211	0.331793	4_4		0.377302	0.673707	-0.160081	4_4
P68871	HBB_HUMAN	HBB			7973.03	13977.3	6311.52	9501.31	3222.42	8610.83	18477	7334.19	5445.83	44880.5	9559.24	11296.6		0.181605	0.259787	0.495406	4_4		0.620593	0.681919	-0.207416	4_4		0.377877	0.673707	-0.702822	4_4
Q9NX63	MIC19_HUMAN	CHCHD3			4569.64	5211.54	2872.26	4459.42	4085.21	5379.29	10039.9	9419.81	5211.23	7652.75	9236.58	8854.07		0.0382343	0.24075	0.854617	4_4		0.114633	0.471211	0.692091	4_4		0.378787	0.674299	-0.162526	4_4
P18621	RL17_HUMAN	RPL17			947877	1060680	806597	1137400	654049	871303	1852760	1438400	845072	1168820	1579390	1499180		0.12878	0.242112	0.33558	4_4		0.336656	0.481849	0.179859	4_4		0.379985	0.6754	-0.155721	4_4
B9A064	IGLL5_HUMAN	IGLL5			5841.17	16898.4		28945.7		9809.03	26540.8	14738.8	6726.69	32717	22428.3	20015.9		0.337637	0.383186	0.208197	4_3					3_3		0.382112	0.676077	-0.645498	3_4
Q9UMY1	UTP16_HUMAN	NOL7			6090.11	6319.42	4707.81	6586.14	3562.44	3916.99	9641.35	9893.91	3828.83	6697.52	10117.8	8983.82		0.280164	0.333303	0.241483	4_4		0.468207	0.575775	0.0394093	4_4		0.38265	0.676077	-0.202074	4_4
Q9BRT6	LLPH_HUMAN	LLPH				4907.68	6145.56	8961.18		5283.57	8399.42	11289.2	3097.97	6040.29	16334	10523.3		0.116154	0.242112	0.647222	4_3		0.0494876	0.471211	0.2968	3_3		0.383176	0.676077	-0.350422	3_4
P82933	RT09_HUMAN	MRPS9			3162.92	2646.86	3136.64	2059.28	1331.16	2187.17	3144	2189.94	1023.75	2886.13	3646.15	3486.69		0.591949	0.605078	-0.131417	4_4		0.836105	0.852778	-0.357914	4_4		0.383702	0.676077	-0.226497	4_4
Q96QT4	TRPM7_HUMAN	TRPM7			3515.76	4362.59	3911.27	4927.4		3710.25	6374.34	4900.35		6919.09	5969.05	5547.97		0.0455024	0.24075	0.482132	3_4		0.319959	0.479382	0.154343	3_4		0.383964	0.676077	-0.327789	3_3
O14744	ANM5_HUMAN	PRMT5			3828.42	3098.57	2257.83	3372.3	1124.65	1503.6	3320.64	5925.03	1390.28	3191.44	3289.87	5103.88		0.552883	0.569539	-0.0694534	4_4		0.698052	0.736953	-0.36021	4_4		0.384035	0.676077	-0.290757	4_4
P11586	C1TC_HUMAN	MTHFD1			3071.91	2056.61	950.481		1551.43		5001.74	4132.01	2677.85	3566.3	4887.89	4403.42		0.158406	0.249496	0.986194	4_3					3_3		0.384424	0.676077	-0.282013	3_4
Q5JTW2	CEP78_HUMAN	CEP78			2172.04	4186.93		4023.59		2960.91	4572.38	5238.46	3657.81	4781.92	5001.81	4992.39		0.0667241	0.24075	0.418291	4_3					3_3		0.386182	0.678146	-0.250547	3_4
P62873	GBB1_HUMAN	GNB1			6295.87	8862.82		7999.82	7121.65	7572.74	14418.1	10814.4	6052.2	9033.81	17252.9	12433.1		0.226008	0.291091	0.202256	4_3		0.28658	0.471211	0.12859	4_3		0.387482	0.679404	-0.119989	4_4
Q9BQ70	TCF25_HUMAN	TCF25			5349.19	5267.99	2994.16	5707.76	3961.53	5062.01	8447.11	7534.56	3572.32	7079.42	9764.61	7566.78		0.186817	0.262579	0.489021	4_4		0.231029	0.471211	0.351525	4_4		0.388912	0.680888	-0.137496	4_4
P11940	PABP1_HUMAN	PABPC1			5167.86	3305	2459.94	4872.64	3042.38	2590.58	14358.7	8517.98	2609.68	6417.63	13768.9	10840.1		0.148033	0.247781	0.902504	4_4		0.252735	0.471211	0.558824	4_4		0.390508	0.682658	-0.34368	4_4
O75880	SCO1_HUMAN	SCO1			5469.96	3782.75			5371.92	4141.95	9522.32	8269.16	5150.44		10508.5	9066.06					3_2					4_2		0.393189	0.684589	-0.0713882	4_3
Q6P2D0	ZFP1_HUMAN	ZFP1			2722.28	3389.73	2135.58	3702.62	2181.73	2483.48	5019.07	4614.1	2985.09	3323.48	5299.76	3813.76		0.1669	0.252024	0.364612	4_4		0.322919	0.479776	0.195536	4_4		0.394329	0.684589	-0.169076	4_4
O14949	QCR8_HUMAN	UQCRQ			4705.03	4092.52	2759.75		2643.1	4697.7	4862.14		3158.75	4692.86	4911.15	5783.6		0.372715	0.410258	0.151384	4_3		0.455087	0.567749	0.0613487	3_3		0.394467	0.684589	-0.090035	3_4
Q9BRX9	WDR83_HUMAN	WDR83			15413.2	20223.9	12883.7	17826.8	17275	20458.4	43121.3	47047.5	16756.2	38127.5	45007.1	46360.5	Increased in USB1_WT	0.0306122	0.24075	1.05469	4_4		0.0757823	0.471211	0.831019	4_4		0.39523	0.684589	-0.223669	4_4
P31274	HXC9_HUMAN	HOXC9			6867.81	7326.3	6462.94	8588.99	5323.51	7773.04	16925.9	13768.5	5814.81	9522.13	15320.9	14550.1		0.0930261	0.24075	0.535947	4_4		0.162383	0.471211	0.446926	4_4		0.395648	0.684589	-0.0890215	4_4
P15924	DESP_HUMAN	DSP			48036	56408.1	34565.7	62250.7	21406.3	127617	45091.6	45076.4	33381.1	112070	36908.1	118231		0.190096	0.264786	0.371346	4_4		0.51271	0.601494	-0.0176086	4_4		0.39598	0.684589	-0.388955	4_4
Q92759	TF2H4_HUMAN	GTF2H4			9276.57	9385.64	7496.41	10728.8	6869.65	8057.02	16522.5	15601.6	7198.48	10482.2	16319.9	15129.4		0.16998	0.252024	0.352935	4_4		0.264207	0.471211	0.2567	4_4		0.396089	0.684589	-0.096235	4_4
Q99832	TCPH_HUMAN	CCT7							2880.06	5645.5	9557.91	6427.13	5365.78	6159.51	7702.69	7778.46	Appeared in USB1_WT				4_0	Appeared in USB1_131				4_0		0.396431	0.684589	-0.246845	4_4
P07355	ANXA2_HUMAN	ANXA2			19977.9	19003.6	11830	24181.5	8714.23	43383.1	14802	16664.7	13238.9	37268.3	12740.6	37270.9		0.237438	0.299981	0.277296	4_4		0.538833	0.624973	-0.0549664	4_4		0.397305	0.684589	-0.332262	4_4
Q13888;Q6P1K8	T2H2L_HUMAN;TF2H2_HUMAN	GTF2H2;GTF2H2C			11636.8	11649.9	9573.21	14065.8	8423.08	9961.15	20355.8	18619.8	9853.14	16544.2	19738.8	16869.1		0.118587	0.242112	0.39303	4_4		0.302891	0.475972	0.200201	4_4		0.397504	0.684589	-0.192829	4_4
P36542	ATPG_HUMAN	ATP5F1C			52671.7	80635.9	51179.9	68499.7	53287.2	60076.2	164354	140052	51968.5	85287.5	161136	146428		0.0905158	0.24075	0.703043	4_4		0.157232	0.471211	0.576771	4_4		0.398119	0.684589	-0.126273	4_4
Q96NY9	MUS81_HUMAN	MUS81			5005.52	5898.17	3734.2	5478.53	3458.07	3826.82	7426.6	7473.09	4258.93	6143.76	6579.5	7211.8		0.16671	0.252024	0.259894	4_4		0.434243	0.550472	0.0705361	4_4		0.398659	0.684589	-0.189358	4_4
Q9P031	TAP26_HUMAN	CCDC59			28928.7	30106.1	31123.2	31831	22092.8	23287.8	45476.4	43877.5	19314.4	35179.1	52554.5	45111.9		0.247271	0.306802	0.225184	4_4		0.411175	0.529763	0.0626925	4_4		0.400247	0.686307	-0.162492	4_4
Q8IYL3	CA174_HUMAN	C1orf174			6132.19	6287.27	4908.14	7837.24	4549.12	4412.12	10513.3	9999.84	4792.13	4781.15	8625.28	7435.23		0.504371	0.52518	-0.0033462	4_4		0.379293	0.507876	0.127188	4_4		0.401616	0.687067	0.130534	4_4
O43684	BUB3_HUMAN	BUB3			8663.99	9846.2	6827.76	10220.6	6389.22	7672.13	13288.8	15559.8	7222.44	10590.1	13223.3	14213.1		0.154331	0.249496	0.317968	4_4		0.310568	0.477968	0.191935	4_4		0.402059	0.687067	-0.126033	4_4
P37108	SRP14_HUMAN	SRP14			45630.6	49063.5	45852	62955.7	43658.8	51830.8	102105	99320.4	37681.3	55455.8	96429.4	95918.2		0.132494	0.242112	0.395123	4_4		0.100615	0.471211	0.457045	4_4		0.402459	0.687067	0.0619223	4_4
Q6KB66	K2C80_HUMAN	KRT80			16527.9	15547.2	9250.25	22449.3	6409.65	41042.9	12836.3	13766	13225.5	32831.2	10261.9	33152		0.152793	0.249454	0.367248	4_4		0.529685	0.617866	-0.049751	4_4		0.403087	0.687133	-0.416999	4_4
Q9NTW7	ZF64B_HUMAN	ZFP64			4262.64	5258.25	3414.57	4613.35	2688.82	4010.03	5117.41	5610.29	3861.94	4847.36	7125.88	4175.67		0.310343	0.359916	0.164438	4_4		0.559865	0.639096	-0.0474433	4_4		0.40548	0.688647	-0.211881	4_4
P27482	CALL3_HUMAN	CALML3			5451.67	4130.38	1802.79	1920.52		5525.69	1856.6	2809.13	1735.77	8393.71	1542.61	4099.77		0.465765	0.493218	0.0602749	4_4		0.0783762	0.471211	0.336979	3_4		0.40559	0.688647	-0.293761	3_4
Q9Y3C1	NOP16_HUMAN	NOP16			78394.8	109660	104239	138359	65118.5	75766.6	192502	200055	61769.6	111277	210342	193774		0.19526	0.268844	0.294014	4_4		0.337472	0.481849	0.153966	4_4		0.40619	0.688647	-0.140048	4_4
Q9C0J8	WDR33_HUMAN	WDR33			6635.58	4472.48	3419.73		2118.34	4111	5251.28	4197.8	2869.29	3896.12	4842.83	5091.82		0.697579	0.706916	-0.302199	4_3		0.688223	0.728833	-0.383362	4_3		0.406902	0.688647	-0.130509	4_4
P57682	KLF3_HUMAN	KLF3			3126.9	5348.53	3309.94	5534.23	3185.91	4668.32	13469.7	7960.8	3497.99	4725.35	12564.5	9203.59		0.123934	0.242112	0.660341	4_4		0.159746	0.471211	0.595026	4_4		0.406928	0.688647	-0.0653143	4_4
P61247	RS3A_HUMAN	RPS3A			159123	196362	164134	202250	121434	139079	254280	275442	120999	183948	274869	258031		0.29368	0.345506	0.151477	4_4		0.439661	0.555106	0.0473929	4_4		0.407652	0.688873	-0.104085	4_4
P16403	H12_HUMAN	H1-2			105288	138072	161795	178110	106382	69050.3	79942.5	168598	76290.3	118793	164416	168433		0.910943	0.914393	-0.184788	4_4		0.918615	0.9286	-0.520275	4_4		0.40918	0.690001	-0.335488	4_4
Q14CB8	RHG19_HUMAN	ARHGAP19			3605.64	2656.13	5566.91	3507.8	3000.55		4626.82	5019.19	2605.54	5214.06	5834.99	7676.95		0.171622	0.252024	0.425557	4_4		0.506772	0.600728	-0.0049987	3_4		0.409503	0.690001	-0.248048	3_4
Q14119	VEZF1_HUMAN	VEZF1			4297.94	5088.87	2682.93	5572.21	2568.81	3674.17	4744.32	5433.12	2657.19	4116.82	7406.67	4767.26		0.454083	0.481328	0.0600919	4_4		0.612168	0.676293	-0.106637	4_4		0.41054	0.690319	-0.166729	4_4
Q86V81	THOC4_HUMAN	ALYREF			3258.09	1969.06		1459.04	2053.06		3196.1	3483.11	1906.06	2625.08	5491.18	3848.11		0.31813	0.367388	0.346851	4_3					3_3		0.41093	0.690319	-0.272465	3_4
Q8IVT5	KSR1_HUMAN	KSR1			2126.82		2136.86		1471.37	1125.59	4458.96	3341.19		3176.38	4444.44	3417.83					3_2					4_2		0.411987	0.690319	-0.508238	4_3
O75131	CPNE3_HUMAN	CPNE3			2052.41	2886.83	949.696	3969.14		6056.88	2240.11	2771.57	2049.34	5043.17	2990.89	4936.95		0.0753379	0.24075	0.693129	4_4		0.199018	0.471211	0.596333	3_4		0.412245	0.690319	-0.328559	3_4
Q9UPQ3	AGAP1_HUMAN	AGAP1			5370.77	4780.9	2525.56	4955.61	3982.02	5298.12	9065.48	7368.91		7952.9	8636.35	7851.51	Increased in USB1_WT	0.0492307	0.24075	1.05731	3_4		0.175071	0.471211	0.533185	4_4		0.412652	0.690319	-0.202519	4_3
Q86XE3	MICU3_HUMAN	MICU3			3087.52	4185.43	3001.84	4021.15	2739.29	1951.06	4548.6	4820.98	2238.07	5219.74	5532.29	4839.4		0.215206	0.282213	0.250915	4_4		0.601157	0.667011	-0.103118	4_4		0.41374	0.691148	-0.354032	4_4
Q96TA2	YMEL1_HUMAN	YME1L1			14712.3	18167.4	15669.2	19237.7	16696.4	14606.6	39679.8	36938.3	15703	23134.8	43562.1	35570.9		0.0530457	0.24075	0.701158	4_4		0.122135	0.471211	0.537359	4_4		0.415082	0.692398	-0.163799	4_4
Q9C086	IN80B_HUMAN	INO80B				4680.15	4004.16	3908.92	4259.52	5030.44	8375	8472.86	2356.9	5544.2	7508.36	8683.11		0.0526393	0.24075	0.767622	4_3		0.0733477	0.471211	0.761599	4_3		0.41908	0.698044	0.208934	4_4
Q9BQA9	CYBC1_HUMAN	CYBC1						1736.04	2620.07	3102.07	5120.13	2926.07		2899.06	5549.14	5053.11					3_1					4_1		0.419791	0.698044	-0.268882	4_3
Q9H2D6	TARA_HUMAN	TRIOBP						2236.09	1096.15		5260.17	2580.8	2483.3		4766.03	2897.34					3_1					3_1		0.420546	0.698044	-0.401468	3_3
Q96L34	MARK4_HUMAN	MARK4			2018.73	2238.6	880.22	3015.97	1996.3	1646.67	5822.03	4022.34	2082.49	3502.17	4467.86	5251.02		0.0725794	0.24075	0.958534	4_4		0.206494	0.471211	0.670459	4_4		0.420862	0.698044	-0.288076	4_4
Q9P0J6	RM36_HUMAN	MRPL36			36113.5	51091.3	35606.8	57775.2	23134.3	33515.5	65558.4	59797.3	38503.5	39750.8	52113.3	66500.2		0.283371	0.335612	0.120691	4_4		0.581435	0.649091	-0.080124	4_4		0.425726	0.705109	-0.200815	4_4
Q92974	ARHG2_HUMAN	ARHGEF2			4606.39	4872.67	3270.94	4993.24	3281.13	4222.33	6299.35	6980.16	3645.98	4258.15	5362.52	5493.18		0.377546	0.413429	0.0797639	4_4		0.306746	0.476709	0.183166	4_4		0.428574	0.708407	0.103402	4_4
P48742	LHX1_HUMAN	LHX1				2734.4	2914.53	3924.03		3046.82	6493.57	5297.93		2974.57	6639.09	7295.48		0.0735764	0.24075	0.734615	3_3		0.0951036	0.471211	0.58164	3_3		0.428933	0.708407	-0.152975	3_3
Q86W34	AMZ2_HUMAN	AMZ2			15769.7	17877.5	9038.01	14013.4	10595.5	16298.8	30609	26099.7	13149.9	20941.6	30305.3	22979.5		0.126142	0.242112	0.606289	4_4		0.210518	0.471211	0.487506	4_4		0.430818	0.70998	-0.118784	4_4
P63220	RS21_HUMAN	RPS21			12532.3	12061.3		10477.3	6905.15	10458.3	13924.4	14842.4	10591.3	13198.3	11172.3	15740.4		0.288846	0.341715	0.158133	4_3		0.659865	0.70685	-0.187729	4_3		0.431103	0.70998	-0.179974	4_4
Q6UWP8	SBSN_HUMAN	SBSN			8832.55	4305.08	3119.88	4753.97	1772.29	10400.3	1791.17	3241.13		9021.65	2052.57	11420.5		0.216862	0.28347	0.575904	3_4		0.762543	0.790842	-0.599482	4_4		0.43229	0.710514	-0.602808	4_3
O75330	HMMR_HUMAN	HMMR			2101.07	1837.63	1579.18	2389.71	2164.66		5069.07	4528.45	2682.42		3494.11	2851.33		0.0870791	0.24075	0.58432	3_4		0.101736	0.471211	0.882581	3_4		0.432706	0.710514	0.298261	3_3
Q9NQZ2	SAS10_HUMAN	UTP3			6799.28	8546.29	10555.4	12537.4	7633.57		13041.1	17395.2	5060.31	8130.49	13355.7	17096.5		0.371178	0.409253	0.0722062	4_4		0.0352369	0.471211	0.314837	3_4		0.433255	0.710514	0.194577	3_4
O95373	IPO7_HUMAN	IPO7			2718.53	4181.43	1594.54	2843	2919.79	2445.23	6501.83	4978.38	2797.91	4898.29	6313.62	5081.63		0.0879593	0.24075	0.773252	4_4		0.21393	0.471211	0.541245	4_4		0.43402	0.710768	-0.232007	4_4
P53680	AP2S1_HUMAN	AP2S1			10352.1	10165.2	7784.07	10870.6	11225.1	8093.05	29740.8	19828.9	8896.12	15715.8	30359.8	24889.6		0.0740043	0.24075	0.892145	4_4		0.141024	0.471211	0.647235	4_4		0.436558	0.713923	-0.244909	4_4
Q9H4L5	OSBL3_HUMAN	OSBPL3			11027.7	12980.2	7473.74	11335.3	8783.64	10321.3	18235.3	14604.8	9656.63	15085.1	16140.4	14959.7		0.12638	0.242112	0.384076	4_4		0.281417	0.471211	0.248381	4_4		0.437581	0.714593	-0.135695	4_4
P52907	CAZA1_HUMAN	CAPZA1			12125.8	12453.9	13073	16623.1	10971.2	13828.1	43413.8	33351.5	9393.84	16820.2	47477.2	38677.5		0.101026	0.242112	0.786063	4_4		0.102644	0.471211	0.685693	4_4		0.438272	0.71472	-0.10037	4_4
Q14574	DSC3_HUMAN	DSC3			9247.67	6080.85		8339.9	3844.58	13673.8	7744.93	6305.2	4871.68	11058.1	7355.78	15591.3		0.343799	0.387276	0.280242	4_3		0.581657	0.649091	-0.166894	4_3		0.439113	0.715091	-0.316759	4_4
P15880	RS2_HUMAN	RPS2			83437.5	102242	81173.1	112407	64905.9	65280	150588	148686	63492.2	101797	156263	141301		0.248533	0.307028	0.218633	4_4		0.426174	0.543282	0.0713622	4_4		0.441989	0.71739	-0.147271	4_4
Q9BVV7	TIM21_HUMAN	TIMM21			4059.75	2240.47	1793.72	3579.37	2306.3	3527.15	6107.96	6339.96	2681.83	4270.2	5708.78	6079.82		0.119862	0.242112	0.69172	4_4		0.168822	0.471211	0.607849	4_4		0.442623	0.71739	-0.0838713	4_4
Q6P2Q9	PRP8_HUMAN	PRPF8			1993.49	4048.07	3532.61	4411.73	4916.72	5729.53	26268.6	14998.6	6233.46	10883.5	18256.4	18591.9	Increased in USB1_WT	0.00151046	0.24075	1.87911	4_4	Increased in USB1_131	0.0240572	0.471211	1.61588	4_4		0.442656	0.71739	-0.263225	4_4
Q14680	MELK_HUMAN	MELK			4244.49	4396.87	4806.81	5875.65	2016.95		8853.12	7472.5	3793.49	5573.55	8294.08	7839.64		0.0873624	0.24075	0.345774	4_4		0.468835	0.575775	0.0515109	3_4		0.442985	0.71739	-0.295481	3_4
P11021	BIP_HUMAN	HSPA5			29401.9	34992.5	22611	30899.4	25260.7	29523.5	77512.7	60498.7	25825.3	45243.7	69497.1	64442.9		0.0837083	0.24075	0.715979	4_4		0.165006	0.471211	0.570634	4_4		0.444611	0.718366	-0.145345	4_4
Q00587	BORG5_HUMAN	CDC42EP1			4739.22	5970.79	3386.31	4616.02	3626.49	5515.15	15271.2	10055.2	4425.76	8943.1	12118.2	10774		0.0616527	0.24075	0.886588	4_4		0.161093	0.471211	0.698913	4_4		0.444942	0.718366	-0.187675	4_4
Q13393	PLD1_HUMAN	PLD1			5375.65	4911.65	3390.39	5153.4	4021.59	5531.73	6594.97	6884.6	4313.94	6758.29	8270.45	5778.44		0.160756	0.25168	0.398672	4_4		0.197894	0.471211	0.282653	4_4		0.445436	0.718366	-0.116019	4_4
Q9Y5X3	SNX5_HUMAN	SNX5			4257.36	5240.89	3011.92	4069.48	3657.71	4450.84	7303.11	6000.96	4021.66	6946.38	6530.65	5966.74		0.068371	0.24075	0.498231	4_4		0.204888	0.471211	0.345856	4_4		0.44622	0.718459	-0.152375	4_4
Q96I51	RCC1L_HUMAN	RCC1L			3065.74				2509.16		5289.92	3447.42	2184.4	5159.13	6312.27	5191.2					4_1					3_1		0.446726	0.718459	-0.215166	3_4
P14543	NID1_HUMAN	NID1			2616.82	3862.17	2025.63	3488.62	2429.25	2493.14	4879.55	5075.83	3118.79	3899.38	4584.45	4363		0.0902308	0.24075	0.442012	4_4		0.280582	0.471211	0.267653	4_4		0.447688	0.719014	-0.174358	4_4
Q9NX58	LYAR_HUMAN	LYAR			4984.54	6577.4	4026.39	4840.46	6771.85	3860.78	10732.4	10533		8893.92	9558.43	11513.2		0.0345259	0.24075	0.977554	3_4		0.16878	0.471211	0.552395	4_4		0.449603	0.720958	-0.388391	4_3
O94887	FARP2_HUMAN	FARP2			2400.28	4710.48	2190.8	3806.27	2786.09		5442.67	4201	2625.92	4121.63	6601.9	4503.6		0.171371	0.252024	0.442771	4_4		0.139627	0.471211	0.55675	3_4		0.450135	0.720958	-0.0978312	3_4
Q8IY37	DHX37_HUMAN	DHX37			3034.26	3509.43	2153.96	3575.91	2354.68	2854.13	4206.81	4649.3		3047.45	3998.61	3007.68		0.366379	0.405811	0.146405	3_4		0.312811	0.478351	0.17011	4_4		0.452078	0.722531	0.202346	4_3
O43474	KLF4_HUMAN	KLF4			5455.1	5166.45	3919.04	4028.28	3068.37	5234.91	9230.77	6314.12	3746.37	6618	8249.12	6136.19		0.175567	0.253544	0.374007	4_4		0.293542	0.471211	0.268307	4_4		0.452356	0.722531	-0.105701	4_4
Q9UNL2	SSRG_HUMAN	SSR3			2733.93	4332.43		3007.5		4541.7	16392.1	8758.08		8180.03	15435.9	9047.17					3_3					3_3		0.453431	0.723257	-0.269672	3_3
P62847	RS24_HUMAN	RPS24			140307	181501	215147	170771	177213	235732	266868	310324	102504	200033	291318	343899		0.210296	0.278643	0.283637	4_4		0.0182827	0.471211	0.471646	4_4		0.454081	0.723303	0.188009	4_4
O95347	SMC2_HUMAN	SMC2			4048.59	5180.98	3395.27	4013.38	3851.45	5887.73	8718.42	8073.19	3823.93	7253.34	8940.47	7772.89		0.0592235	0.24075	0.688379	4_4		0.0817276	0.471211	0.620333	4_4		0.456589	0.724706	-0.0680462	4_4
Q9NP50	SHCAF_HUMAN	SINHCAF			779.399	1670.3		2313.05		1531.2	2711.93	2391.49		3638.65	2660.42	2318.32					3_3					3_3		0.456651	0.724706	-0.392082	3_3
P53618	COPB_HUMAN	COPB1			1358.42	2041.39	1491.22		1869.16	1924.82	4258.26	3159.58	1971.58	3732.84	4375.07	2740.32		0.0403619	0.24075	0.986986	4_3		0.155781	0.471211	0.629801	4_3		0.456826	0.724706	-0.216541	4_4
Q8IYR6	TEFF1_HUMAN	TMEFF1			2592.72		3892.17	3430.15	1833.67		6641.58	6905.23	3783.88	4296.45	6755.47	6502.11		0.0104476	0.24075	0.754506	4_3		0.229152	0.471211	0.426879	3_3		0.459049	0.727243	-0.327627	3_4
P05198	IF2A_HUMAN	EIF2S1			8906.82	9772.69	9203.95	9765.93	8489.64	7864.65	14864.1	13591.5	8223.17	11536.5	12636.1	17085.2		0.0853096	0.24075	0.347077	4_4		0.23096	0.471211	0.196451	4_4		0.45986	0.72754	-0.150626	4_4
Q01844	EWS_HUMAN	EWSR1			10245.8	8723.07	4980.81	10923.3	5958.93	4232.01	12869.7	13722.8	5602.47	10803.3	16667.3	10645.5		0.318172	0.367388	0.285767	4_4		0.521009	0.610182	-0.031677	4_4		0.461684	0.729436	-0.317444	4_4
Q14CN4	K2C72_HUMAN	KRT72			362372	246311	236177	293490	130981	803053	191571	246988	227800	599760	167869	492970		0.339174	0.384108	0.217464	4_4		0.543725	0.627319	-0.0784899	4_4		0.46329	0.72963	-0.295954	4_4
Q02413	DSG1_HUMAN	DSG1			23540.9	22143.8	11733.7	24559.1	8476.07	54384.1	19573	19915.5	15119.3	45283.9	14065.5	52831		0.179456	0.257755	0.439987	4_4		0.461198	0.572705	0.0646052	4_4		0.463845	0.72963	-0.375382	4_4
Q6PCB5	RSBNL_HUMAN	RSBN1L			9454.25	11057.6	9040.92	10902.1	6281.5	6363.31	12764	13730.5	6991.22	9739.08	12933.9	11889.5		0.489661	0.512886	0.00577455	4_4		0.651503	0.702305	-0.139181	4_4		0.464244	0.72963	-0.144956	4_4
Q6ZVX7	FBX50_HUMAN	NCCRP1			8222.93	8005.11	5281.88	9730.67	3609.83	21469.6	5667.07	7941.36	6737.93	14964.2	5474.49	14083.6		0.167641	0.252024	0.300063	4_4		0.492552	0.590716	0.0109947	4_4		0.46431	0.72963	-0.289069	4_4
P43307	SSRA_HUMAN	SSR1			13896.3	16942.1	11191.7	13758.3	15005.2	16097.9	35922.6	24724.6	14023.4	20923.9	32387.4	31018.9		0.0624039	0.24075	0.755881	4_4		0.103545	0.471211	0.641282	4_4		0.46806	0.734319	-0.114599	4_4
Q8IXK0	PHC2_HUMAN	PHC2			4605.13	5515.46	3302.51	4562.74	1984.34	3928.77	6729.04	7145.01		5919.85	6956.96	6725.02		0.0877827	0.24075	0.578871	3_4		0.505368	0.600383	-0.0075282	4_4		0.468554	0.734319	-0.184047	4_3
Q8N1N4	K2C78_HUMAN	KRT78			49702.7	38294.5	19276.1	51383.7	15624.3	110901	29342.3	32835.1	29287	78912.3	25128.9	72511.1		0.250234	0.30807	0.289869	4_4		0.522927	0.611377	-0.0438431	4_4		0.470897	0.737001	-0.333712	4_4
O14545	TRAD1_HUMAN	TRAFD1			968.182	2570.44	1749.61	1396.72	1486.47	955.239	3473.39	1994.64	2294.38	2209.55	2923.24	1549.84		0.117048	0.242112	0.479276	4_4		0.385268	0.511192	0.173464	4_4		0.473153	0.739298	-0.305812	4_4
Q13118	KLF10_HUMAN	KLF10						3392.55	1852.27		4095.96	3231.88	1910.76	3153.17	3951.48	3702.99					4_1					3_1		0.474218	0.739298	-0.0631202	3_4
Q15542	TAF5_HUMAN	TAF5			19193.4	22307.5	16085.8	20298.7	11730.1	13489.3	20299.6	26133.7	12591.9	23075.9	20753.4	22464.4		0.519891	0.539221	-0.0113608	4_4		0.70358	0.742023	-0.18398	4_4		0.475341	0.739298	-0.172619	4_4
O94906	PRP6_HUMAN	PRPF6			4251	3971.45	4124.28	4526.46	3470.83		8509.86	7630.58	2517.09	5304.91	8752.12	7631.7		0.209225	0.278077	0.375182	4_4		0.170939	0.471211	0.50196	3_4		0.475354	0.739298	0.140938	3_4
Q6P4A8	PLBL1_HUMAN	PLBD1			2144.55	3764.52	3716.36	4268	1958.63	10527.8	2918.45	3655.38	3103.64	7210.63		8919.72		0.0170105	0.24075	0.844795	3_4		0.340996	0.481849	0.195152	4_4		0.475862	0.739298	-0.468362	4_3
Q8TA86	RP9_HUMAN	RP9			5673.28	4146.96	2644.6	4328	2738.53	4063.95	4690.89	2995.69	3819.34	4664.75	3419.79	4244.97		0.526378	0.544883	-0.0145505	4_4		0.671257	0.715308	-0.195988	4_4		0.476188	0.739298	-0.181438	4_4
Q8IVF7	FMNL3_HUMAN	FMNL3			4801.39	5874.07	4725.68	6287.29	4611.64	4755.3	8060.38	7479.84	3929.88	6943.39	8720.69	7952.75		0.154332	0.249496	0.293812	4_4		0.264505	0.471211	0.164475	4_4		0.476803	0.739298	-0.129338	4_4
P68104	EF1A1_HUMAN	EEF1A1			195409	198152	116170	159430	132852	155317	344973	256790	131826	235579	313539	270267		0.173769	0.252668	0.468903	4_4		0.271392	0.471211	0.337461	4_4		0.477648	0.739625	-0.131442	4_4
Q15120	PDK3_HUMAN	PDK3				4561.12	3670.75	6605.79	3609.03	4097.16	9941.56	11538.2	2997.52	5738.24	10966.8	12696.8		0.0592588	0.24075	0.950959	4_3		0.135826	0.471211	0.69575	4_3		0.478513	0.739798	-0.124447	4_4
Q8TCC3	RM30_HUMAN	MRPL30			6748.73	6681.28	8029.87	10473.4	9552.1	10765.7	23955.3	20264.6	6178.72	11989.4	19241.7	22745		0.0448156	0.24075	0.773966	4_4		0.0143754	0.471211	0.929644	4_4		0.480192	0.739798	0.155678	4_4
P49458	SRP09_HUMAN	SRP9			13599.1	18413.7	15171.7	17627.2	19278	18236.3	24422.1	28466.9	15730.6	25755.9	22031	47975		0.0440472	0.24075	0.669204	4_4		0.0336474	0.471211	0.466941	4_4		0.48025	0.739798	-0.202263	4_4
P60900	PSA6_HUMAN	PSMA6			3893.22	4498.24	3609.9	5171.88	2523.54	8381.67	7545.04	6955.11	4776.93	7545.99	6153.42	9318.65		0.00652556	0.24075	0.665083	4_4		0.165045	0.471211	0.440829	4_4		0.480299	0.739798	-0.224254	4_4
O00461	GOLI4_HUMAN	GOLIM4			1625.27	2506.69	1467.38	2034.62	1686.27	2545.19	4526.48	4025.71		2859.81	3984.35	6102.78		0.0682836	0.24075	1.07198	3_4		0.0912688	0.471211	0.671194	4_4		0.480932	0.739798	-0.194775	4_3
Q13596	SNX1_HUMAN	SNX1			4328.26	4186.28	2488.06	2870.32	3167.92	4072.5	6451.48	6542.5	2849.52	5109.51	5145.2	5126.71		0.182541	0.260422	0.392369	4_4		0.166522	0.471211	0.518308	4_4		0.482155	0.740701	0.12594	4_4
Q8N474	SFRP1_HUMAN	SFRP1				2099.08	4401.35	4727.29	2293.92	3284.09	11762.5	10476	3038.6	3571.09	10077.7	11277.1	Increased in USB1_WT	0.00996651	0.24075	1.07202	4_3	Increased in USB1_131	0.0209474	0.471211	1.07064	4_3		0.483655	0.740701	-0.102436	4_4
P06899	H2B1J_HUMAN	H2BC11			16662.7	20862.3	16482.7	18886.6	11881.3	13983.5	22166.3	25799.4	12746.8	21690.6	20274.8	24788.5		0.319992	0.368077	0.0901819	4_4		0.561005	0.639096	-0.0469281	4_4		0.484238	0.740701	-0.13711	4_4
P32969	RL9_HUMAN	RPL9			51139.1	70810.3	56935.8	93069.3	51659.8	54534.2	139608	137701	51440.4	81327.5	130327	139368		0.0770005	0.24075	0.496377	4_4		0.18884	0.471211	0.374238	4_4		0.484506	0.740701	-0.122139	4_4
P49756	RBM25_HUMAN	RBM25			9675.19	10129.6	6751.25	9690.25	8983.51	10153	12459.9	14540.5	5966.16	11989.5	12600.4	12385.4		0.294614	0.34622	0.199996	4_4		0.122012	0.471211	0.341464	4_4		0.484696	0.740701	0.141468	4_4
Q15293	RCN1_HUMAN	RCN1			3629.84	4754.66		2111.85	3015.84	3766.41	8310.83	4911.88	2949.85	5060.22	7034.33	6236.16		0.254877	0.312011	0.450915	4_3		0.362677	0.49272	0.204757	4_3		0.486611	0.742142	-0.124474	4_4
Q8NC51	SERB1_HUMAN	SERBP1			1269.49	1609.54	1014.28	1010.94	1328.53	801.442	909.682	2420.02		1754.21	1671.81	1572.96		0.0589298	0.24075	0.494304	3_4		0.468216	0.575775	0.0404758	4_4		0.486911	0.742142	-0.462197	4_3
P49848	TAF6_HUMAN	TAF6			16764.3	22584.9	13687.2	20339.1	13756.7	14054.2	20931.3	27921.8	12740.2	26526.5	25044.1	23551.1		0.220002	0.286138	0.229813	4_4		0.470017	0.576532	0.0250889	4_4		0.488663	0.74384	-0.204724	4_4
Q9BRX2	PELO_HUMAN	PELO			2740.73	3820.73	2809.15	3175.36	2731.1	3117.54	7017.79	5967.24	2897.91	4271.76	6994.2	5425.61		0.0687207	0.24075	0.582581	4_4		0.146194	0.471211	0.483127	4_4		0.490259	0.744142	-0.0994542	4_4
P33991	MCM4_HUMAN	MCM4			4177.83		1771.01	1382.03	2095.52		6234.36	3527.49	2572.92	2537.55	5317.71	4817.33		0.189589	0.264559	0.89611	4_3		0.246438	0.471211	0.724026	3_3		0.490663	0.744142	-0.172085	3_4
P21127	CD11B_HUMAN	CDK11B			6190.52	7080.97	5293.31	7603.13	5086.08	4352.49	9285.02	9063.45	4314.38	8319.73	9455.3	9536.16		0.245753	0.305895	0.218863	4_4		0.478021	0.582442	0.0196473	4_4		0.490891	0.744142	-0.199215	4_4
Q12923	PTN13_HUMAN	PTPN13			31569	32552.9	24840.3	37123.3	19840.6	20008.5	39242.8	44934.2	19168.3	36198.8	40703.6	40709.4		0.414318	0.445865	0.0697201	4_4		0.614754	0.677667	-0.109248	4_4		0.491415	0.744142	-0.178968	4_4
Q9UHB6	LIMA1_HUMAN	LIMA1				3652.04	4082.99	4598.91	2212.28	1835.54	10974.6	5064.98	3249.78	1319.84	12990.2	6599.98		0.408667	0.441127	0.240852	4_3		0.40508	0.527222	0.191079	4_3		0.493606	0.745541	-0.176032	4_4
Q9BZL6	KPCD2_HUMAN	PRKD2				2379.5	2432.51	2151.45	1905.4	1433.3	3372.04	4280.9		3420.72	3846.37	3475.3		0.00338139	0.24075	0.625507	3_3		0.339801	0.481849	0.244154	4_3		0.493617	0.745541	-0.381353	4_3
O43143	DHX15_HUMAN	DHX15			9016.46	8055.76	9331.58	11905.4	9362.53	7563.25	24359.2	25541.8	7914.56	14613.4	26941.7	24776.3		0.0551457	0.24075	0.814535	4_4		0.0981956	0.471211	0.61221	4_4		0.495573	0.746861	-0.202325	4_4
Q9BVJ6	UT14A_HUMAN	UTP14A			3368.77	3313.05	3780.15	4808.26	3847.56	3729.94	9268.75	8506.22	1850.64	4848.72	7342.18	8854.37		0.217759	0.284266	0.380972	4_4		0.0530451	0.471211	0.619912	4_4		0.495773	0.746861	0.238941	4_4
O94905	ERLN2_HUMAN	ERLIN2			3644.6	5763.41	2530.41	4026.6	4331.2	6807.05	8514.34	7854.33	6408.19	9150.9	6955.7	7455.86		0.00585884	0.24075	0.957196	4_4		0.0559843	0.471211	0.800891	4_4		0.497437	0.747936	-0.156305	4_4
P29508	SPB3_HUMAN	SERPINB3			41847.1	16925.4	10830.1	22934.6	8310.96	43591.3	13796.8	16005.9	16806.8	38836.5	9969.9	25977.5		0.510211	0.53022	-0.0143795	4_4		0.629551	0.688107	-0.284206	4_4		0.497768	0.747936	-0.269827	4_4
Q08554	DSC1_HUMAN	DSC1			19418.8	15262.5	9696.54	17935.6	6765.45	42620.3	11547.4	13003.8	9576.59	31132.9	9922.17	38038.5		0.305133	0.355821	0.2816	4_4		0.536568	0.623307	-0.0628784	4_4		0.499505	0.749579	-0.344478	4_4
Q9Y2Q9	RT28_HUMAN	MRPS28			6213.87	8109.33	7546.98	8865.97		6161.57	11528.9	13844.3	7006.14	10433.6	9583.46	16218.8		0.0310125	0.24075	0.438169	4_4		0.245105	0.471211	0.28598	3_4		0.502275	0.752767	-0.240535	3_4
Q8WW35	DYT2B_HUMAN	DYNLT2B						2867.37		2690.77	6364.02	3924.33		3793.46	6679.62	3604.24					3_1					3_1		0.504066	0.753915	-0.147524	3_3
Q9H0H5	RGAP1_HUMAN	RACGAP1			3621.36	3856.24	3172.97	2770.93	2040.41	2426.1	6045.84	4615.73	2060.64		4136.6	4812.52		0.412124	0.443954	0.121865	3_4		0.466043	0.575775	0.0425173	4_4		0.504334	0.753915	0.157677	4_3
P55081	MFAP1_HUMAN	MFAP1			3234.87			2998.03	3407.51	3466.66	5171.37	4879.83	3337.11	3931.24	9456.62	4026.1					4_2					4_2		0.505343	0.753932	-0.186162	4_4
P28066	PSA5_HUMAN	PSMA5			2760.78	2855.77		3739.27		4383.77	5373.84	2958.04	2825.36	4548.61	4779.01	5504.7		0.082759	0.24075	0.420937	4_3					3_3		0.506959	0.753932	-0.260011	3_4
P56537	IF6_HUMAN	EIF6			9514.64	9824.38		10100.8		15126.8	11224.1	8856.23	6702.58	13023	11931.1	18008.5		0.299108	0.350336	0.245133	4_3					3_3		0.507406	0.753932	-0.298665	3_4
Q9NWT8	AKIP_HUMAN	AURKAIP1			19746.8	22800	14739.6	21123.3	25474.5	29324.1	66413.4	48244.4	14467.9	41544.9	36453.4	53399.7		0.0825509	0.24075	0.765307	4_4	Increased in USB1_131	0.048676	0.471211	1.02345	4_4		0.507858	0.753932	0.258141	4_4
P26373	RL13_HUMAN	RPL13			12801.3	21559.9	10937.6	14648.8	11189.8	11090.4	27029.2	18569.7	11587	18206.4	24136.5	18339.5		0.228154	0.292788	0.269601	4_4		0.405959	0.527611	0.123561	4_4		0.50799	0.753932	-0.14604	4_4
P08865	RSSA_HUMAN	RPSA			15565.1	13962.8	10853.5	12916.4	11603.4	10795.8	20954.8	22957.7	13866.2	19650.7	16644.7	22548.9		0.0651669	0.24075	0.436751	4_4		0.278059	0.471211	0.246002	4_4		0.508225	0.753932	-0.190749	4_4
Q9Y2R9	RT07_HUMAN	MRPS7			5613.31	5560.03	5119.19	6369.83	4842.81	4268.74	12832.8	11373.2	4781.57	6656.58	12209.4	11069.8		0.102658	0.242112	0.519907	4_4		0.205625	0.471211	0.391968	4_4		0.509493	0.754853	-0.12794	4_4
Q86Y46	K2C73_HUMAN	KRT73			5660.53	10666.6		6163.11	4146.07	222235		17238.4	7359.11	14367.8	53700.1	13918.6		0.0620164	0.24075	0.661206	4_3		0.16359	0.471211	1.80521	3_3		0.510596	0.755089	1.144	3_4
P78527	PRKDC_HUMAN	PRKDC			6989.95	9795.53	5168.55	7491.78	7619.54	8541.73	24013.1	15096.1	7839.55	13858.7	20001.4	16430.3		0.0485717	0.24075	0.937833	4_4		0.120238	0.471211	0.788403	4_4		0.510948	0.755089	-0.14943	4_4
Q8TDX7	NEK7_HUMAN	NEK7				1726.64	2505.53			1723.83	5179.6	3848.06		3106.69	4985.57	3660.2					3_2					3_2		0.511914	0.75541	-0.240823	3_3
Q13835	PKP1_HUMAN	PKP1			12897.8	9493.87	4546.05	9929.19	2090.8	31190.3	7790.89	6846.02	5765.72	17626.2	5801.11	22001		0.296874	0.348192	0.307659	4_4		0.564828	0.639888	-0.167051	4_4		0.512855	0.75541	-0.474711	4_4
P67870	CSK2B_HUMAN	CSNK2B					1879.05			1962.07	3009.1	3035.1		2506.08	3236.11	2775.09					3_1					3_1		0.513691	0.75541	-0.109592	3_3
Q99623	PHB2_HUMAN	PHB2			4052.24	4574.51	3086.39	3843.51	3644.8	3296.88	7305.76	6001.11	4149	5407.86	6061.52	5933.64		0.0548936	0.24075	0.468934	4_4		0.23815	0.471211	0.315131	4_4		0.514625	0.75541	-0.153803	4_4
Q9H2W6	RM46_HUMAN	MRPL46			7196.58	6907.34	9882.94	9878.25	5654.48	6067.19	14320.2	17653.2	5186.81	9333.18	13638.7	18611.4		0.166245	0.252024	0.335082	4_4		0.257236	0.471211	0.209406	4_4		0.514651	0.75541	-0.125676	4_4
P08670	VIME_HUMAN	VIM			85047.4	100017	199736	209110	90273.2	86177.6	271009	188648	69409.8	149441	269409	236742		0.162797	0.252024	0.22424	4_4		0.400549	0.524492	0.0407128	4_4		0.515323	0.75541	-0.183527	4_4
P12236	ADT3_HUMAN	SLC25A6			3725.24	7203.39	6053.97	5504.14	6764.89	7747.72	45832.4	10262.3	6755.34	9408.26	13422	10952.4		0.00714078	0.24075	0.846313	4_4		0.070782	0.471211	1.19625	4_4		0.516755	0.75541	0.349939	4_4
P25786	PSA1_HUMAN	PSMA1				3425.78		5372.48		7855.12	8712.11	8372.36	2985.46	6991.24	6484.4	9496.21					4_2					3_2		0.516765	0.75541	0.137472	3_4
Q92522	H1X_HUMAN	H1-10			24128.5	29450.4	27247.9	31916.7	21728	15228.6	27050.7	35319.9	17725.4	25955.1	36475.3	31364.4		0.614658	0.625877	-0.0578995	4_4		0.802368	0.824547	-0.241749	4_4		0.517466	0.75541	-0.18385	4_4
P60866	RS20_HUMAN	RPS20			159672	193665	127983	167607	129792	126682	268217	281487	132739	203748	268995	249877		0.151173	0.24844	0.363617	4_4		0.307446	0.476709	0.226043	4_4		0.517643	0.75541	-0.137573	4_4
Q8IZ69	TRM2A_HUMAN	TRMT2A			6992.87	7750.21	5128.46	9593.02	5810.57	6502.3	13810.2	11894	5620.47	10001.6	12227.4	12829.7		0.135853	0.242112	0.43142	4_4		0.249921	0.471211	0.304706	4_4		0.520982	0.759331	-0.126714	4_4
Q86WJ1	CHD1L_HUMAN	CHD1L			4490.88	5548.56	3572.86	5436.68	4274.16	3690.92	8791.36	8086.59	4625.92	7987.13	7808.09	7162.41		0.0516577	0.24075	0.523479	4_4		0.255802	0.471211	0.303081	4_4		0.522614	0.760759	-0.220398	4_4
P62857	RS28_HUMAN	RPS28			515613	510499	252342	331432	406972	512803	594768	554772	464842	364274	527118	573866		0.235507	0.29861	0.304579	4_4		0.165892	0.471211	0.411317	4_4		0.526189	0.765008	0.106738	4_4
Q92738	US6NL_HUMAN	USP6NL			3182.61			3385.15	2000.76		6531.21	5501.75	2932.7	4860.32	2695.1	3942.43					4_2					3_2		0.526873	0.765048	0.402045	3_4
Q14157	UBP2L_HUMAN	UBAP2L			1687.18	1486.95			1463.4	1265.49	2687.63	2030.7	1370.16	1928.62	2057.88	3011.22					4_2					4_2		0.531001	0.769128	-0.174022	4_4
Q96P63	SPB12_HUMAN	SERPINB12			29376.7	22872.5	12185.2	33449.7	7775.41	74508.9	19793.4	22653.5	18376	52237.9	13674.7	53568.6		0.227998	0.292788	0.340102	4_4		0.50893	0.600796	-0.0190632	4_4		0.531491	0.769128	-0.359165	4_4
Q96EE3	SEH1_HUMAN	SEH1L			2207.28	1519.53	1310.57	2328.73	1541.99	1834.33	3890.52	3128.89		2356.63	3440.62	3521.38		0.0389666	0.24075	0.874057	3_4		0.192056	0.471211	0.437507	4_4		0.531661	0.769128	-0.118223	4_3
Q9UFW8	CGBP1_HUMAN	CGGBP1			6599.99	7129.58	5540.74	6789.7	5228.04	6498.15	11362.8	9460.47	5532.85	11599.8	8618.93	10830.4		0.0770243	0.24075	0.439717	4_4		0.231335	0.471211	0.261188	4_4		0.533003	0.770114	-0.178529	4_4
Q8IUF8	RIOX2_HUMAN	RIOX2			29466.8	33184.4	24618.7	35338.5	21802.9	23847.3	52016.7	47919.3	21314.4	36258.8	49596.8	46454.1		0.224373	0.290043	0.266405	4_4		0.356116	0.490318	0.151834	4_4		0.533884	0.770432	-0.114571	4_4
P62280	RS11_HUMAN	RPS11			352877	412472	348368	461805	274995	291803	523064	566779	280367	393783	508114	533765		0.33452	0.380462	0.0886792	4_4		0.49193	0.590662	0.0057041	4_4		0.535285	0.77078	-0.0829751	4_4
P17812	PYRG1_HUMAN	CTPS1			2561.67	3172.83	1841.01	3700.03	2173.76	2467.73	6091.22	3658.06	2227.68	3076.11	5252.99	4134.8		0.215178	0.282213	0.356679	4_4		0.304698	0.476709	0.277574	4_4		0.535448	0.77078	-0.0791046	4_4
Q9P2R7	SUCB1_HUMAN	SUCLA2			1740.13	2457.73			1258.39	3252.52	3781.52	2637.24		3102.6	4185.61	2748.38					3_2					4_2		0.537366	0.771371	-0.0459813	4_3
Q53H12	AGK_HUMAN	AGK			14288.5	19249.8	9674.22	14316.6	13678.7	16163.1	36661.9	23786.7	12376.5	25652.6	34227.5	25373.1		0.0963001	0.24075	0.71389	4_4		0.160907	0.471211	0.584867	4_4		0.538538	0.771371	-0.129023	4_4
P28331	NDUS1_HUMAN	NDUFS1			2593.81	2347.75		2855.16	2482.51	3269.99	5584.55	5673.23	2501.68	4384.94	6542.34	4745.18		0.107264	0.242112	0.527331	4_3		0.131771	0.471211	0.468444	4_3		0.538615	0.771371	-0.101257	4_4
O75815	BCAR3_HUMAN	BCAR3			10561.8	10395.4	7282.01	10675.7	7647.29	9965.53	15802.8	15361.9	7308.38	11498	13990.9	13050.7		0.267181	0.322564	0.211521	4_4		0.239357	0.471211	0.279009	4_4		0.539855	0.771371	0.0674883	4_4
Q6DD87	ZN787_HUMAN	ZNF787			12477.2	12863.7	11358.4	13400.7	9079.56	10655.1	18138.5	19732.8	9955.49	14058.3	19479.9	16457.3		0.203566	0.273486	0.219258	4_4		0.345401	0.484436	0.125805	4_4		0.541206	0.771371	-0.0934528	4_4
O75342	LX12B_HUMAN	ALOX12B			5658.8	5707.57	3184.19	7887.63		12543.1	5155.14	4820.2	5698.63	9470.39	6250.12	9883.45		0.0484672	0.24075	0.509762	4_4		0.285698	0.471211	0.373511	3_4		0.542594	0.771371	-0.302799	3_4
P55735	SEC13_HUMAN	SEC13				3112.95	1712.28	2462.71	1067.04	1910.66	5998.44	5051.36	1816.48	3818.3	4387.1	4076.37		0.0619364	0.24075	0.793012	4_3		0.219122	0.471211	0.713627	4_3		0.544466	0.771371	-0.251421	4_4
Q9NQ50	RM40_HUMAN	MRPL40			4935.91	4659.58	6285.62	8449.14	4598.87	4648.48	10701.7	11551.3	5973.66	7020.69	9434.12	9839.19		0.0121808	0.24075	0.41807	4_4		0.131735	0.471211	0.278354	4_4		0.544611	0.771371	-0.139716	4_4
P15531	NDKA_HUMAN	NME1			6587.7	4887.51	4001.59	5098.11	4762.07	14496	11447.5	6856.41	8046.67	10113.8	10521.8	11621.5		0.0134367	0.24075	0.980317	4_4		0.10799	0.471211	0.761044	4_4		0.544779	0.771371	-0.219273	4_4
P46783	RS10_HUMAN	RPS10			78731	93195.9	63960	88143.5	87493.9	98752.6	214507	198836	60528.2	140466	158739	175480		0.0924588	0.24075	0.629338	4_4		0.0732392	0.471211	0.78881	4_4		0.545404	0.771371	0.159471	4_4
P31260	HXA10_HUMAN	HOXA10			7335.12	8589.33	5737.71	9187.91	8226.44	9325.82	15550.4	15585.6	9302.37	12836.5	14499.1	14022.2		0.0222747	0.24075	0.717433	4_4		0.0690903	0.471211	0.621236	4_4		0.545437	0.771371	-0.0961975	4_4
Q96EK4	THA11_HUMAN	THAP11			5182.06	4864.53	5835.79	7191.1		4198.94	10878.3	11069.7	3394.48	6903.11	10379.3	10472.7		0.195905	0.268844	0.316917	4_4		0.160727	0.471211	0.43617	3_4		0.546385	0.771371	-0.189832	3_4
P10599	THIO_HUMAN	TXN			27784.6	28507.2	21172.5	38885.3	18273.9	46397.7	32872.4	36721.9	20269.2	59571.8	23683.7	54744		0.196438	0.268844	0.315871	4_4		0.318817	0.479382	0.162582	4_4		0.546543	0.771371	-0.15329	4_4
P78316	NOP14_HUMAN	NOP14					1611.27		1043.84	1284.37	2504.67	2345.48	673.36	2084.31	3227.05	2982.08					4_1					4_1		0.546846	0.771371	-0.194522	4_4
Q15014	MO4L2_HUMAN	MORF4L2			8374.07	7868.95	9122.66	13847.2	9222.09	7947.44	18075.5	19054.3	7754.02	9483.86	16169.9	17185		0.0954166	0.24075	0.323915	4_4		0.0811196	0.471211	0.400129	4_4		0.547304	0.771371	0.0762142	4_4
Q8N4T8	CBR4_HUMAN	CBR4			2427.08	3617.1	1406.04	3845.13	2023.06	2684.09	6670.23	5124.16	2617.08	3757.11	7009.22	3894.13		0.174578	0.253177	0.624853	4_4		0.240388	0.471211	0.491825	4_4		0.547415	0.771371	-0.133028	4_4
Q9Y512	SAM50_HUMAN	SAMM50				5294.9		4925.83	3173		8931.63	7242.43	4812.46	6417.89	8686.42	6831.11					4_2					3_2		0.547714	0.771371	-0.158804	3_4
Q13144	EI2BE_HUMAN	EIF2B5			2716.17	3003.94	3326.49	3902.81	3405.64	3186.23	6440.32	6587.82	2940.28	6237.58	6216.43	6655.56		0.0207329	0.24075	0.710161	4_4		0.0375324	0.471211	0.529942	4_4		0.548403	0.771371	-0.180219	4_4
Q00059	TFAM_HUMAN	TFAM			37029	38922.7	31776.1	43086.8	25192.7	33874.1	72899.1	60357.6	27438.1	49299.7	65650.6	56632.9		0.173088	0.252158	0.337438	4_4		0.295905	0.471211	0.232042	4_4		0.549669	0.771371	-0.105396	4_4
P17980	PRS6A_HUMAN	PSMC3			1014.98			1551.96	2148.95	2640.94	7979.67	7278.12		5552.87	5936.85	8820.54					3_2					4_2		0.551053	0.771371	-0.307617	4_3
P42677	RS27_HUMAN	RPS27			134938	207217	163201	188207	167157	210119	677185	559637	149889	312611	614496	635831	Increased in USB1_WT	0.0419808	0.24075	1.10348	4_4		0.0683196	0.471211	0.988511	4_4		0.551152	0.771371	-0.114965	4_4
Q15233	NONO_HUMAN	NONO			4867.18	3108.31		3419.51	2249.7		10464.2	5400.69	2934.34	5391.16	14626.1	4312.39		0.398012	0.430502	0.133038	4_3					3_3		0.551211	0.771371	-0.180577	3_4
P09038	FGF2_HUMAN	FGF2			8945.23	10907.1	4850.45	9768.57	6093.27	6573.63	15254.3	13362.2	5382.62	9596.87	17119.9	12492.5		0.303482	0.354285	0.314221	4_4		0.366613	0.496091	0.205139	4_4		0.551662	0.771371	-0.109082	4_4
P60174	TPIS_HUMAN	TPI1			5041.48	4778.14	2941.76	4811.42	2221.35	5640.03	4671.13	3776.66	2339.27	8301.68	2817.53	8486.77		0.41122	0.443431	0.111417	4_4		0.63885	0.69452	-0.156354	4_4		0.551736	0.771371	-0.267772	4_4
Q9UHR5	S30BP_HUMAN	SAP30BP			4575.31	4516.67	3585.04	4355.83	4355.38	3504.6	7718.46	8451.23	3814.58	7849.1	8423.25	7185.13		0.0715956	0.24075	0.622344	4_4		0.174525	0.471211	0.406364	4_4		0.554792	0.77441	-0.21598	4_4
Q8IYB3	SRRM1_HUMAN	SRRM1			17495.3	18674.2	13630.3	18137.5	23437.4	14013.1	24648.6	28870.5	11592.2	22686.9	20447.7	22786.3		0.299754	0.350705	0.150328	4_4		0.132453	0.471211	0.383221	4_4		0.555507	0.77441	0.232893	4_4
P49757	NUMB_HUMAN	NUMB			10456.5	11972.7	8633.69	11973.5	9507.84	9255.43	25001.7	21686	9056.2	14966.7	23337.1	21351.1		0.0941831	0.24075	0.595907	4_4		0.183175	0.471211	0.470577	4_4		0.556638	0.77441	-0.125329	4_4
Q9NWK9	BCD1_HUMAN	ZNHIT6			7264.97	8685.63	6981.25	8606.11	6023.04	7597.53	17188.8	15514.6	6033.41	9908.52	17248.5	14399.5		0.122039	0.242112	0.492389	4_4		0.178651	0.471211	0.421635	4_4		0.557034	0.77441	-0.0707538	4_4
O00268	TAF4_HUMAN	TAF4			11184.4	13459.9	9748.11	13264	8785.97	8226.37	12674.8	15513.8	7831.96	14473.8	13151.8	14412.3		0.434351	0.463657	0.035646	4_4		0.657778	0.705353	-0.113437	4_4		0.557862	0.77441	-0.149083	4_4
P35268	RL22_HUMAN	RPL22			237929	251928	222400	325963	124927	199613	353710	395722	194960	246989	314527	336318		0.374847	0.411735	0.0573068	4_4		0.581834	0.649091	-0.0790156	4_4		0.557894	0.77441	-0.136322	4_4
Q9UBM7	DHCR7_HUMAN	DHCR7				3182.43		4227.19		2399.18	7477.22	3684.64		3857.27	5633.16	4883.59					3_2					3_2		0.559568	0.77581	-0.227633	3_3
P49674	KC1E_HUMAN	CSNK1E			5190.72	5316.77	3753.56	6115.62	3385.01	6168.31	8519.02	8744.28	4005.5	4900.81	8764.11	7006.6		0.277599	0.330623	0.23202	4_4		0.224584	0.471211	0.323955	4_4		0.561309	0.776353	0.0919344	4_4
P42695	CNDD3_HUMAN	NCAPD3				2815.62				2469.85	4645.03	3187.49	1007.96	2633.48	4049.11	3039.78					4_1					3_1		0.561536	0.776353	0.0579966	3_4
Q9Y383	LC7L2_HUMAN	LUC7L2				2753.54		2028.12	1844.03	2055.8	4122.55	2826.71	1360.6	2543.97	2949.97	3034.21					4_2					4_2		0.561957	0.776353	0.127969	4_4
P25398	RS12_HUMAN	RPS12			10876.9	13646.4	7537.88	9156.83	10521.9	11121.7	17063.4	16992	10834.3	15443.9	13145.8	21687.1		0.0746062	0.24075	0.554786	4_4		0.156409	0.471211	0.431899	4_4		0.563015	0.776894	-0.122887	4_4
P23490	LORI_HUMAN	LORICRIN			13120.2	15669.3	8166.15	28089.6	6608.14	40699.8	9530.19	11241.2	10403.2	29463.6	7870.18	22499.4		0.437018	0.466035	0.0507054	4_4		0.604214	0.669676	-0.177696	4_4		0.566176	0.778665	-0.228401	4_4
Q9NVN8	GNL3L_HUMAN	GNL3L			8994.06	8836.1	8786.21	10249.2	6408.12	5554.51	19065.6	18591.9	5588.99	11634	17709.1	18521.9		0.189684	0.264559	0.393845	4_4		0.342478	0.483248	0.2045	4_4		0.566694	0.778665	-0.189345	4_4
P20618	PSB1_HUMAN	PSMB1			6587.67	7729.07		7366.93		8658.11	9533.67	9826.31	4686.92	11081.9	7858.45	12550.3		0.280767	0.333647	0.265766	4_3					3_3		0.566963	0.778665	-0.143432	3_4
O60783	RT14_HUMAN	MRPS14			5315.82	4431.89	2906.01	5678.98	4145.14	6664.81	12521	8754.49	5054.38	5796.9	12295.2	10299		0.0886621	0.24075	0.813596	4_4		0.121018	0.471211	0.74035	4_4		0.56697	0.778665	-0.0732464	4_4
P48735	IDHP_HUMAN	IDH2				3417.2		2007.58		2480.34	1482.08	1813.29	2257.99	1310.62	1937.64	1543.77					4_2					3_2		0.568612	0.779367	0.255254	3_4
Q8IXB1	DJC10_HUMAN	DNAJC10			6055.56	6215.84	2397.69	4376.95	4807.18	4884.9	9513.92	7632.85	4632.57	7640.77	8994.62	7328.48		0.137938	0.242112	0.640582	4_4		0.206553	0.471211	0.5275	4_4		0.569437	0.779367	-0.113081	4_4
P62917	RL8_HUMAN	RPL8			28323.7	45057.3	19550.3	32670.9	21734.7	26629.2	40472	35789	22635.7	39287.6	36023.3	34707.5		0.353409	0.395579	0.111971	4_4		0.490503	0.590335	0.0101205	4_4		0.569486	0.779367	-0.101851	4_4
P42166	LAP2A_HUMAN	TMPO			9905.22	12897.1	5616.19	7974.94	9276.87	11839.2	35349.1	16744.2	11199.1	17522.2	23076.6	23022.7	Increased in USB1_WT	0.0491963	0.24075	1.04688	4_4		0.136451	0.471211	0.876525	4_4		0.571281	0.779868	-0.170359	4_4
Q86SQ0	PHLB2_HUMAN	PHLDB2			3372.45	3881.67	4165.57	3491.53	3940.13	3730.35	7726	6226.6	4262.19	6520.25	6147.71	6284.64		0.00575577	0.24075	0.623888	4_4		0.0673277	0.471211	0.473218	4_4		0.571705	0.779868	-0.15067	4_4
P00338	LDHA_HUMAN	LDHA			9892.28	11109.2	7813.23	15007.2	9067.71	11361.3	16215.5	12800.3	8664.94	18850.3	12864.2	15158.2		0.136095	0.242112	0.326383	4_4		0.289911	0.471211	0.182678	4_4		0.573973	0.779868	-0.143705	4_4
Q9ULX3	NOB1_HUMAN	NOB1			12488.2	14465.4	11990.8	17735.9	10865	10257.9	29457.9	28765.4	11338.5	16547.8	28279.6	25052.2		0.112472	0.242112	0.447699	4_4		0.244095	0.471211	0.32441	4_4		0.574434	0.779868	-0.123289	4_4
Q96RL7	VP13A_HUMAN	VPS13A			9728.2	13637.3	10338.2	13345.3	10016.2	13216.4	15014.3	19168.5	9796.21	15826.3	14258.4	19619.4		0.0431522	0.24075	0.311148	4_4		0.0929001	0.471211	0.264405	4_4		0.574779	0.779868	-0.0467434	4_4
Q53GS9	UBP39_HUMAN	USP39			2385.85	2735.91	2209.68	3737.08	2109.29	2108.85	6357.32	5208.14		3679.19	5670.23	5087.84		0.0684391	0.24075	0.744026	3_4		0.229707	0.471211	0.362532	4_4		0.574798	0.779868	-0.201402	4_3
Q8IY81	SPB1_HUMAN	FTSJ3			3972.03	4789.07	5092.27	5834.25	2555.68	3101.33	8391.35	7108.28	3553.12	4266.07	6724.52	6584.05		0.342252	0.386767	0.0619806	4_4		0.569177	0.64268	-0.0643701	4_4		0.575397	0.779868	-0.126351	4_4
P17844	DDX5_HUMAN	DDX5			50165.2	51802	54618.4	73698.3	41496.3	46794.2	154469	129442	39481.3	67308.2	139626	135807		0.108421	0.242112	0.567055	4_4		0.170747	0.471211	0.47302	4_4		0.575771	0.779868	-0.0940354	4_4
Q9Y421	FA32A_HUMAN	FAM32A			5315.4	9018.27	9015.83	12470.1	6204.4	8269.44	20953.3	20502.6	5354.84	10101.8	17534.3	18707.2		0.0693236	0.24075	0.429781	4_4		0.0905084	0.471211	0.508008	4_4		0.575871	0.779868	0.0782271	4_4
O43852	CALU_HUMAN	CALU				5079.36		3472.06	5719.42	5481.23	11684.8	9256.31		7660.7	10424.9	9633.99					3_2					4_2		0.577169	0.780719	-0.125358	4_3
Q8NHQ9	DDX55_HUMAN	DDX55			3310.37	3745.3	2607.65	4162.64	3548.62	3623.13	5022.77	4439.83	1578.97	3788.5	5320.73	5153.57		0.440096	0.468376	0.071371	4_4		0.157745	0.471211	0.27279	4_4		0.578231	0.781249	0.201419	4_4
P19338	NUCL_HUMAN	NCL			6062.64	6141.66	4354.21	5431.73	5855.46		10603.3	10177.6	3683.54	8494.16	11369.9	10719.4		0.165203	0.252024	0.528617	4_4		0.107119	0.471211	0.71326	3_4		0.581508	0.784767	0.164386	3_4
Q8TB61	S35B2_HUMAN	SLC35B2				2269.4				1860.62	3513.43	3046.74		1682.27	3941.88	3471.48					3_1					3_1		0.584184	0.78536	-0.069638	3_3
P18077	RL35A_HUMAN	RPL35A			10049.4	9784.28	7036.1	11205.8	11090.8	9371.5	25927.8	27304	6564.39	13368.3	25459.3	20814.9		0.148219	0.247781	0.646154	4_4		0.0891887	0.471211	0.811647	4_4		0.584213	0.78536	0.165492	4_4
Q96DT7	ZBT10_HUMAN	ZBTB10			33146.4	42226.8	34641.7	47495.8	31453.8	30853.4	85590.2	83291	28665.1	52636.6	83833.5	78614.7		0.0959331	0.24075	0.527592	4_4		0.198299	0.471211	0.396737	4_4		0.584631	0.78536	-0.130854	4_4
Q96I25	SPF45_HUMAN	RBM17			20723.8	18273	22889.8	27815.1	22407.3	17558.3	39507.5	55040.3	14922.5	26441.9	33082.2	42311.2		0.165334	0.252024	0.298959	4_4		0.0846503	0.471211	0.45679	4_4		0.58483	0.78536	0.157832	4_4
Q71U36	TBA1A_HUMAN	TUBA1A			4987.39	3738.52	2484.23	5316.59	6786.15	6268.66	19763.3	17287.2	3145.07	16281.6	48441.8	16073.9		0.084393	0.24075	1.83476	4_4	Increased in USB1_131	0.0414378	0.471211	1.47077	4_4		0.585316	0.78536	-0.363989	4_4
Q9NRX1	PNO1_HUMAN	PNO1			8306.46	8644.6	7879.36	13100.1	7512.56	8027.15	27242.5	28313.3	5556.72	9692.88	25773.1	26280.5		0.165931	0.252024	0.574814	4_4		0.129043	0.471211	0.662443	4_4		0.58702	0.78583	0.0876284	4_4
O75382	TRIM3_HUMAN	TRIM3			6888.32	6837.46	4506.64	7105.51	5107.9	6774.78	10669.1	10927.9	5469.83	7680.76	11119.2	9768.1		0.1641	0.252024	0.3993	4_4		0.202281	0.471211	0.354903	4_4		0.587303	0.78583	-0.0443972	4_4
Q9P2E9	RRBP1_HUMAN	RRBP1						1081.38	1861.95		3088.41	2788.57	1566.93		3313.73	4372.22					3_1					3_1		0.587688	0.78583	-0.167186	3_3
Q8IYU8	MICU2_HUMAN	MICU2			3221.07	2870.92	2354.63	2967.42	1330.33	3765.21	5822.04	5302.53	2764.47	3382.72	5552.16	4863.65		0.107281	0.242112	0.491628	4_4		0.307305	0.476709	0.314739	4_4		0.589011	0.786698	-0.176889	4_4
Q9NU02	ANKE1_HUMAN	ANKEF1				2406.69	2916.82	3068.53	1843.65	2949.26	6719.88	5282.68		3910.32	6296.93	5223.72		0.0105676	0.24075	0.85934	3_3		0.0509115	0.471211	0.760355	4_3		0.589757	0.786793	-0.0989848	4_3
Q96JM7	LMBL3_HUMAN	L3MBTL3			5865.07	5760.77	4297.58	7149.8	4454.64	6527.07	15929.9	11399.2	4987.76	8159.35	13623	11551.9		0.0958859	0.24075	0.65626	4_4		0.157124	0.471211	0.586608	4_4		0.591323	0.78798	-0.0696517	4_4
O60749	SNX2_HUMAN	SNX2			2276.69	3234.83	2171.69	2292.85	2541.21	1972.81	4838.16	3480.17	2734.06	4459.5	3661.91			0.036932	0.24075	0.493692	3_4		0.250835	0.471211	0.300699	4_4		0.592702	0.788916	-0.293432	4_3
P49842	STK19_HUMAN	STK19			3594.73	3206.05		3455.68	2492.15	2563.58	5884.59	5333.52	3553.93	4150.79	5074.53	4133.31		0.10903	0.242112	0.204816	4_3		0.573764	0.645012	-0.0750037	4_3		0.593503	0.789035	-0.156448	4_4
Q8IXH6	T53I2_HUMAN	TP53INP2			8526.38	10122.2	6303.71	10557.7	7304.27	8465.92	20620.6	19439.6	7380.69	9846.36	19458.5	13572.8		0.185541	0.261882	0.435128	4_4		0.173756	0.471211	0.527385	4_4		0.594215	0.789035	0.0922567	4_4
P78371	TCPB_HUMAN	CCT2							1007.44		3236.79	2670.9	953.449	2456.12	2693.2	2923.96	Appeared in USB1_WT				4_0					3_0		0.596213	0.789035	0.0713703	3_4
Q53GQ0	DHB12_HUMAN	HSD17B12			2081.49	3950.52	2783.62	3420.41	2798.87	3775.84	14497.6	7786.66	1993.2	6952.26	7859.63	5849.1		0.0493501	0.24075	0.756113	4_4		0.0811319	0.471211	0.9824	4_4		0.59629	0.789035	0.226286	4_4
P28070	PSB4_HUMAN	PSMB4						3205.54	1354.42	4792.07	5944.97	5121.84	2789.85	4687.3	4164.21	6183.4					4_1					4_1		0.597301	0.789035	-0.192183	4_4
Q12948	FOXC1_HUMAN	FOXC1			3601.81			2043.86	2517.76	2511.74	4130.83	4157.28	2355.87	3242.03	3843.77	4431.38					4_2					4_2		0.597674	0.789035	-0.065134	4_4
Q16543	CDC37_HUMAN	CDC37					2722.07		2258.06		5499.15	4298.11	2633.06		3620.09	4100.1					3_1					3_1		0.598338	0.789035	0.149857	3_3
P39060	COIA1_HUMAN	COL18A1			5953.63	5351.06	7471.52	9601.79	5591.5	8053.22	23439	21027.8	6282.66	6432.95	20586.3	22155.9		0.0574397	0.24075	0.752947	4_4		0.0575882	0.471211	0.819892	4_4		0.598497	0.789035	0.0669446	4_4
Q5VWQ8	DAB2P_HUMAN	DAB2IP			3737.79	3521.87		3295.69	2839.87	2168.04	5629.78	3782.53	1919.69	2756.27	4520.25	3958.22		0.786719	0.793456	-0.350222	4_3		0.812701	0.830563	-0.29918	4_3		0.601348	0.789035	0.11745	4_4
P46776	RL27A_HUMAN	RPL27A			519216	737757	611242	800408	556537	470255	920901	1113490	375869	771650	1092250	1300420		0.207734	0.277111	0.284088	4_4		0.337653	0.481849	0.129506	4_4		0.601365	0.789035	-0.154582	4_4
P07942	LAMB1_HUMAN	LAMB1			6021.02	5082.56	4552.95	7602	4586.82	5435.67	13467.8	11938.7	4422.19	7798.77	12187.5	12123.6		0.118151	0.242112	0.566585	4_4		0.167852	0.471211	0.480056	4_4		0.601457	0.789035	-0.086529	4_4
Q96A65	EXOC4_HUMAN	EXOC4				3373.42		3000.46	3081.81	2929.32	6566.33	4920.4	2154.6	4357.8	7750.89	5814.41					4_2					4_2		0.601463	0.789035	-0.134202	4_4
P63104	1433Z_HUMAN	YWHAZ			5328.03	4243.29	3475.25	4084.28	3678.62	4805.04	5249.7	5160.98	2927.2	7232.43	4646.47	7011.63		0.264681	0.320642	0.275976	4_4		0.296334	0.471211	0.144402	4_4		0.601588	0.789035	-0.131573	4_4
Q6P1M3	L2GL2_HUMAN	LLGL2			6606.1	6641.63	4617.81	6279.01	4438.33	6518.33	8920.58	8507.49	5113.47	8763.31	8983.28	6962.41		0.189137	0.264493	0.284881	4_4		0.293887	0.471211	0.196827	4_4		0.602698	0.789602	-0.0880543	4_4
P32119	PRDX2_HUMAN	PRDX2			12995.7	10538.6	6051.82	11617.9	5069.48	28874.3	11104.4	12866.6	8150.13	23575.2	7466.29	27198.4		0.169816	0.252024	0.504661	4_4		0.338347	0.481849	0.279738	4_4		0.606545	0.79375	-0.224923	4_4
Q9BW19	KIFC1_HUMAN	KIFC1					1787.1	3050.93	1439.33	1839.96	2875.39	1848.77		3138.16	1784.51	3237.99					3_2					4_2		0.608034	0.794425	-0.296849	4_3
Q9BSJ5	CQ080_HUMAN	MTNAP1			2538.57	3580.62	2155.2	5404.46	2250.94	3696.75	6994.02	5837.38	3192.22	3327.37	6483.75	6245.21		0.133971	0.242112	0.505581	4_4		0.200241	0.471211	0.420508	4_4		0.610023	0.794425	-0.0850732	4_4
Q13889	TF2H3_HUMAN	GTF2H3			5465.85	5707.31	4111.2	5862.88	2878.51	3964.31	7591.09	8970.33	3232.58	6352.1	7296.83	7226.2		0.358376	0.398614	0.1315	4_4		0.490026	0.590335	0.0118586	4_4		0.610249	0.794425	-0.119642	4_4
Q00325	S25A3_HUMAN	SLC25A3			26240.3	44360.8	28845.2	44313.8	23467	29594	148679	88888.8	32118.2	51265.2	97885.4	91322.1		0.0539726	0.24075	0.826568	4_4		0.197135	0.471211	0.656228	4_4		0.610269	0.794425	-0.17034	4_4
Q96BW9	TAM41_HUMAN	TAMM41			3644.55	2557.1	1878.06	2231.12	3045.55	2475.83	5135.67	4765.48	2826.68	3781.14	4914.7	4599.97		0.0913872	0.24075	0.657349	4_4		0.13738	0.471211	0.560132	4_4		0.610766	0.794425	-0.0972171	4_4
Q9BXF6	RFIP5_HUMAN	RAB11FIP5			60583.2	52570.4	34195.1	55110.2	41299.5	46713.3	88127.8	81584.1	33217.9	61019.7	76009.3	70018.7		0.322722	0.370623	0.211469	4_4		0.263666	0.471211	0.302141	4_4		0.611298	0.794425	0.0906727	4_4
Q8WUY9	DEP1B_HUMAN	DEPDC1B			2593.98	2723.32	2992.7	4028.34	3325.2	2779.49	7526.95	7213.28	2458.2	3238.7	6821.9	7420.4		0.0737823	0.24075	0.56063	4_4		0.0549261	0.471211	0.639704	4_4		0.61183	0.794425	0.0790736	4_4
P62841	RS15_HUMAN	RPS15			212304	205791	170204	200410	137106	173996	299945	335028	115294	212160	265142	306325		0.39483	0.427913	0.103692	4_4		0.333293	0.481849	0.171449	4_4		0.613279	0.79542	0.0677568	4_4
Q1KMD3	HNRL2_HUMAN	HNRNPUL2			4504.18	5052.29	3452.26	6383.88	4308.19	5277.09	12090.8	9557.41	3080.64	6644.91	10038.9	9736.29		0.164151	0.252024	0.499051	4_4		0.128256	0.471211	0.597276	4_4		0.618886	0.801801	0.0982252	4_4
P62633	CNBP_HUMAN	CNBP							1668.8	1519.62	2021.51	2113.01	2192.61	2649.3	2238.99	1332.5	Appeared in USB1_WT				4_0	Appeared in USB1_131				4_0		0.621747	0.8034	-0.169497	4_4
Q9UII4	HERC5_HUMAN	HERC5			10036.3	11579.4	9717.45	13007.2	8562.57	9163.81	20214.1	20101.3	8301.58	12303.8	19478.9	19223.6		0.151617	0.248784	0.345151	4_4		0.234008	0.471211	0.279509	4_4		0.622107	0.8034	-0.0656416	4_4
P47756	CAPZB_HUMAN	CAPZB			7587.65	6750.53	9099.07	10714.7	6011.02	9480.15	28506	19480.1	4639.23	11280.2	23101.4	20794.4		0.142324	0.244351	0.582936	4_4		0.102221	0.471211	0.665938	4_4		0.622187	0.8034	0.0830012	4_4
Q14739	LBR_HUMAN	LBR			5214.64	7808.15	7899.46	7275.64	5568.31	5681.19	14874.3	11147.1	6350.76	8921.24	11845.1	10692.3		0.0128374	0.24075	0.404129	4_4		0.202954	0.471211	0.291101	4_4		0.624987	0.806123	-0.113028	4_4
Q9NV70	EXOC1_HUMAN	EXOC1			3613.83	2908.93			2445.4	3038.19	5837.75	4620.07		3760.9	5398.64	4671.16					3_2					4_2		0.629048	0.809437	-0.0703052	4_3
Q9Y285	SYFA_HUMAN	FARSA			18063.3	20218.5	11545.6	16959.3	15096.8	14146.6	29312.8	24643.9	13370	23428.1	27118.4	24769.1		0.171768	0.252024	0.389224	4_4		0.278358	0.471211	0.277326	4_4		0.629137	0.809437	-0.111898	4_4
Q96GD4	AURKB_HUMAN	AURKB			4187.65	4606.93	4406.34	5329.76	3388.08	3974.24	11868.5	10018.3	3317.7	5200.3	11459	9534.03		0.132152	0.242112	0.514169	4_4		0.181974	0.471211	0.455295	4_4		0.629639	0.809437	-0.0588738	4_4
Q9Y5V0	ZN706_HUMAN	ZNF706			30508	30444	33471.9	46463.8	25927.8	30244.9	72887.5	83245.6	28952	43328.3	62792.7	76945.6		0.0470789	0.24075	0.517251	4_4		0.140078	0.471211	0.429959	4_4		0.631544	0.810991	-0.0872928	4_4
P60891	PRPS1_HUMAN	PRPS1			11312.8	12448.2	8794.37	14611.1	9224.56	11031.5	22418.6	19267.6	8664.26	15415.9	20026.2	20276.7		0.153656	0.249496	0.395917	4_4		0.22812	0.471211	0.320111	4_4		0.635918	0.815089	-0.0758063	4_4
P62304	RUXE_HUMAN	SNRPE			3121.93	2251.25	2176.17		4560.45	6462.15	8346.47	6894.06	3544.24	6056.08	8011.76	17019.5		0.0744176	0.24075	1.16367	4_3	Increased in USB1_131	0.0418032	0.471211	1.3358	4_3		0.636133	0.815089	-0.196847	4_4
P17480	UBF1_HUMAN	UBTF			5173.77	5916.58	5360.71	6476.63	5252.88	6116.77	10427.1	9806.41	4657.06	10159.4	8181.7	12020		0.0543318	0.24075	0.53257	4_4		0.0855611	0.471211	0.407056	4_4		0.641824	0.821478	-0.125515	4_4
Q8N0V3	RBFA_HUMAN	RBFA			24032.4	28860.4	21873.2	30407.2	17874.1	19966.3	42772.3	39558.6	17075.4	29343.1	38782.4	39022.3		0.282486	0.334939	0.179248	4_4		0.400931	0.524492	0.0971141	4_4		0.64263	0.821608	-0.082134	4_4
P0C0S5;Q71UI9	H2AV_HUMAN;H2AZ_HUMAN	H2AZ1;H2AZ2			358370	500758	441262	515559	305827	344487	704341	625476	259620	540716	623152	708967		0.273665	0.32741	0.15081	4_4		0.437181	0.553511	0.0462644	4_4		0.64356	0.821896	-0.104545	4_4
Q15678	PTN14_HUMAN	PTPN14			3469.53	2624.13	2458.19	3125.27	2448.92	3103.31	6816.52	5412.9	2262.15	4687.15	6303.5	5343.79		0.129115	0.242112	0.588066	4_4		0.158655	0.471211	0.500808	4_4		0.644461	0.822146	-0.0872578	4_4
Q8WVS4	DC2I1_HUMAN	DYNC2I1			5401.98	6897.94	4550.33	6317.63	5079.22	5448.62	10599.3	10047.6	4138.81	8976.37	10938.8	9839.52		0.129174	0.242112	0.475078	4_4		0.190733	0.471211	0.365041	4_4		0.645753	0.822717	-0.110036	4_4
P46779	RL28_HUMAN	RPL28			20845.7	31728.6	15045.3	23085.3	17918.2	18704.8	73671.5	44514	13128	29893.4	42432.9	42337.2		0.231993	0.296213	0.404441	4_4		0.232811	0.471211	0.564595	4_4		0.646764	0.822717	0.160154	4_4
L0R8F8	MIDUO_HUMAN	MIEF1				2226.53			1478.23		3890.63	3126.4	1942.11	3591.37	2836.75	4635.63					4_1					3_1		0.647025	0.822717	-0.168751	3_4
Q9HCN8	SDF2L_HUMAN	SDF2L1			17591.4	20141.2	10134.4	14170.8	16965.3	16137	28695.6	24447.8	13475.5	24822.2	26454.7	29120.1		0.117237	0.242112	0.585077	4_4		0.165679	0.471211	0.479073	4_4		0.648346	0.823499	-0.106004	4_4
O00139	KIF2A_HUMAN	KIF2A			15683	19834.1	15631.2	19041.4	13866.1	12576.7	28788.8	28122.1	12194.6	22825.9	27037.4	26442.1		0.170564	0.252024	0.275989	4_4		0.346223	0.484436	0.152194	4_4		0.649946	0.824632	-0.123795	4_4
Q06830	PRDX1_HUMAN	PRDX1			22598.3	18340.6	16082.8	20464.8	13180.4	36187.8	21086.2	29895.1	12048.5	31111.7	13081.6	43276.6		0.37639	0.412589	0.15938	4_4		0.251547	0.471211	0.285047	4_4		0.651929	0.826249	0.125667	4_4
Q6P1X5	TAF2_HUMAN	TAF2			16495.5	17436.9	11905.7	14939.1	13408.7	12627.2	18199.6	20029.1	11826.2	19170.4	17192	20188.3		0.272129	0.32594	0.155291	4_4		0.407395	0.52822	0.0676867	4_4		0.652909	0.826593	-0.0876038	4_4
Q969Q0	RL36L_HUMAN	RPL36AL			93391.9	109658	86176.5	107302	81897.6	79157.1	101027	181218	68413.4	103914	179795	137566		0.270408	0.32498	0.223198	4_4		0.390108	0.515104	0.0814318	4_4		0.655605	0.828836	-0.141767	4_4
Q9NSI2	SLX9_HUMAN	SLX9			26295.3	36729.2	60741.4	67362.8	38235.8	37348.6	124934	124339	24683.6	45623.8	116207	129757		0.0648169	0.24075	0.525835	4_4		0.0349499	0.471211	0.622229	4_4		0.656102	0.828836	0.0963936	4_4
O60934	NBN_HUMAN	NBN			7578.93	8041.28	4979.91	7467.35	5698.02	5287.28	9996.36	10205.2	5042.07	9069.38	9684.44	9404.27		0.269938	0.324783	0.219467	4_4		0.394707	0.519673	0.109872	4_4		0.658959	0.831544	-0.109596	4_4
Q9NV06	DCA13_HUMAN	DCAF13			7108.47	7144.82	5175.3	8720.06	5089.5	5852.48	14589.7	13413.9	4651.29	8291.35	13160.6	14077.1		0.196551	0.268844	0.410063	4_4		0.256462	0.471211	0.336672	4_4		0.660933	0.833133	-0.0733906	4_4
Q7L2K0	TEDC2_HUMAN	TEDC2			10819.5	11688.3	9777.72	13403.7	8182.5	10559	17985.2	17499.7	6971.32	13561	15327.3	15471.3		0.355986	0.397624	0.108941	4_4		0.28793	0.471211	0.178582	4_4		0.661953	0.833518	0.0696405	4_4
Q8NE71	ABCF1_HUMAN	ABCF1			5585.4	6512.45	5894.8	7226.98	6532.79	5468.58	9980.53	9503.94	4255.45	8480.27	10317.6	13214.2		0.12365	0.242112	0.416694	4_4		0.135819	0.471211	0.282203	4_4		0.663562	0.83381	-0.134492	4_4
Q9NZM4	BICRA_HUMAN	BICRA			1702.23	2078.31	1580.68		3150.32	1804.67	1669.19	4422.75		3730.61	2696.68	2445.63					3_3		0.259152	0.471211	0.254333	4_3		0.663616	0.83381	-0.294992	4_3
Q13257	MD2L1_HUMAN	MAD2L1			8006.31	5843.16	3475.33	5498.66	6158.12	7225.8	18700.4	12698.5	7582.82	7453.58	15773	13782.3		0.0793658	0.24075	0.94517	4_4		0.11915	0.471211	0.890779	4_4		0.664562	0.8341	-0.0543918	4_4
Q16531	DDB1_HUMAN	DDB1			10665.1	12132.4	8717.67	12641.6	9182.55	11613.1	28119.5	23307.1	9005.11	16011.3	24417.6	23944.6		0.090405	0.24075	0.640893	4_4		0.143733	0.471211	0.573276	4_4		0.665352	0.834194	-0.0676169	4_4
P13611	CSPG2_HUMAN	VCAN			7655.9	8645.95	10148.8	15090.6	8140.13	12124.1	45959.8	34960.4	8252.99	13401.1	36122.7	34555.5		0.0422377	0.24075	0.941865	4_4		0.0597368	0.471211	0.991849	4_4		0.666557	0.8343	0.0499836	4_4
P09543	CN37_HUMAN	CNP			2654.82	6038.35	2262.87	2616.53	3328.93	3561.6	8802.59	6852.58	3620.89	5225.02	6688.78	7296.09		0.0750951	0.24075	0.820518	4_4		0.156135	0.471211	0.728396	4_4		0.667315	0.8343	-0.092122	4_4
Q99733	NP1L4_HUMAN	NAP1L4			5711.81	6188.46	3228.01	7243.08	4556.04	4268.1	7882.91	8621.28	4456.97	7068.04	7002.29	7907.17		0.223095	0.289449	0.269396	4_4		0.353156	0.488214	0.169307	4_4		0.667924	0.8343	-0.100089	4_4
Q9NP64	ZCC17_HUMAN	ZCCHC17			16436.3	15777.7	8794.2	12657.1	14110.2	17168.9	32849.7	22226.7	14241.9	25960.6	23471.3	27605.5		0.0598649	0.24075	0.763244	4_4		0.128383	0.471211	0.653842	4_4		0.668299	0.8343	-0.109402	4_4
Q07021	C1QBP_HUMAN	C1QBP			3917.36	3375.2	1960.71	2751.17	3361.65	4618.67	9922.81	7494.01	4025.73	8359.83	5441.21	10206.1	Increased in USB1_WT	0.0299343	0.24075	1.17793	4_4		0.0858073	0.471211	1.00421	4_4		0.669513	0.834405	-0.173719	4_4
Q6P087	RUSD3_HUMAN	RPUSD3			16578.3	19903.2	18445.7	25210.7	15598.5	16641.6	40621.1	40035.2	15303.5	25441.1	37849.9	36126		0.0777841	0.24075	0.448683	4_4		0.172885	0.471211	0.365021	4_4		0.670366	0.834405	-0.0836625	4_4
Q96T17	MA7D2_HUMAN	MAP7D2			2382.56	3796.92		2573.79	2353.85		5909.7	3384.16	3470.58	7473.57	4481.14	4047.9		0.0154372	0.24075	0.724304	4_3					3_3		0.67053	0.834405	-0.13977	3_4
P10398	ARAF_HUMAN	ARAF			3454.5	3220.73	2250.88	3951.75	2719.18	2615.75	7204.56	4609.7	2405.82	3962.29	6292.61	5008.45		0.201343	0.271531	0.40051	4_4		0.277155	0.471211	0.313784	4_4		0.671834	0.835137	-0.0867266	4_4
Q9H0S4	DDX47_HUMAN	DDX47			7035.52	7648.02	9389.91	12308.6	6552.24	7604.9	19382.9	20809.1	6186.06	9597.61	20096.9	19199		0.0898511	0.24075	0.470277	4_4		0.115962	0.471211	0.423081	4_4		0.677505	0.841121	-0.0471959	4_4
P55209	NP1L1_HUMAN	NAP1L1			19620.7	22207.3	14016.6	22026.4	15598.3	16614.8	31730.5	34525	14779.9	27110.4	31552	29286.8		0.170537	0.252024	0.365171	4_4		0.268592	0.471211	0.269397	4_4		0.678091	0.841121	-0.0957739	4_4
P12956	XRCC6_HUMAN	XRCC6			1755.58	2832.75			2535.47	1977.11	3966.01	3443.35		3545.27	3458.1	3086.53					3_2					4_2		0.680389	0.843075	-0.162322	4_3
O43663	PRC1_HUMAN	PRC1			43918.2	40091.6	35302.9	46685.8	36422.8	40838.4	55456.8	59461.1	26039.6	53000.1	56939.5	49496.5		0.378653	0.413785	0.105642	4_4		0.206128	0.471211	0.189297	4_4		0.684832	0.846349	0.083655	4_4
Q92896	GSLG1_HUMAN	GLG1			14735.9	12014.7	10309.3	14657.1	11675.8	17126.1	39458.1	33317.8	12287.4	19233.9	35619.6	33893.3		0.0724234	0.24075	0.853705	4_4		0.093557	0.471211	0.824163	4_4		0.685096	0.846349	-0.0295424	4_4
P63151	2ABA_HUMAN	PPP2R2A			8656.95	9427.55	5870.25	9722.43	6307.52	7621.9	12078	13467.5	5933.23	11847.8	10680.5	13125.2		0.213802	0.281528	0.270265	4_4		0.315079	0.478836	0.186866	4_4		0.685209	0.846349	-0.0833991	4_4
P22061	PIMT_HUMAN	PCMT1			51480.7	48437.4	36446.5	48325.6	40830.9	39222.4	70980.1	81751.5	40223.3	63588	61749.2	75676.1		0.123004	0.242112	0.361081	4_4		0.244114	0.471211	0.270319	4_4		0.688484	0.849495	-0.0907613	4_4
P78347	GTF2I_HUMAN	GTF2I			21791.3	20178	20209.4	27649.2	16664	25163.1	69174.6	54527	16445.6	25756.4	63514.6	56126.6		0.117576	0.242112	0.654901	4_4		0.120886	0.471211	0.671614	4_4		0.68945	0.849788	0.016713	4_4
P04844	RPN2_HUMAN	RPN2			4207.86	5153.53	2036.85	5484.85	4836.44	6489.53	12667.1	7570.27	3994.44	9766.94	10727.3	9300.8		0.073235	0.24075	1.00151	4_4		0.107121	0.471211	0.908745	4_4		0.690225	0.849845	-0.0927628	4_4
Q9Y2W2	WBP11_HUMAN	WBP11			3150.15	7032.85	4915.56	4631.18	3729	3999.52	5965.55	6118.38	2907.36	5034.66	5843.09	7812.7		0.363148	0.403075	0.101473	4_4		0.464264	0.575688	0.0275387	4_4		0.691295	0.850263	-0.0739341	4_4
Q9BVI4	NOC4L_HUMAN	NOC4L			1864.63	1420.13	2393.42	2499.47	1536.55	1881.66	3636.27	2911.6		2344.45	3403.44	2822.95		0.0493112	0.24075	0.468909	3_4		0.149045	0.471211	0.237591	4_4		0.694008	0.85213	-0.0590564	4_3
P50548	ERF_HUMAN	ERF			6075.11	6691.05	4438.88	4334.95	5800.52	5753.84	12474	10567.3	5137.11	10994.1	11308.5	9544.46		0.063385	0.24075	0.740565	4_4		0.127943	0.471211	0.622935	4_4		0.694884	0.85213	-0.11763	4_4
Q99959	PKP2_HUMAN	PKP2			2768.77	3828.96	4662.36	5787.63	2885.11	4302.33	9855.92	9017.8	3599.96	4143.32	8231.07	7655.29		0.0302375	0.24075	0.429019	4_4		0.0647046	0.471211	0.48682	4_4		0.695005	0.85213	0.0578014	4_4
Q9Y3U8	RL36_HUMAN	RPL36			14611.2	18087.3	10579.5	15433	12967.2	13534.9	29426.2	28199.2	10521.9	22710.8	28055.6	28461.5		0.137365	0.242112	0.536183	4_4		0.198111	0.471211	0.438741	4_4		0.696019	0.852477	-0.0974419	4_4
Q13642	FHL1_HUMAN	FHL1			2408.08	2236.08	933.03	925.03	1241.05		2095.08	1180.04	1323.04		1689.06	1729.51		0.329445	0.375496	0.29833	3_4		0.395283	0.519762	0.187317	3_4		0.699449	0.855779	-0.111013	3_3
Q6UWZ7	ABRX1_HUMAN	ABRAXAS1			12295.8	14205.9	8664.58	12199.8	7532.74	9955.23	13305.4	13401.4	8346.75	13262.4	12704	11237.9		0.588935	0.602578	-0.0561079	4_4		0.63627	0.692451	-0.116387	4_4		0.702986	0.859111	-0.0602787	4_4
P62826	RAN_HUMAN	RAN			6186.12	5683.97	6003.85	6720.85	4968.8	7613.16	11758.3	11031.4	5753.88	9271.46	9521.14	11251.4		0.0447994	0.24075	0.502508	4_4		0.102968	0.471211	0.44752	4_4		0.703646	0.859111	-0.0549885	4_4
P27448	MARK3_HUMAN	MARK3			23629.7	23372.8	20976.5	23981.2	16154.1	18847.7	36751.2	36267.9	17914.4	24833.3	33117.8	32166.7		0.231515	0.296027	0.192615	4_4		0.354668	0.488982	0.136666	4_4		0.707573	0.862248	-0.0559493	4_4
Q9NYI0	PSD3_HUMAN	PSD3			4202.38	3915.02	2755.43	3973.84	1249.42	3182.8	6051.67	5195.39		4555.99	4941.1	5485.36		0.0535428	0.24075	0.508784	3_4		0.578093	0.649091	-0.131729	4_4		0.707914	0.862248	-0.101107	4_3
Q15545	TAF7_HUMAN	TAF7			4183.98	4252.46	3780.81	3187.7	3910.44	3280.96	6665.94	7033.51		5136.38	5832.7	6520.41		0.0496946	0.24075	0.643457	3_4		0.189604	0.471211	0.372029	4_4		0.708832	0.862248	-0.114902	4_3
Q5VWQ0	RSBN1_HUMAN	RSBN1			3329.75	4748.26	3186.64	3745.2	3347.41	5032.08	5650.67	6697.75	3064.49	4733.62	6643.91	7294.49		0.112456	0.242112	0.474385	4_4		0.0746856	0.471211	0.439102	4_4		0.709173	0.862248	-0.035283	4_4
P46781	RS9_HUMAN	RPS9			52210.3	68322	47501	62785.1	35616.2	41599	144718	89807.5	40251.1	67562.5	101444	92542.1		0.20037	0.271186	0.315727	4_4		0.358895	0.490762	0.214007	4_4		0.710285	0.862652	-0.10172	4_4
P35250	RFC2_HUMAN	RFC2			3470.81	3695.6	2869.8	4066.21	2919.29	2743.2	6060.74	6951.37	1840.28	3550.99	6649.77	6019.27		0.343608	0.387276	0.201331	4_4		0.244384	0.471211	0.293138	4_4		0.710985	0.862652	0.0918073	4_4
P0DMV8;P0DMV9	HS71A_HUMAN;HS71B_HUMAN	HSPA1A;HSPA1B			97835	120967	87517.4	108446	104968	126659	321130	275151	92669.1	187700	282622	291371		0.0529793	0.24075	0.918166	4_4		0.0794065	0.471211	0.846656	4_4		0.712833	0.863995	-0.0715099	4_4
Q9H6R4	NOL6_HUMAN	NOL6			3097.24	3535.51	2167.62	4082.44	3537.16	3749.48	6356.48	5287.59	2960.13	4415.41	6145.72	6378		0.0850007	0.24075	0.600612	4_4		0.101537	0.471211	0.550419	4_4		0.714625	0.864541	-0.0501934	4_4
Q01469	FABP5_HUMAN	FABP5			52191.5	23567	47172.8	27305.8	10973.5	75635.5	28281	21922	18106.5	76054.5	14289.1	42468.5		0.599963	0.612679	-0.230724	4_4		0.674457	0.717224	-0.405611	4_4		0.715122	0.864541	-0.174887	4_4
O14735	CDIPT_HUMAN	CDIPT			1060.76	2690.06				2120.55	5736.69	2261.41		2589.96	3896.73	3804.2					3_2					3_2		0.716267	0.864541	-0.160302	3_3
Q16594	TAF9_HUMAN	TAF9			14416.3	15015	10199	15333.9	10943.7	11969.6	18197.7	21126.8	9758.55	17496.4	18606.8	19059.4		0.263868	0.320023	0.209718	4_4		0.333813	0.481849	0.143262	4_4		0.716537	0.864541	-0.0664559	4_4
Q8IWC1	MA7D3_HUMAN	MAP7D3			17663.7	18985.2	15976.5	15419	16485	16403.3	28034.4	25378.6	13145.5	24331.9	29401.5	25112.6		0.14089	0.243203	0.378849	4_4		0.168417	0.471211	0.304907	4_4		0.716991	0.864541	-0.0739421	4_4
P08240	SRPRA_HUMAN	SRPRA					2587.43	3437.42	2094.03		6167.84	5294.4	3109.79	5663.31	5368.49	5030.19					4_2					3_2		0.719043	0.864769	-0.0988106	3_4
Q5T8I3	EEIG2_HUMAN	EEIG2			3418.74	4803.63	2891.19	3552.16	3162.9	3580.58	4992.76	4843.75	2400.26	5004.7	4640.43	3966.19		0.358157	0.398614	0.0976342	4_4		0.2834	0.471211	0.174863	4_4		0.720262	0.864769	0.0772292	4_4
Q9HBM6	TAF9B_HUMAN	TAF9B			5105.83	3802.2	2655.19	4859.84	3790.29	3387.59	5766.46	5641.34		4492.99	5508.81	5149.57		0.132993	0.242112	0.459103	3_4		0.311886	0.478349	0.184397	4_4		0.720266	0.864769	-0.0699618	4_3
Q9UHI6	DDX20_HUMAN	DDX20						3171.59		1891.41	6143	5920.82	3228.39	3834.05	6732.73	3959.6					4_1					3_1		0.720637	0.864769	-0.190404	3_4
Q05707	COEA1_HUMAN	COL14A1			16855.9	18199.8	13825.9	18497.6	13646	16864.6	29728	28823.9	14899.3	21857.7	28209.4	24710.4		0.111087	0.242112	0.383198	4_4		0.192836	0.471211	0.332419	4_4		0.720888	0.864769	-0.0507791	4_4
P07305	H10_HUMAN	H1-0			38202.8	39215.3	31668	51134.2	33421	22506.5	25114.4	45982.6	23290.5	32477.8	47050	35530.2		0.76598	0.773275	-0.234993	4_4		0.955782	0.961421	-0.370427	4_4		0.721638	0.864779	-0.135434	4_4
O14828	SCAM3_HUMAN	SCAMP3			3868.61	7784.77	1218.11	3468.12	6683.89	9352.27	15419	11060.5	4865.82	10974.5	13957.3	12124.9		0.0643055	0.24075	1.53759	4_4		0.0610538	0.471211	1.59718	4_4		0.725699	0.86839	0.0595928	4_4
P53985	MOT1_HUMAN	SLC16A1			12584.2	20612.5	11427.6	21843.4	21376.5	21082.4	55720.2	42263.5	16612.2	36001.3	56244.9	40795.6	Increased in USB1_WT	0.0380995	0.24075	1.10139	4_4		0.0604714	0.471211	1.00871	4_4		0.726141	0.86839	-0.0926876	4_4
Q96GA3	LTV1_HUMAN	LTV1			8762.45	10069.5	8283.79	11841.3	8362.9	7614.86	19405.8	21838.9	8134.37	11780.5	17737.1	19380.3		0.0834296	0.24075	0.482069	4_4		0.182608	0.471211	0.410191	4_4		0.727576	0.868418	-0.0718779	4_4
Q6P161	RM54_HUMAN	MRPL54				5783.15	2676.07		3375.1		7714.21	7123.2	4270.11	4224.13	6109.17	8482.23					4_2					3_2		0.727792	0.868418	-0.0849064	3_4
O00488	ZN593_HUMAN	ZNF593			55476.5	66221.6	44766.6	59900.1	43372.2	59439	135319	118012	35781.9	74877.3	84899.7	140986		0.191111	0.265502	0.42571	4_4		0.173945	0.471211	0.515794	4_4		0.72912	0.868418	0.0900842	4_4
O15371	EIF3D_HUMAN	EIF3D			2671.91	2977.89	2384.35	3841.38	1934.53	2112.63	6695.79	6454.95	1735.31	4998.05	5272.88	5702.7		0.15662	0.249496	0.459853	4_4		0.279024	0.471211	0.319325	4_4		0.729144	0.868418	-0.140528	4_4
A5A3E0	POTEF_HUMAN	POTEF			13210.3	16947.3	12970.3		17164.3	15746.3	40355.9	20902.4	10899.2	22584.4	40450.9	30818.6		0.200762	0.271186	0.592597	4_3		0.172691	0.471211	0.636424	4_3		0.731032	0.869779	-0.107162	4_4
Q8WXX5	DNJC9_HUMAN	DNAJC9			26797.6	31288.4	17575	29522.9	19232.3	22229.6	33177.4	38840.3	15436.8	37306.3	32527.3	37231.4		0.330669	0.376487	0.170218	4_4		0.410828	0.529763	0.0851694	4_4		0.735974	0.87343	-0.0850489	4_4
P61254	RL26_HUMAN	RPL26			27291.1	41223.9	25221.9	26593.6	30954.7	38557.8	75896	75229.1	16531.2	60144.8	65072.4	75916		0.139587	0.242975	0.675603	4_4		0.083718	0.471211	0.793707	4_4		0.7361	0.87343	0.118104	4_4
P0DMU9;P0DMV1;P0DMV2;Q5DJT8	CT452_HUMAN;CT458_HUMAN;CT459_HUMAN;CT45A_HUMAN	CT45A10;CT45A2;CT45A8;CT45A9			9396.58	12120.8	5552.03	8613.36	7256.64	8109.95	21116.5	17273.6	7240.48	13395.4	17932.2	15456.9		0.144471	0.245023	0.575818	4_4		0.232668	0.471211	0.494663	4_4		0.736348	0.87343	-0.0811551	4_4
O15027	SC16A_HUMAN	SEC16A			7835.48	7924.15		4034.42	6131.74	7800.23	12101.4	11098.9	7889.26	7286.77	11784.6	10593.9		0.235356	0.29861	0.427231	4_3		0.291809	0.471211	0.361173	4_3		0.737159	0.873504	-0.0399755	4_4
O00566	MPP10_HUMAN	MPHOSPH10			7927.01	6891.53	8490.52	11667.3	7114.28	8972.72	16237.3	17880.2	6218.3	10515.1	15589.5	16574		0.10975	0.242112	0.410603	4_4		0.0745875	0.471211	0.443985	4_4		0.740149	0.876156	0.0333826	4_4
Q96GC5	RM48_HUMAN	MRPL48			7803.84	8542.22	7409.94	12275.4	5759.88	6289.55	17694.6	17350.5	5420.26	11405.9	15721	14799.7		0.207833	0.277111	0.311558	4_4		0.31548	0.478836	0.218796	4_4		0.742043	0.877019	-0.0927624	4_4
Q53EL6	PDCD4_HUMAN	PDCD4			9369.93	12656.1	7225.21	11469.3	7983.33	9618.99	17849.8	16210.4	9921.56	12053.5	14979.3	14461		0.127098	0.242112	0.349599	4_4		0.252159	0.471211	0.294254	4_4		0.742495	0.877019	-0.0553453	4_4
P55084	ECHB_HUMAN	HADHB			165919	202930	163363	235717	153299	188939	470004	393517	130966	259915	411864	449851		0.107553	0.242112	0.570562	4_4		0.141614	0.471211	0.511692	4_4		0.743492	0.877019	-0.0588699	4_4
P17481	HXB8_HUMAN	HOXB8			4687.88	7089.14	3470.84	7314.98	6864.9	7868.79	14907.8	13294.1	3822.66	9710.12	15797.7	14156.6		0.105897	0.242112	0.824607	4_4		0.0589747	0.471211	0.916351	4_4		0.743887	0.877019	0.0917447	4_4
Q14331	FRG1_HUMAN	FRG1			19770.3	21685.9	17813.7	25656.1	14389.2	16686.7	37124.6	36106.1	14665.1	24610.7	32080.8	32923.3		0.215387	0.282213	0.240028	4_4		0.328339	0.481849	0.17898	4_4		0.748533	0.88107	-0.0610471	4_4
Q8TAE8	G45IP_HUMAN	GADD45GIP1			4390.33	3991.83	3824.01	4943.06	3985.41	4686.65	11057.5	10061.8	2748.43	6632.34	9401.38	9807.06		0.135892	0.242112	0.585737	4_4		0.0891159	0.471211	0.662296	4_4		0.748834	0.88107	0.076559	4_4
P62750	RL23A_HUMAN	RPL23A			497088	692265	710545	772231	545302	580505	1004710	1081300	465624	824204	962189	1083970		0.066214	0.24075	0.270989	4_4		0.155856	0.471211	0.216245	4_4		0.751865	0.883744	-0.0547435	4_4
Q92552	RT27_HUMAN	MRPS27			5135.63	3723.88	3799.58	4966.24	4586.96	4178.77	11074.8	10861.7	4530	5730.26	9865.17	10284.9		0.0616065	0.24075	0.716892	4_4		0.0965779	0.471211	0.668915	4_4		0.753166	0.884382	-0.047977	4_4
P41252	SYIC_HUMAN	IARS1			3149.28	3174.95	2191.57	3613.15	2769.1	3708.02	6939.59	4899.26	2641.63	4685.31	6682.4	4644.67		0.118846	0.242112	0.569634	4_4		0.135521	0.471211	0.535126	4_4		0.755365	0.886072	-0.0345087	4_4
P21741	MK_HUMAN	MDK			15410.3	15749.9	11799.6	13469.6	15736.1	20854.1	27936.3	33961.8	11731.7	24330	34933.6	25938.4		0.096087	0.24075	0.686293	4_4		0.049682	0.471211	0.753195	4_4		0.756667	0.886143	0.0669024	4_4
P57088	TMM33_HUMAN	TMEM33				2480.08	2618.09		2870.08	2599.08	17793.5	5124.16		4321.14	5159.17	6026.19					3_2					4_2		0.756946	0.886143	0.272933	4_3
P40938	RFC3_HUMAN	RFC3			3146.52	5144.48	4641.52	5106.66	3582.58	3522.64	10747.4	7748.49	2857.54	4932.5	9491.06	9383.03		0.128711	0.242112	0.427489	4_4		0.198673	0.471211	0.363432	4_4		0.758508	0.887025	-0.0640572	4_4
O00257	CBX4_HUMAN	CBX4			5563.49	6210.53	5815.57	8189.64	3932.05		7733.29	7244.82	3803.35	6054.53	8651.61	7040.01		0.588822	0.602578	-0.0576489	4_4		0.614507	0.677667	-0.088799	3_4		0.75922	0.887025	-0.0241677	3_4
Q8NDX6	ZN740_HUMAN	ZNF740				3659.28		3817.98		3220.85	5806.42	5116.79	2677.88	4013.75	4294.38	4743.09					4_2					3_2		0.76148	0.888774	0.0757005	3_4
P56945	BCAR1_HUMAN	BCAR1			36911	36382.5	23038.6	31183.9	23819.2	27653.4	57995.2	53649.3	22253	34499.5	46287.6	51071.3		0.301221	0.352033	0.227891	4_4		0.301737	0.475972	0.271731	4_4		0.764613	0.891274	0.0438402	4_4
P07900	HS90A_HUMAN	HSP90AA1			4080.78	3368.63	2382.89	3326.59	3762.5	4194.23	6364.98	6209.01	2802.14	6220.22	6498.78	6617.08		0.102201	0.242112	0.695524	4_4		0.0786521	0.471211	0.629213	4_4		0.765679	0.891274	-0.0663104	4_4
P05783	K1C18_HUMAN	KRT18			8281.37	9058.36	7977.5	9470.05	6833.87	13942.4	8398.88	10010.7	7862.45	8696.85	9579.85	15693.2		0.168369	0.252024	0.214779	4_4		0.274711	0.471211	0.124837	4_4		0.767715	0.891274	-0.0899412	4_4
P40937	RFC5_HUMAN	RFC5				7312.17	7960.26	9390.06	8314.98	7307.19	14201.2	10965.7	5859.3	9713.02	14248.8	14090.5		0.0196309	0.24075	0.611697	4_3		0.14677	0.471211	0.352645	4_3		0.768609	0.891274	-0.0680428	4_4
Q6NSJ2	PHLB3_HUMAN	PHLDB3			2890.6	1921.63		2297.53	1290.95	2683.25	4892.83	3587.02		2990.21	4778.59	3044.43					3_3		0.507881	0.600796	-0.012861	4_3		0.76867	0.891274	0.0381442	4_3
Q15149	PLEC_HUMAN	PLEC			7400.46	6681.03	8781	8120.35	6972.35	10932.7	12265.3	7987.22	5736.05	11371	11265.8	12036		0.136314	0.242112	0.331724	4_4		0.128725	0.471211	0.270704	4_4		0.76902	0.891274	-0.06102	4_4
P17482	HXB9_HUMAN	HOXB9			18621.5	23663	16139.5	23656.7	19069.2	25359.9	40983.8	42240.7	17083.6	30048.6	39228.4	38243		0.0804847	0.24075	0.548639	4_4		0.0809632	0.471211	0.578758	4_4		0.76964	0.891274	0.0301192	4_4
P13995	MTDC_HUMAN	MTHFD2			10207.1	7680.19	7386.96	11191	6694.37	6907.38	13609.1	14747.3	6592.52	11736.9	11116.2	13301.7		0.265713	0.321159	0.205012	4_4		0.358182	0.490523	0.129519	4_4		0.770314	0.891274	-0.0754936	4_4
P35659	DEK_HUMAN	DEK			3856.22	5969.46	3377.91	4565.2		3693.65	8092.13	4888.86	1900.49	4882.12	6127.05	5790.46		0.524605	0.543579	-0.0272117	4_4		0.366497	0.496091	0.222218	3_4		0.771043	0.891274	-0.0817712	3_4
Q7L0Y3	TM10C_HUMAN	TRMT10C			9811.3	11017.3	7996.4	10154.7	6807.88	7326.2	17284	16171	6464.89	11487.7	15169.2	14719.9		0.267599	0.322702	0.229461	4_4		0.361404	0.49272	0.166851	4_4		0.771265	0.891274	-0.06261	4_4
Q9BQA1	MEP50_HUMAN	WDR77			2521.1	3510.21	3850.89	4455.89	3348.13	4464.77	8468.06	9452.68	2678.03	6090.96	7067.3	8919.63		0.0218733	0.24075	0.689867	4_4		0.0196115	0.471211	0.744545	4_4		0.775217	0.894953	0.0546779	4_4
Q9UGY1	NOL12_HUMAN	NOL12			22266.6	28425.5	22983	29323.3	27162.1	20722.6	43561.4	48512	15027.6	33026.3	40912	44932		0.21952	0.285953	0.274204	4_4		0.156467	0.471211	0.369878	4_4		0.778901	0.897648	0.0956737	4_4
P56270	MAZ_HUMAN	MAZ			57061.2	66080.3	50576.6	72058.9	59660.3	79412.6	133146	143356	46971.1	97504.5	135380	129974		0.0848434	0.24075	0.63799	4_4		0.0584721	0.471211	0.679557	4_4		0.779091	0.897648	0.0415677	4_4
Q9Y294	ASF1A_HUMAN	ASF1A			28449.7	35275.4	22745.4	45200.2	22972.4	27782.6	48060.9	56452.4	14848.6	34109.2	50683	57037.8		0.395214	0.427913	0.126232	4_4		0.307761	0.476709	0.18675	4_4		0.78096	0.898334	0.0605184	4_4
O14880	MGST3_HUMAN	MGST3			11063.5	17849	9013.92	8224.01	14823.1	13266.9	24063.7	15029.2	11934.8	11890.1	31634.7	18285		0.164103	0.252024	0.621828	4_4		0.11994	0.471211	0.570128	4_4		0.781227	0.898334	-0.0516996	4_4
Q6P5Z2	PKN3_HUMAN	PKN3			6713.44	7073.55	5397.42	7160.31	5874.32	6483.89	13254.7	11954.3	5978.53	8133.34	12822.5	10579.1		0.111841	0.242112	0.461403	4_4		0.158534	0.471211	0.429348	4_4		0.783634	0.899156	-0.0320545	4_4
Q9GZV4	IF5A2_HUMAN	EIF5A2			1608.08	2688.31	2366.42	1580.8	2774.7	1270.79	2743.95	3643.86	2264.26	3210.73	2614.89	2613.61		0.0260343	0.24075	0.404834	4_4		0.305748	0.476709	0.281095	4_4		0.784067	0.899156	-0.123739	4_4
Q13885	TBB2A_HUMAN	TUBB2A			3382.2	3598.05	3500.54	2877.23	4949.11	5570.81	13161	10497.6	2917.4	9338.5	14757.9	7108.77	Increased in USB1_WT	0.0498949	0.24075	1.13586	4_4	Increased in USB1_131	0.0228482	0.471211	1.23945	4_4		0.784255	0.899156	0.103588	4_4
P39019	RS19_HUMAN	RPS19			202887	253710	191302	321562	181158	241982	576896	514624	180156	287691	515850	447399		0.128755	0.242112	0.479369	4_4		0.149568	0.471211	0.509793	4_4		0.78549	0.899687	0.0304245	4_4
Q9UI30	TR112_HUMAN	TRMT112					3715.13	3945.15	1914.08	3461.13	10491.6	8943.94		3773.13	7418.95	10101.1					3_2					4_2		0.787963	0.901634	0.066633	4_3
Q9NWV8	BABA1_HUMAN	BABAM1			13695.6	16038.4	6246.42	13170.9	9061.68	10309.5	12512	13765.6	8067.61	14873.4	12982.5	11852.8		0.492491	0.514326	0.00776144	4_4		0.540047	0.625501	-0.0418733	4_4		0.78947	0.901985	-0.0496348	4_4
Q13616	CUL1_HUMAN	CUL1				3288.03	2531.7	3740.86	2739.38		6127.58	5267.64	2465.48	3157.7	5244.77	6237.1		0.111397	0.242112	0.576643	4_3					3_3		0.789817	0.901985	0.0442334	3_4
Q71RC2	LARP4_HUMAN	LARP4			8587.83	6041	3946.93	7911.47	5878.05	6111.91	13122.9	12179.2	4893.64	8696.98	12006.4	9627.55		0.239062	0.301274	0.400641	4_4		0.209338	0.471211	0.456391	4_4		0.791717	0.902666	0.05575	4_4
Q13356	PPIL2_HUMAN	PPIL2			8948.23	9867.59	8173.35	10557.8	6898.96	6484.57	17283.5	15792.6	6578.05	11651.4	13695.9	14350.1		0.200831	0.271186	0.245822	4_4		0.348799	0.485975	0.170106	4_4		0.791962	0.902666	-0.0757156	4_4
Q92878	RAD50_HUMAN	RAD50			12095.9	13581.4	9575.6	12904	10536	10536.1	17844	18673.8	7188.76	15188.6	16967.1	16725.8		0.338285	0.38351	0.152554	4_4		0.261142	0.471211	0.21643	4_4		0.793194	0.90277	0.063876	4_4
Q9NPF4	OSGEP_HUMAN	OSGEP			4382.77	3587.01	4902.51	5585.17	3223.87	3686.74	8769.43	9381.77	2809.38	5683.32	8518.04	8375.64		0.185094	0.2616	0.35099	4_4		0.201275	0.471211	0.295934	4_4		0.793716	0.90277	-0.0550561	4_4
P19474	RO52_HUMAN	TRIM21			19123.9	21169.1	11834.4	17486	18166.5	21583.4	51577.9	33725.6	17217.7	30886.8	40417.9	36652.1		0.0705704	0.24075	0.808312	4_4		0.117512	0.471211	0.756319	4_4		0.79451	0.90277	-0.0519933	4_4
Q13428	TCOF_HUMAN	TCOF1			26168.3	34550.8	28680.1	33284.7	29168.1	22334.4	38306.9	45857.8	19603.2	30840.8	40010.4	39826.2		0.428642	0.458486	0.0396434	4_4		0.357192	0.49048	0.101745	4_4		0.79515	0.90277	0.062102	4_4
Q2NL82	TSR1_HUMAN	TSR1			58377.3	69311.2	65096.4	90390.4	55830.7	55542.9	120829	141336	44700.8	89494.7	118500	132474		0.139596	0.242975	0.349828	4_4		0.194257	0.471211	0.288342	4_4		0.796353	0.903256	-0.0614856	4_4
O60341	KDM1A_HUMAN	KDM1A			2813.94	2584.03	2351.22	2961.89	2095.21		4647.79	3642.63	1578.41	3357.73	4784.52	4201.06		0.272049	0.32594	0.268236	4_4		0.277769	0.471211	0.285367	3_4		0.797645	0.903843	0.0536735	3_4
P52952	NKX25_HUMAN	NKX2-5			5128.17	4716.31	4253.56	5774.17	3927.4	6671.24	10964.2	11251.1	3223.36	8421.98	10166	10588.2		0.134883	0.242112	0.574601	4_4		0.101378	0.471211	0.610966	4_4		0.800569	0.90618	0.0363655	4_4
O60884	DNJA2_HUMAN	DNAJA2			42925.2	54258	32028.6	49662.2	50179.8	56165.1	125597	98968.8	38331.7	80657.3	122955	106362		0.07343	0.24075	0.862036	4_4		0.0807249	0.471211	0.810329	4_4		0.801262	0.90618	-0.051707	4_4
Q96CB9	NSUN4_HUMAN	NSUN4			43706.5	57150.4	39052.4	52836.6	38593.6	42630.6	76548.4	79587	33601.1	57018.6	76578.6	75628.5		0.209345	0.278077	0.276563	4_4		0.257372	0.471211	0.239899	4_4		0.802372	0.906556	-0.0366641	4_4
P83881	RL36A_HUMAN	RPL36A			416428	569681	436972	514945	391113	407082	636317	854919	305943	535164	831564	735668		0.25625	0.31262	0.226986	4_4		0.289485	0.471211	0.174564	4_4		0.807529	0.910266	-0.0524219	4_4
Q14978	NOLC1_HUMAN	NOLC1				2708.51	3047.37	2871.46	2764.16	2485.95	5004.69	5691.25		3205.3	5113.43	4787.06		0.0371686	0.24075	0.575681	3_3		0.128036	0.471211	0.526325	4_3		0.80774	0.910266	-0.0493557	4_3
Q9UNX3	RL26L_HUMAN	RPL26L1			134249	186600	135670	192603	149052	151343	328531	343693	106368	247722	248727	318436		0.109228	0.242112	0.41819	4_4		0.128592	0.471211	0.490049	4_4		0.809487	0.910266	0.0718587	4_4
Q02543	RL18A_HUMAN	RPL18A			2881.81	3882.93	2718.41	2662.66	3116.97	2337.47	6658.83	5893.72	2132	4603.88	6469.75	5688.26		0.131655	0.242112	0.539251	4_4		0.204343	0.471211	0.454947	4_4		0.809537	0.910266	-0.0843039	4_4
Q06481	APLP2_HUMAN	APLP2			25019.1	29652	21877.2	31621.6	20732.7	26232.2	60504.5	53975.1	19159.6	38366.1	58343.7	46902.8		0.137506	0.242112	0.492663	4_4		0.17906	0.471211	0.447771	4_4		0.809559	0.910266	-0.0448918	4_4
Q9UQE7	SMC3_HUMAN	SMC3			4645.18	4281.26	3496.7	3647.72	3276.28	5286.9	8389.98	5933.52	3097.61	5240.82	7506.42	6714.84		0.171899	0.252024	0.422417	4_4		0.160055	0.471211	0.441319	4_4		0.810921	0.910542	0.0189025	4_4
Q8IV48	ERI1_HUMAN	ERI1			12136.8	18279.6	16942.6	18151.8	16293.9	15106.5	33848.8	32697.4	10136.7	23595.5	31493.6	29700.3		0.0951343	0.24075	0.428311	4_4		0.0891818	0.471211	0.499348	4_4		0.811367	0.910542	0.0710365	4_4
Q9UJT1	TBD_HUMAN	TUBD1			5855.87	6173.6	3842.94	5913.48	3612.48	4494.92	6733.79	6619.07	2535.66	4839.39	6327.66	8220.6		0.57583	0.592026	-0.0910278	4_4		0.549566	0.629846	-0.0457203	4_4		0.812994	0.910884	0.0453075	4_4
Q8WVI0	UQCC5_HUMAN	UQCC5				3080.06	2165.04	4001.94	2262.05	3789.06	9221.2	7515.12	1533.03	5106.08	9472.55	9388.2	Increased in USB1_WT	0.0398353	0.24075	1.36292	4_3		0.0858498	0.471211	1.09951	4_3		0.813233	0.910884	-0.0572455	4_4
Q9BQC6	RT63_HUMAN	MRPL57			6926.45	7218.62	6315.72	8081.76	5437.25	6335.73	14208.6	14413.2	4858.65	8290.3	12001.1	13189.1		0.188464	0.263899	0.330223	4_4		0.199915	0.471211	0.366736	4_4		0.815641	0.912704	0.0365126	4_4
Q13895	BYST_HUMAN	BYSL			2450.52	3117.58	3849.66	5688	1856.32	2992.13	7988.15	12014.6	2236.93	4084.03	6664.43	9958.26		0.0631803	0.24075	0.46443	4_4		0.176145	0.471211	0.418007	4_4		0.817242	0.913619	-0.0464231	4_4
P35998	PRS7_HUMAN	PSMC2				3137.78				2631.62	4298.8	4841.9		2720.98	3761.22	5109.55					3_1					3_1		0.818814	0.913901	0.0223117	3_3
Q9GZZ9	UBA5_HUMAN	UBA5			4276.64	4080.58	4305.46	5173	3109.89	2713.04	5132.63	5499.18	2516.11	4161.05	4971.83	5247.12		0.700566	0.709265	-0.127244	4_4		0.773747	0.798731	-0.176683	4_4		0.819065	0.913901	-0.0494392	4_4
P51659	DHB4_HUMAN	HSD17B4			4005.66	3945.75	3513.03	3958.46	11983.9	3741.17	3840.23	4244.56	2766.87	5508.04	6018.09	5071.5		0.204272	0.27374	0.270379	4_4		0.171268	0.471211	0.433332	4_4		0.819846	0.913901	0.162953	4_4
P63173	RL38_HUMAN	RPL38			117351	160720	164977	256055	115220	149409	397407	461007	85713.9	209495	382712	401942		0.14336	0.244351	0.448416	4_4		0.118127	0.471211	0.496241	4_4		0.821425	0.914786	0.0478252	4_4
Q9BSJ6	PIMRE_HUMAN	PIMREG			8870.66	12550.4	10640	16665.2	13906.2	11162.6	21590.7	25761.2	8906.98	11043.3	30380.4	24753.4		0.149948	0.247781	0.476441	4_4		0.0618555	0.471211	0.532207	4_4		0.825677	0.917588	0.055766	4_4
Q99661	KIF2C_HUMAN	KIF2C			5212.54	5654.76	3390.41	6223.36	4879.36	4799.43	9123.24	8135.16	4112.81	6736.56	8501	8197.87		0.160871	0.25168	0.408603	4_4		0.198927	0.471211	0.370667	4_4		0.82719	0.917588	-0.0379365	4_4
Q96HE9	PRR11_HUMAN	PRR11			5485.73	6017.86	5520.16	8257.81	4208.03	6170.59	12354.3	12929.6	5167.3	7091.16	11793.8	10492.6		0.104823	0.242112	0.397821	4_4		0.180081	0.471211	0.365674	4_4		0.827296	0.917588	-0.0321472	4_4
P62424	RL7A_HUMAN	RPL7A			3522.84	5064.71	4466.56	4827.01	4272.54	4136.62	6107.79	6098.96	4142.81	5626.72	5419.16	5712.39		0.00173865	0.24075	0.226889	4_4		0.163532	0.471211	0.193812	4_4		0.827763	0.917588	-0.0330769	4_4
Q12905	ILF2_HUMAN	ILF2			3653.48	2158.05	2178.47	3388.89	2034.27		6031.08	3601.3	1641.8	2950.02	4567.91	5087.1		0.327952	0.374627	0.237813	4_4		0.378869	0.507876	0.237349	3_4		0.827875	0.917588	0.0705964	3_4
P18583	SON_HUMAN	SON			19654.4	25631.4	23600.9	30060.2	22520.6	20128.9	37628.6	46022.2	14737.8	29752.1	34665.7	44141.4		0.196814	0.268844	0.227173	4_4		0.157716	0.471211	0.283803	4_4		0.829329	0.918326	0.0566298	4_4
Q86Y79	PTH_HUMAN	PTRH1			7187.08	7622	7186.28	7903.14	6641.92	6871.06	15980.9	14561.9	5093.39	10859.4	14785.9	14978.9		0.126012	0.242112	0.494316	4_4		0.139787	0.471211	0.442823	4_4		0.830789	0.918589	-0.051493	4_4
P20042	IF2B_HUMAN	EIF2S2			6471.98	10153.4	7195.02	10649.3	6764.78	7471.61	14407.3	13693.8	4855.7	10823.4	12859.4	17109.8		0.186644	0.262579	0.29987	4_4		0.236876	0.471211	0.246464	4_4		0.831142	0.918589	-0.0534056	4_4
Q96GV9	MACIR_HUMAN	MACIR			3720.81	5126.38	3728.93	5828.33	4703.2	4456.74	11671	9907.71	3982.89	5895.3	10410.8	10873		0.0650895	0.24075	0.670167	4_4		0.100606	0.471211	0.636909	4_4		0.836116	0.921998	-0.0332572	4_4
P47985	UCRI_HUMAN	UQCRFS1			5212	5976.69	4381.63	3928.84	7470.87	5726.61	11031	7680.26	3227.5	9328.9	9785.59	9523.07		0.138763	0.242721	0.596864	4_4		0.0527769	0.471211	0.689212	4_4		0.837699	0.921998	0.0923487	4_4
Q9UGN5	PARP2_HUMAN	PARP2			14027.1	12924.4	23441	31144.4	8462.41	6734.11	44149.8	42216.7	6509.14	9565.02	39099.3	38766.1		0.607702	0.619985	-0.122001	4_4		0.564528	0.639888	-0.0793501	4_4		0.837725	0.921998	0.0426508	4_4
P16989	YBOX3_HUMAN	YBX3			2953.54	5600.88	3096.71	3477.46	4517.33	3680.27	5657.33	4079.18	4834.44	4768.98	3990.86	4689.29		0.103018	0.242112	0.319057	4_4		0.226773	0.471211	0.276703	4_4		0.838436	0.921998	-0.0423541	4_4
Q7KZI7	MARK2_HUMAN	MARK2			11881.6	13645.5	12130.7	14449.6	10780.7	11375.8	22882.7	22635.6	9443.96	16393.8	20301.9	22413.3		0.134662	0.242112	0.327434	4_4		0.195464	0.471211	0.290106	4_4		0.838464	0.921998	-0.0373286	4_4
Q00403	TF2B_HUMAN	GTF2B			10628.3	12637.5	10098.2	12738.6	9900.87	11132.8	23765.2	23175	8713.57	15390	19225.4	21181.4		0.110927	0.242112	0.415053	4_4		0.144467	0.471211	0.453234	4_4		0.83897	0.921998	0.0381807	4_4
P21675	TAF1_HUMAN	TAF1			7574.84	7459.45	4206.91	7242.45	4339.57	4676.4	8311.1	9246.43	3517.36	7768.86	9272.89	7145.84		0.48543	0.509461	0.0181988	4_4		0.530677	0.618317	-0.0356593	4_4		0.846201	0.928262	-0.0538581	4_4
Q8NBT0	POC1A_HUMAN	POC1A			5103.16	5067.5	4635.49	5788.97	4050.85	4326.19	14600.5	12245.3	3975.09	7019.56	12032.5	10623.3		0.103075	0.242112	0.590425	4_4		0.174334	0.471211	0.543683	4_4		0.847747	0.928262	-0.0467422	4_4
P28074	PSB5_HUMAN	PSMB5			4435.89	4274.91	4441.9	5416.06	3483.43	7122.37	8223.68	8152.26	3595.04	7903.17	6742.69	9235.6		0.0841705	0.24075	0.488858	4_4		0.096243	0.471211	0.466578	4_4		0.848217	0.928262	-0.0222798	4_4
Q96SB4	SRPK1_HUMAN	SRPK1			3199.23	3479.24	2332.78	2301.06	2439.68		4449.11	4684.05	2908.01	3839.02	3651.86	5153.21		0.106016	0.242112	0.453507	4_4		0.185974	0.471211	0.521964	3_4		0.848778	0.928262	-0.03539	3_4
O00468	AGRIN_HUMAN	AGRN			6496.96	8026.47	8685.08	10629.3	7370.68	8885.59	22609.9	22202	6530.29	11235.9	23167.9	20643.7		0.0495621	0.24075	0.716458	4_4		0.0564965	0.471211	0.69293	4_4		0.84934	0.928262	-0.0235275	4_4
Q9H825	METL8_HUMAN	METTL8			8885.9	5871.76	3778.29	5089.79	5347.29	6098.89	10935.4	9368.17	4607.05	7756.16	8093.13	10440.7		0.23222	0.296213	0.397345	4_4		0.221672	0.471211	0.433851	4_4		0.849448	0.928262	0.0365065	4_4
Q15797	SMAD1_HUMAN	SMAD1				1947.06			1025.03	1255.04	6007.19	4578.15		2404.07	4090.12	4268.13					3_1					4_1		0.851174	0.929251	-0.0940126	4_3
A0A0J9YX35	HV64D_HUMAN	IGHV3-64D			16355.4	23865.3	17902.4	29686.3	13828.4	22402.1	59600.5	38479.8	17363.7	43321.8	30927.9	38176.1		0.0320084	0.24075	0.524529	4_4		0.198239	0.471211	0.444016	4_4		0.851946	0.929251	-0.0805131	4_4
P61962	DCAF7_HUMAN	DCAF7			1368.39	2243.98		2577.23		2846.81	4435.17	3347.47	2441.78	1817.74	6069.76	4476.34		0.178819	0.257189	0.442679	4_3					3_3		0.854915	0.931618	-0.0748994	3_4
P13639	EF2_HUMAN	EEF2			9736	7622.79	6563.38	9544.84	6757.11	12813.1	13366.8	11583.7	6218.07	13658.8	10907.6	15783.1		0.163912	0.252024	0.413247	4_4		0.171483	0.471211	0.381938	4_4		0.856668	0.932584	-0.0313089	4_4
Q02878	RL6_HUMAN	RPL6				3439.49		1563.59	1740.25		2830.67	2177.67	1737.09	2582.51	2509.96	2372.3					4_2					3_2		0.857401	0.932584	0.0175334	3_4
Q9UI10	EI2BD_HUMAN	EIF2B4			6245.36	7873.03	4925.36	7602.62	5444.34	5988.98	12318.6	12021.9	5001.37	8047.46	10347	10716		0.183366	0.260473	0.319316	4_4		0.223097	0.471211	0.347749	4_4		0.865215	0.940205	0.0284337	4_4
P49327	FAS_HUMAN	FASN					1288.68			1294.92	2792.43	3795.36		1820.48	2406.49	2807.04					3_1					3_1		0.867646	0.94197	0.052774	3_3
Q9UER7	DAXX_HUMAN	DAXX			3708.05	3368.6	1506.94	3689.81		3369.78	4697.54	3888.1		2988.05	3999.99	5668.63		0.154158	0.249496	0.618294	3_4		0.198265	0.471211	0.572103	3_4		0.870166	0.943827	-0.0461919	3_3
Q96AG4	LRC59_HUMAN	LRRC59			14148.4	17725.6	9372.28	13639.2	19316.8	16747.2	36329.2	27835.3	12953.2	25193.5	35174.7	32114.8		0.0699305	0.24075	0.880858	4_4		0.075198	0.471211	0.837779	4_4		0.871316	0.944196	-0.0430788	4_4
Q9BPX6	MICU1_HUMAN	MICU1			3568.05	3351.08	4121.76	3844.39	4390.43	3068.96	8223.93	6487.72	3176.06	5382.83	6310.91	7699.88		0.0605883	0.24075	0.533127	4_4		0.0744098	0.471211	0.480969	4_4		0.872542	0.944205	-0.0521589	4_4
O94876	TMCC1_HUMAN	TMCC1			3650.12	3973.95	2499.05	3237.6	4032.14	3221.72	5708.23	3997.94	2216.34	6042.52	5810.44	4540.36		0.19953	0.270609	0.39749	4_4		0.18218	0.471211	0.334214	4_4		0.872944	0.944205	-0.0632766	4_4
Q9BYG3	MK67I_HUMAN	NIFK			17182.1	20610.5	16936.5	22285.2	17250.3	18241.9	45364.7	46693.7	11531.2	28459.5	38533.4	46643.3		0.137706	0.242112	0.535431	4_4		0.118055	0.471211	0.579542	4_4		0.874993	0.945179	0.0441108	4_4
P61353	RL27_HUMAN	RPL27			27491.3	33699	31473	33243.9	28421.2	23604.5	63122.8	60722.8	19672.2	42870.5	59686.2	58641.8		0.149358	0.247781	0.401646	4_4		0.19882	0.471211	0.351886	4_4		0.875466	0.945179	-0.0497604	4_4
Q9P0L2	MARK1_HUMAN	MARK1			4702.19	4913.36	4337.62	4569.13	3394.25	4742.67	8990.65	7918.79	3281.47	5774.47	7746.52	7428.37		0.190849	0.265486	0.31294	4_4		0.210594	0.471211	0.330908	4_4		0.876891	0.945842	0.0179682	4_4
Q6P1J9	CDC73_HUMAN	CDC73							3102.38		7585.87	5850.69	3694.28		6472.47	6056.03					3_0					3_0		0.878032	0.946197	-0.0242284	3_3
Q14126	DSG2_HUMAN	DSG2				2169.34			2387.78	3048.53	5238.14	3214.77		2785.12	4618.58	4262.38					3_1					4_1		0.881915	0.94774	-0.0316547	4_3
Q9UNF1	MAGD2_HUMAN	MAGED2			6103.17	7392.78	6725.97	7713.71	6421.75	7636.48	24287.5	15931.5	5683.14	9093.45	21626.1	17836.4		0.0779112	0.24075	0.772532	4_4		0.0900311	0.471211	0.754746	4_4		0.882881	0.94774	-0.0177859	4_4
P00750	TPA_HUMAN	PLAT			7200.9	6681.43	4868.43	7373.32	5307.05	5809.3	14384.3	11838.7	4375.97	8528.9	13412.8	11363.9		0.204842	0.273812	0.429946	4_4		0.222195	0.471211	0.401008	4_4		0.883363	0.94774	-0.0289377	4_4
Q9H7H0	MET17_HUMAN	METTL17			23426	22266.8	18869.3	25841.8	19718.9	20498.3	38164.2	38280.6	15114	28429.3	39980.2	37163.1		0.210682	0.278805	0.331917	4_4		0.191058	0.471211	0.303791	4_4		0.883394	0.94774	-0.028126	4_4
Q9Y2J2	E41L3_HUMAN	EPB41L3			9003.84	11484.6	8088.56	12734.5	7792.43	9137.76	20663.5	20487.1	6604.67	13085.6	19526.7	19235.1		0.173099	0.252158	0.401929	4_4		0.207123	0.471211	0.375212	4_4		0.883528	0.94774	-0.0267175	4_4
Q9HC36	MRM3_HUMAN	MRM3			6734.93	7093.99	6468.49	7115.7	7819.03	7231.55	12468.6	12364.7	5384.45	9345.67	13478	11825.7		0.106363	0.242112	0.466698	4_4		0.055661	0.471211	0.496746	4_4		0.885232	0.948695	0.030048	4_4
P07196	NFL_HUMAN	NEFL			16286.6	15532.5	34520.1	40876.6	16049.7	13496.7	47360	39659.7	9395.61	19685.6	52687	47164.7		0.392808	0.427053	0.0911666	4_4		0.380889	0.508681	0.0472021	4_4		0.887024	0.949054	-0.0439645	4_4
Q96D09	GASP2_HUMAN	GPRASP2			4639.09	4298.22	2337.3	4807.48	4315.04	4487.36	10827.3	9230.95	3478.39	6402.25	10004.4	8030.09		0.121488	0.242112	0.749318	4_4		0.119368	0.471211	0.777654	4_4		0.887865	0.949054	0.028336	4_4
Q16514	TAF12_HUMAN	TAF12			11160.9	11227.6	10315.9	12605.4	9663.06	10346.1	12927.4	15322.3	8177.18	14109.2	10964.4	16795.9		0.327976	0.374627	0.0957082	4_4		0.320653	0.479382	0.0703224	4_4		0.888008	0.949054	-0.0253858	4_4
Q9UBU9	NXF1_HUMAN	NXF1			4876.95	5284.66	4251.79	5614.04	4061.17	4930.51	11697.5	9971.21	3725.62	6177.14	10586.3	10029.7		0.13581	0.242112	0.497463	4_4		0.160354	0.471211	0.481157	4_4		0.889965	0.950274	-0.0163059	4_4
Q9NPL8	TIDC1_HUMAN	TIMMDC1					1977.71	4814	3082.27		6568.65	4311.52	1945.45	4174.72	6794.36	5942.83					4_2					3_2		0.89163	0.951155	0.0507317	3_4
P16383	GCFC2_HUMAN	GCFC2							2794.53	6490.23	11693	10391.9	2180.41	6610.12	12755.7	12676.3	Appeared in USB1_WT				4_0	Appeared in USB1_131				4_0		0.892421	0.951155	-0.020143	4_4
Q9NYL2	M3K20_HUMAN	MAP3K20			2790.21	2747.77	3056.66	3784.23	2623.89	2829.59	6442.47	6440.04		3445.13	6038.55	5367.66		0.0454689	0.24075	0.604279	3_4		0.104216	0.471211	0.449098	4_4		0.895235	0.953282	0.0240742	4_3
Q9Y5T5	UBP16_HUMAN	USP16			6058.38	6758.29	6027.25	6837.3	5935.13	4509.95	8389.27	9736.62	3444.76	7995.39	8112.24	8586.42		0.441535	0.469122	0.046303	4_4		0.370235	0.499144	0.0934601	4_4		0.896131	0.953366	0.0471571	4_4
P47813	IF1AX_HUMAN	EIF1AX			9213.56	11601.7	5759.3	7174.39	7065.62	7430.23	13757	15809.7	4855.75	13479.5	12091.6	12784.4		0.275156	0.328083	0.298966	4_4		0.270208	0.471211	0.342571	4_4		0.897004	0.953424	0.043605	4_4
Q96MN5	TEAN2_HUMAN	TCEANC2			5075.06	8342.1	9325.51	12457.6	6814.84	8501.66	22865.4	19957	4976.94	12948.7	21277.2	20995.1		0.0427328	0.24075	0.63731	4_4		0.0532571	0.471211	0.606592	4_4		0.898287	0.953919	-0.0307175	4_4
Q9P258	RCC2_HUMAN	RCC2			6669.63	6501.66	4409.27	7421.91	4914.47	5112.66	10669.6	12043.4	4639.53	8735.55	9447.35	9281.85		0.196616	0.268844	0.331114	4_4		0.263685	0.471211	0.296492	4_4		0.900033	0.954903	-0.0346211	4_4
P01024	CO3_HUMAN	C3			24860.5	28189.2	16191.7	24049.2	19918.6	25280.7	47352	44415.9	18402.9	31149.5	45608.6	41957.6		0.157195	0.249496	0.501785	4_4		0.174876	0.471211	0.489103	4_4		0.904202	0.957606	-0.0126815	4_4
P07197	NFM_HUMAN	NEFM			22799.9	22076.6	53089.4	57021.9	23778.6	19887.9	68973.5	52712.6	13508.1	27210.5	70226	60350.6		0.488869	0.512563	0.00796904	4_4		0.370824	0.499144	0.0435648	4_4		0.905012	0.957606	0.0355958	4_4
Q13009	TIAM1_HUMAN	TIAM1			3640.34	2290.03	678.024	2322.96		3345.75	6428.25	2882.17		3568.59	3795.96	5201.16		0.0606431	0.24075	1.4293	3_4		0.14166	0.471211	1.36772	3_4		0.906865	0.957606	-0.0615804	3_3
Q9BZI7	REN3B_HUMAN	UPF3B			15155.8	17326.6	15049.8	22201	15122.6	13767.8	27255.1	28132.3	12304.2	20224.4	26758.5	25587.7		0.188464	0.263899	0.239367	4_4		0.22893	0.471211	0.215883	4_4		0.907335	0.957606	-0.0234844	4_4
Q9BU76	MMTA2_HUMAN	MMTAG2			45219	46403.9	29673.8	32632.5	47118.4	41867.6	74569.6	57433.7	38011.6	58198.7	62633.3	65082.9		0.0916567	0.24075	0.53749	4_4		0.114803	0.471211	0.513984	4_4		0.907458	0.957606	-0.0235063	4_4
Q9UJF2	NGAP_HUMAN	RASAL2			2570.79	2247.5		2699.43	2029.96	2334.67	4256.36	4435.45		2375.15	4681.12	4049.48					3_3		0.343703	0.484309	0.143521	4_3		0.907508	0.957606	-0.0102299	4_3
Q9BY77	PDIP3_HUMAN	POLDIP3			5637.78	5970.22	4857.47	6021.57	5192.6	5006.36	8939.56	9017.13	3771.9	7211.13	9046.13	9130.32		0.209918	0.278489	0.297557	4_4		0.196034	0.471211	0.272459	4_4		0.908819	0.958122	-0.0250979	4_4
P17858	PFKAL_HUMAN	PFKL			4621.19	6191.58	4121.61	5724.01	4013.89	4425.04	8028.69	6942.6	2924.39	5952.96	8437.79	6332.73		0.381595	0.416572	0.115657	4_4		0.346051	0.484436	0.138132	4_4		0.911189	0.959752	0.0224741	4_4
O75746	S2512_HUMAN	SLC25A12			4315.49	4300.51	3681.02	3476.37	2701.85	4515.6	10015.7	6387.54	3444.01	4969.1	8368.51	5690.5		0.132345	0.242112	0.44472	4_4		0.211494	0.471211	0.429149	4_4		0.918548	0.966631	-0.0155708	4_4
Q9NX00	TM160_HUMAN	TMEM160			7485.61	10862.9	10487	10797.7	7745.19	8839.4	22236.2	19687.1	7257.1	12616.7	17978.1	19190.9		0.0648045	0.24075	0.444634	4_4		0.142704	0.471211	0.425657	4_4		0.920359	0.967422	-0.0189772	4_4
P31431	SDC4_HUMAN	SDC4			3267.89	3223.47	2148.57	3356.82	2850.28	5254.46	8310.58	9241.52	4088.8	5784.28	6639.6	7762.42	Increased in USB1_WT	0.0181922	0.24075	1.00099	4_4		0.0638442	0.471211	0.98007	4_4		0.921356	0.967422	-0.0209231	4_4
Q86XK2	FBX11_HUMAN	FBXO11			6209.34	5397.32	4918.29	7457.32	6403.42	6248.48	14336.5	12692.7	5208.51	7840.69	14209.2	13031.6		0.0866577	0.24075	0.655262	4_4		0.0769535	0.471211	0.6416	4_4		0.921789	0.967422	-0.0136628	4_4
Q86SX3	TEDC1_HUMAN	TEDC1			10775.4	11862	9225.27	12993.8	9991.63	10773.4	20876	20781.4	8892.45	15600.8	17910.1	19759.9		0.102103	0.242112	0.420012	4_4		0.14925	0.471211	0.401957	4_4		0.92423	0.96855	-0.0180545	4_4
Q92769	HDAC2_HUMAN	HDAC2			6760.86	9400.83	5110.91	9706.82	6325.78		17371	14984.2	6438.88	15129.7	18290.2	13804		0.0806166	0.24075	0.74089	4_4		0.146657	0.471211	0.765146	3_4		0.92525	0.96855	0.00613309	3_4
P0C0L4	CO4A_HUMAN	C4A			4437.07	3829.82	4226.06	4219.05	5247.06	4885.07	12889.2	9667.15	3120.04	12209.2	10517.3	9043.13		0.0802782	0.24075	0.894965	4_4		0.0413582	0.471211	0.849489	4_4		0.925356	0.96855	-0.0454765	4_4
P61513	RL37A_HUMAN	RPL37A			137794	192644	167403	226890	131450	129474	241109	286860	108661	176416	255512	251057		0.375223	0.411735	0.0716132	4_4		0.416699	0.53486	0.05586	4_4		0.928972	0.971463	-0.0157532	4_4
P23396	RS3_HUMAN	RPS3			659395	768028	642816	936824	602242	711529	1371150	1402210	550025	856698	1281920	1330960		0.140518	0.243203	0.349607	4_4		0.156021	0.471211	0.358431	4_4		0.930341	0.972023	0.00882434	4_4
Q9BQ48	RM34_HUMAN	MRPL34			8014.37	8645.62	5917.89	8152.16	8740.87	9033.05	17060.5	15564.3	6867.26	10178.7	15998.2	18129.8		0.0960284	0.24075	0.65013	4_4		0.0773786	0.471211	0.662231	4_4		0.932446	0.973351	0.0121005	4_4
P12081	HARS1_HUMAN	HARS1			2507.24	3329.42	1921.03	3179.53		4975.42	5311.02	3058.24	3591.86	4369.37	4123.36	4265.79		0.0176202	0.24075	0.609181	4_4		0.135954	0.471211	0.663515	3_4		0.933777	0.973868	0.0241501	3_4
Q15388	TOM20_HUMAN	TOMM20			4716.55	4558.05	3832.2	3783.61	4841.31	3240.43	5416.52	5458.48	2990.9	6145.23	3581.59	6432.25		0.373164	0.410325	0.110471	4_4		0.296089	0.471211	0.143341	4_4		0.936707	0.9754	0.0328695	4_4
Q9BRP1	PDD2L_HUMAN	PDCD2L				4932.27	2925.94	5240.28	2334.67	3540.28	8166.71	6831.59	2118.93	5820.83	5251.95	6659.79		0.0625525	0.24075	0.476253	4_3		0.250505	0.471211	0.461681	4_3		0.936919	0.9754	0.024042	4_4
Q5T749	KPRP_HUMAN	KPRP			50192	48233.1	26017.8	56827.4	24104.7	233447	35202	47215.5	41190.7	105528	31024.1	76898.3		0.140164	0.243203	0.383662	4_4		0.329874	0.481849	0.346422	4_4		0.93929	0.976996	-0.0372395	4_4
Q9BYD2	RM09_HUMAN	MRPL9			8664.67	10618.5	8626.22	9015.98	7881.73	8963.59	15049.6	16009.2	5298.82	13764.4	14605.4	16869.8		0.214832	0.282213	0.332119	4_4		0.180985	0.471211	0.312551	4_4		0.941241	0.97746	-0.0195676	4_4
P08047	SP1_HUMAN	SP1			4665.97	3392.59	2051.46	3632.92	3801.66	3443.38	5760.29	7092.38	2936.59	4852.34	7176.67	5498.96		0.17318	0.252158	0.563238	4_4		0.139383	0.471211	0.54513	4_4		0.941413	0.97746	-0.0181074	4_4
P83111	LACTB_HUMAN	LACTB				3402.56	3621.86	4931.91	3533.55		15285.8	8275.61	2121.82		17760.2	11183.6					3_3					3_3		0.944384	0.979673	0.0283044	3_3
Q15517	CDSN_HUMAN	CDSN			25974.3	21551.8	13469.1	28046	10830	97475.5	17540.4	29973.7	14983.9	48497.2	8781.66	77172		0.319784	0.368077	0.304904	4_4		0.328216	0.481849	0.348028	4_4		0.945727	0.980194	0.0431235	4_4
P40227	TCPZ_HUMAN	CCT6A				3111.88		3219.45	3425.83	3107.35	8482.09	5006.93	1999.82	4826.27	7281.61	6864.54					4_2					4_2		0.946914	0.980552	-0.0234287	4_4
Q14244	MAP7_HUMAN	MAP7			27438.6	25951.6	20044.7	26545.3	24016.5	23798.1	35012.9	32782.1	17930.8	32472.8	34065.6	34231.2		0.261727	0.31779	0.210398	4_4		0.2265	0.471211	0.19799	4_4		0.949041	0.98169	-0.012408	4_4
P17509	HXB6_HUMAN	HOXB6			23047.1	28489.7	21592.4	32909.2	24336	28710	73918.7	61600.9	19920.1	39292.5	72434.1	54399		0.0959989	0.24075	0.681172	4_4		0.0966057	0.471211	0.692374	4_4		0.949697	0.98169	0.011202	4_4
E9PRG8	CK098_HUMAN	C11orf98			18413.8	27513.8	23720.9	31923.3	11803.4	15941.7	49710.8	50420.5	14583.9	22933.5	38983.9	37760.4		0.369077	0.408373	0.0899686	4_4		0.441347	0.555106	0.0744666	4_4		0.951617	0.982804	-0.015502	4_4
O95470	SGPL1_HUMAN	SGPL1			19348.1	21986	16677	20067.4	18030.3	18681.1	33583.1	29304.3	15313.5	24667	30966.8	28997.2		0.159516	0.25087	0.313133	4_4		0.185488	0.471211	0.30484	4_4		0.955999	0.985631	-0.00829291	4_4
Q53GL0	PKHO1_HUMAN	PLEKHO1			13585.7	14770.1	12668.4	18181.6	13861.9	16543.4	36452.3	35078.1	10885	19657	34794.5	38555.9		0.095462	0.24075	0.658678	4_4		0.0767749	0.471211	0.66637	4_4		0.956923	0.985631	0.00769144	4_4
P13473	LAMP2_HUMAN	LAMP2			2703.07			2834.06		6363.13	4756.12	3273.09	2726.07	6072.15	3261.09	5229.13					4_2					3_2		0.957582	0.985631	-0.0213192	3_4
O43709	BUD23_HUMAN	BUD23			8328.17	9629.77	9669.28	14128.7	7106.66	11830.3	43210.8	33457.3	7425.55	16244.3	33133.3	29565.4		0.0614904	0.24075	0.857735	4_4		0.099231	0.471211	0.867922	4_4		0.958568	0.985631	0.010187	4_4
Q9H5V9	STEEP_HUMAN	STEEP1			2009.19	2172.08	1516.05		1192.03	2173.08	2796.1	3517.13	2259.08	1722.05		2474.2					3_3		0.467526	0.575775	0.0435231	4_3		0.958581	0.985631	-0.0264213	4_3
Q9NX24	NHP2_HUMAN	NHP2				2058.67	1905.99	3232.13	2479.3		9340.18	6903.93	1913.08	3523.03	8778.31	9261.41	Increased in USB1_WT	0.034028	0.24075	1.49908	4_3					3_3		0.959921	0.985809	0.0132429	3_4
Q99470	SDF2_HUMAN	SDF2			6930.92	6651.87	3305.44		5449.1		10242.8	6249.55	6158.8	6548.01	8455.21	6810.98		0.254432	0.312011	0.387299	4_3					3_3		0.960445	0.985809	-0.00801458	3_4
Q8WUA2	PPIL4_HUMAN	PPIL4				3073.11		3045.12	1375.05		4413.15	3914.14	2464.09	3005.11	3531.12	2858.08					4_2					3_2		0.962088	0.986626	-0.0220796	3_4
Q8WUD4	CCD12_HUMAN	CCDC12					4612.29		10173.6		23496.6	21868.5	8923.31	17662.1	20373	28187.9					4_1					3_1		0.96397	0.987688	0.00958375	3_4
P49959	MRE11_HUMAN	MRE11			7992.85	8286.71	5955.8	8680.18	6587.57	6031.27	11368.5	11484.9	4708.51	10167.7	11680.9	9609.29		0.339948	0.384573	0.162543	4_4		0.335917	0.481849	0.149829	4_4		0.965295	0.987804	-0.0127142	4_4
Q6B0I6	KDM4D_HUMAN	KDM4D			3537.13	4281.49	3683.88	4148.04	4538.42	4573.13	9221.94	6877.37	3608.66	6587.27	7984.63	7106.38		0.0339445	0.24075	0.635784	4_4		0.0499224	0.471211	0.626988	4_4		0.965925	0.987804	-0.00879625	4_4
Q9H0A0	NAT10_HUMAN	NAT10			11934.9	14224.6	13587.5	15720.5	10432.8	10192.8	19783	24660.9	7926.44	14059.8	19904.4	22874.7		0.342969	0.387164	0.121165	4_4		0.336149	0.481849	0.129165	4_4		0.967139	0.987804	0.00800057	4_4
P82930	RT34_HUMAN	MRPS34			7120.37	7665.62	10251	13038.7	6445.38	7223.06	27744.8	23224.2	6418.78	9930.91	24262.1	19777.8		0.0855502	0.24075	0.516973	4_4		0.136732	0.471211	0.509951	4_4		0.967472	0.987804	-0.00702239	4_4
P60002	ELOF1_HUMAN	ELOF1			6281.02	12268.3	5776.63	12772.3	3952.83		14747.1	20062.4	5367.64	11806.6	18241.3	12329.4		0.254907	0.312011	0.331485	4_4		0.265337	0.471211	0.445165	3_4		0.970112	0.988678	-0.0152626	3_4
Q8NFW8	NEUA_HUMAN	CMAS			48891.3	57700.5	51801.6	69442.8	43360.9	46946.3	87075.4	93502.6	38590	61429.6	81464.7	84585.9		0.233889	0.297626	0.171692	4_4		0.263658	0.471211	0.176924	4_4		0.970858	0.988678	0.00523114	4_4
Q96FK6	WDR89_HUMAN	WDR89			4893.68		3243.59	3947.17		4036.32	6796.54	4491.45		5429.93	3946.84	5949.99					3_3					3_3		0.970872	0.988678	-0.0164989	3_3
O15230	LAMA5_HUMAN	LAMA5			5960.97	6759.59	5701.62	8471.64	6147.97	5659.22	14538.7	14992.4	5082.9	7694.58	15251.9	12906.7		0.126852	0.242112	0.495991	4_4		0.136281	0.471211	0.490551	4_4		0.975636	0.992261	-0.00544015	4_4
O00541	PESC_HUMAN	PES1			5966.27	7953.53	8947.52	9066.56	4733.05	3875.79	11903.6	12726.9	2812.86	7052.85	11198.9	12139.9		0.632891	0.642891	-0.128313	4_4		0.617747	0.679522	-0.117518	4_4		0.976092	0.992261	0.0107955	4_4
Q96EU6	RRP36_HUMAN	RRP36			3387.15	4629.89	7282.37	8593.85	6148.69	5540.78	18710.2	19480.5	4411.93	9444.7	15734.8	18501.9		0.00710866	0.24075	0.90691	4_4		0.0162022	0.471211	0.915329	4_4		0.977266	0.992589	0.00841917	4_4
Q6IAN0	DRS7B_HUMAN	DHRS7B			3990.74	3366.18	1959.43	3489.34	3028.48	2737.85	8069.68	5050.05	1702.69	5443.39	6692.59	5306.2		0.256584	0.31262	0.460352	4_4		0.233022	0.471211	0.469822	4_4		0.981777	0.994935	0.00947039	4_4
Q9NXR7	BABA2_HUMAN	BABAM2			17841.3	21908.5	12307.4	17399.4	11848.2	11539	16747.6	19815	10760.5	18360.6	14144.4	16477.6		0.82484	0.831112	-0.215545	4_4		0.729185	0.762737	-0.220885	4_4		0.982422	0.994935	-0.0053405	4_4
Q9UQ35	SRRM2_HUMAN	SRRM2			5597.93		4075.14	3927.84	4464.15	3613.97	5720.96	6802.97	3535.14		6480.16	7647.88		0.292526	0.344913	0.322459	3_3		0.220574	0.471211	0.318443	4_3		0.98333	0.994935	-0.00401639	4_3
Q8IWS0	PHF6_HUMAN	PHF6			73561.4	106796	70743.7	110483	68035.4	81587.8	185427	176083	57945.4	118428	159254	164016		0.157706	0.249496	0.386391	4_4		0.201538	0.471211	0.390378	4_4		0.983974	0.994935	0.00398685	4_4
Q02978	M2OM_HUMAN	SLC25A11			5962.64	12113.1	4961.98	6974.44	5732.6	7279.34	51740.5	15069.8	7399.81	11858.6	20274.1	17796.4		0.074373	0.24075	0.915747	4_4		0.190463	0.471211	0.925592	4_4		0.984196	0.994935	0.00984455	4_4
P05141	ADT2_HUMAN	SLC25A5			89582.9	136300	90675.2	111046	69416.4	83220.5	674265	250283	95517.4	153548	258214	250208		0.0651955	0.24075	0.736551	4_4		0.215996	0.471211	0.746804	4_4		0.984695	0.994935	0.0102537	4_4
Q9BYT3	STK33_HUMAN	STK33			4870.69	5305.39	3853.52	3527.28	4697.26	5240.46	11228.2	7861.5	3965.36	7054.8	11016.8	7105.71		0.0948525	0.24075	0.660088	4_4		0.102571	0.471211	0.657264	4_4		0.986048	0.995439	-0.00282422	4_4
P52292	IMA1_HUMAN	KPNA2			2396.2	4054.55	2100.43	2545.5	2757.29		5247.71	4827.56	2131.12	3748.43	5569.41	5844.87		0.129939	0.242112	0.580917	4_4		0.0651613	0.471211	0.815617	3_4		0.987826	0.996043	0.00330864	3_4
Q8WWY3	PRP31_HUMAN	PRPF31			3377.88	3106.86	4324.51	4961.72		4020.45	7885.27	6296.32	3637.36	4788.24	7132.94	5869.52		0.0321333	0.24075	0.423794	4_4		0.0449533	0.471211	0.527397	3_4		0.988355	0.996043	-0.00206961	3_4
Q2TB18	ASTE1_HUMAN	ASTE1			2390.51	2694.25	2160.52	3920.9	5819.3	2474.08	5431.21	4723.21	2110.9	5386.9	6382.04	5008.86		0.0845599	0.24075	0.684012	4_4		0.0776694	0.471211	0.689753	4_4		0.992142	0.996933	0.00574141	4_4
Q53HL2	BOREA_HUMAN	CDCA8			3634.73	5434.9	2282.44	3738.22	2519.58	2555.84	7547.42	8061.01	1716.57	4567	7229.57	6858.3		0.326519	0.373769	0.301377	4_4		0.33912	0.481849	0.304224	4_4		0.992978	0.996933	0.00284716	4_4
Q9NZ45	CISD1_HUMAN	CISD1				3272.22			2497.12	2773.31	5086.29	3610.26		4437.76	3314.82	3435.59					3_1					4_1		0.993095	0.996933	0.00366843	4_3
Q07065	CKAP4_HUMAN	CKAP4			4229.3	4261.53	3561.75	4068.14	4129.92	4212.72	7280.61	6597.44	2959.39	6337.99	7120.72	6291.25		0.143447	0.244351	0.421487	4_4		0.106316	0.471211	0.419521	4_4		0.99345	0.996933	-0.00196588	4_4
Q9BVG4	PBDC1_HUMAN	PBDC1								2428.36	6110.24	5496.52	1961.05	4911.35	3532.22	4653.51	Appeared in USB1_WT				4_0					3_0		0.993513	0.996933	0.00490524	3_4
Q9C0D3	ZY11B_HUMAN	ZYG11B			3579.87		2193.58	2557.55		2798.55	6272.02	4606.21	1644.59	3371.26	5255.77	4553.63		0.351091	0.393816	0.323563	4_3					3_3		0.995355	0.997923	0.000994253	3_4
Q9Y324	FCF1_HUMAN	FCF1			21741.3	30226.3	26938.7	44539	27951.4	29814.4	106931	78380.6	24450.7	47462.4	96056.3	62504		0.0596695	0.24075	0.785874	4_4		0.0843058	0.471211	0.786761	4_4		0.997129	0.998344	0.000886285	4_4
Q9Y6A4	CFA20_HUMAN	CFAP20			18590.9	19935.7	17624.6	21889.7	16114.8	16002.6	34167	34999.9	12778.6	22524.8	34464.3	31034		0.223675	0.289784	0.276601	4_4		0.223134	0.471211	0.277213	4_4		0.997487	0.998344	0.000612633	4_4
O75940	SPF30_HUMAN	SMNDC1			5925.47	6073.27	5399.81	7634.29	5188.84	4760.64	10207.3	12719.4	4087.24	9038.23	9247.35	9397.35		0.2028	0.272802	0.278414	4_4		0.22509	0.471211	0.278062	4_4		0.999178	0.999178	-0.000351378	4_4
P63172	DYLT1_HUMAN	DYNLT1									4576.13	3556.11		2731.09	5733.19	3931.13					3_0					2_0					2_3
O00178	GTPB1_HUMAN	GTPBP1				1358.04				380.762	1691.39	1760.26				2763.08					1_1					3_1					3_1
P68400	CSK21_HUMAN	CSNK2A1						1996.86	2197.56		2967.98	2701.71		2339.59	4102.44	3062.74					3_1					3_1					3_3
P69849;Q15155;Q5JPE7	NOMO1_HUMAN;NOMO2_HUMAN;NOMO3_HUMAN	NOMO1;NOMO2;NOMO3				616.994									2045.4	1023.21					2_1					0_1					0_2
P69905	HBA_HUMAN	HBA1			6828.9	4724.84		8879.32	4489.71		4041.5		5350.12	11650.8	2321.15						3_3					2_3					2_3
O00213	APBB1_HUMAN	APBB1													1723.07	1716.07					2_0					0_0					0_2
P78312	F193A_HUMAN	FAM193A				1314.04					1686.05		470.012		1929.06	1253.04					3_1					1_1					1_3
P78318	IGBP1_HUMAN	IGBP1													2311.1						1_0					0_0					0_1
P78332;P98175	RBM10_HUMAN;RBM6_HUMAN	RBM10;RBM6									14086.3	12532.3									0_0					2_0					2_0
P78346	RPP30_HUMAN	RPP30										1566.04		926.033		2205.08					2_0					1_0					1_2
P78362	SRPK2_HUMAN	SRPK2					2628.07	3267.07								3343.08					1_2					0_2					0_1
P78406	RAE1L_HUMAN	RAE1			2147.18	1904.29			1626.69		3457.02	2684.29		2081.22	3461.18	2988.8					3_2					3_2					3_3
O00231	PSD11_HUMAN	PSMD11									4862.23	3474.29			3849.67	2857.15					2_0					2_0					2_2
P78539	SRPX_HUMAN	SRPX									4608.88	3470.42		2802.65	5220.71	2236.31					3_0					2_0					2_3
P80188	NGAL_HUMAN	LCN2												6860.21	4608.15						2_0					0_0					0_2
P80511	S10AC_HUMAN	S100A12												6334.13							1_0					0_0					0_1
P82914	RT15_HUMAN	MRPS15			5615.45	7983.86		4084.51	4207.28		9843	8488.18		6348.26	9129.52	8909.17					3_3					3_3					3_3
P82921	RT21_HUMAN	MRPS21						1397.84			2022.18	1316.63			2235.43	1632.18					2_1					2_1					2_2
O00232	PSD12_HUMAN	PSMD12						3122.78			3581.13	3472.63		3183.04	5415.16	4671.02					3_1					2_1					2_3
P85037	FOXK1_HUMAN	FOXK1														3218.09					1_0					0_0					0_1
P98160	PGBM_HUMAN	HSPG2						2904.47		2058	5442.34	5082.46			6069.74	4490.95					2_1					3_1					3_2
P98194	AT2C1_HUMAN	ATP2C1									964.035				3807.12						1_0					1_0					1_1
P99999	CYC_HUMAN	CYCS			12254.2	17704.4								2918.09							1_2					0_2					0_1
O00255	MEN1_HUMAN	MEN1									1471.05										0_0					1_0					1_0
Q00537	CDK17_HUMAN	CDK17			3118.73	3475.25	2126.56	2998.94	2419.59		8529.65	5267.92		5322.25	6046.29	5431.59		0.032535	0.24075	0.993123	3_4		0.177467	0.471211	0.81685	3_4					3_3
Q00577	PURA_HUMAN	PURA									4090.1				3510.1	4485.12					2_0					1_0					1_2
Q01082	SPTB2_HUMAN	SPTBN1									2326.06				3723.1						1_0					1_0					1_1
Q01105	SET_HUMAN	SET							6036.03		5828.75	3836.01		5462.88		5396.66					2_0					3_0					3_2
Q01518	CAP1_HUMAN	CAP1												3871.14							1_0					0_0					0_1
Q01804	OTUD4_HUMAN	OTUD4									962.36				1228.43						1_0					1_0					1_1
Q01813	PFKAP_HUMAN	PFKP			2191.04		1928.03				3700.59	2645.06			4988.11	3484.37					2_2					2_2					2_2
Q01968	OCRL_HUMAN	OCRL					1978.92	2193.54			6206.87	3809.05		3808.7	3707.46	3266.84					3_2					2_2					2_3
Q02040	AK17A_HUMAN	AKAP17A			2573.05																0_1					0_1					0_0
Q02241	KIF23_HUMAN	KIF23			1012.03							1683.71			2849.9	2211.26					2_1					1_1					1_2
Q02297	NRG1_HUMAN	NRG1									2118.14				2267.04	1956.06					2_0					1_0					1_2
Q02809	PLOD1_HUMAN	PLOD1						1714.84	1372.9	2334.42						2284.42					1_1					2_1					2_1
Q03167	TGBR3_HUMAN	TGFBR3						3743.1			8328.89	5094.01			4675.45	4714.55					2_1					2_1					2_2
Q03468	ERCC6_HUMAN	ERCC6					1270.05					4150.14			2424.08	2215.09					2_1					1_1					1_2
Q04118	PRB3_HUMAN	PRB3												3414.08							1_0					0_0					0_1
Q04721	NOTC2_HUMAN	NOTCH2													2583.09						1_0					0_0					0_1
Q04756	HGFA_HUMAN	HGFAC			3019.49	3051.25		1887.53						3181.27	2835.81						2_3					0_3					0_2
O00287	RFXAP_HUMAN	RFXAP									685.022	685.024		1860.05							1_0					2_0					2_1
Q05513	KPCZ_HUMAN	PRKCZ									2267.74	2676.46	2678.22		3583.11	2271.5					3_0					2_0					2_3
Q05639	EF1A2_HUMAN	EEF1A2								553.017	1315.05					1441.05					1_0					2_0					2_1
Q05823	RN5A_HUMAN	RNASEL						409.013	1623.19		5331.09	3530.52			5267.18	2916.67					2_1					3_1					3_2
Q05BV3	EMAL5_HUMAN	EML5												5183.11							1_0					0_0					0_1
Q06033	ITIH3_HUMAN	ITIH3			3687.1								3740.11								1_1					0_1					0_1
Q06210	GFPT1_HUMAN	GFPT1										1363.94		809.675	1829.02						2_0					1_0					1_2
Q06787	FMR1_HUMAN	FMR1			2394.01	2304.89			3688.17		13031.6	8744.17		3341.58	12739.8	10173.6					3_2					3_2					3_3
Q07002	CDK18_HUMAN	CDK18								1323.03		2161.06		1601.04		868.023					2_0					2_0					2_2
A0A0U1RR11;A0A0U1RRI6;P0DPI3	CENL1_HUMAN;CENL2_HUMAN;CENL3_HUMAN	CENPVL1;CENPVL2;CENPVL3											119956								1_0					0_0					0_1
O00339	MATN2_HUMAN	MATN2					2129.54	2990.67			6867.11	3973.19			5626.99	5798.91					2_2					2_2					2_2
Q08380	LG3BP_HUMAN	LGALS3BP									2685.36			4458.19	4114	2899.36					3_0					1_0					1_3
Q08431	MFGM_HUMAN	MFGE8									2609.07				3663.09	1389.04					2_0					1_0					1_2
Q09666	AHNK_HUMAN	AHNAK			3480.13	3296.52		4533.12		5267.93	4477.25		2437.72	5081.68	3854.75	4169.53		0.503484	0.524772	-0.00328889	4_3					2_3					2_4
Q10469	MGAT2_HUMAN	MGAT2				9314.9	3486.06	5358.71	4009.32	4664.65	12448	9628.2		6944.37	11217.3						2_3		0.284377	0.471211	0.561285	4_3					4_2
Q10471	GALT2_HUMAN	GALNT2									2139.91	1884.64		2107.47	3671.16	2791.78					3_0					2_0					2_3
O00410	IPO5_HUMAN	IPO5									4746.99	5034.19		2020.26	6788.53	3979.09					3_0					2_0					2_3
Q10472	GALT1_HUMAN	GALNT1														1854.06					1_0					0_0					0_1
Q10567	AP1B1_HUMAN	AP1B1												1617.05							1_0					0_0					0_1
Q12788	TBL3_HUMAN	TBL3						2373.21			3478.15	3153.81		2392.88		4666.7					2_1					2_1					2_2
Q12800	TFCP2_HUMAN	TFCP2							1312.05						2356.08						1_0					1_0					1_1
Q12834	CDC20_HUMAN	CDC20				2745.64		2904.96		2964.94	5989.13	5591.93			4720.97						1_2					3_2					3_1
Q12906	ILF3_HUMAN	ILF3			3293.13						4867.22	3920.78			5180.45	4544.17					2_1					2_1					2_2
O00411	RPOM_HUMAN	POLRMT			184.006	2305.58		3115.97			5989.79	4550.09		927.023	6249.91	4939.73					3_3					2_3					2_3
Q12959	DLG1_HUMAN	DLG1										7007.21		2306.64		2250.76					2_0					1_0					1_2
Q12962	TAF10_HUMAN	TAF10					1393.04					1834.05				1390.03					1_1					1_1					1_1
Q12986	NFX1_HUMAN	NFX1				4682.04					3018.44	2697.91			3623.1						1_1					2_1					2_1
Q13011	ECH1_HUMAN	ECH1														843.031					1_0					0_0					0_1
Q13112	CAF1B_HUMAN	CHAF1B			1702.06						1981.06					1828.05					1_1					1_1					1_1
O00422	SAP18_HUMAN	SAP18									12558.3	10271.2			16245.4	12451.3					2_0					2_0					2_2
Q13136	LIPA1_HUMAN	PPFIA1					571.794				1558.74	1707.57			1024.14	2576.2					2_1					2_1					2_2
Q13162	PRDX4_HUMAN	PRDX4			1244.05	1079.05	481.018	569.025	570.023		1794.08			3670.1	4054.12	1367.06	Increased in USB1_WT	0.0318439	0.24075	2.03527	3_4					2_4					2_3
Q13185	CBX3_HUMAN	CBX3									1094.04					688.023					1_0					1_0					1_1
Q13232	NDK3_HUMAN	NME3							1944.08		4275.16				3614.14						1_0					2_0					2_1
Q13296	SG2A2_HUMAN	SCGB2A2				5902.11		7151.14						12159.2							1_2					0_2					0_1
O00425	IF2B3_HUMAN	IGF2BP3			1983.91						4004.64	2043.57		3771.87	4823.54	3171.36					3_1					2_1					2_3
Q13310	PABP4_HUMAN	PABPC4				4924.65					4848.48	3991.63			6409.29	5119.19					2_1					2_1					2_2
Q13445	TMED1_HUMAN	TMED1				2769					5001.06	1993.98			6460.58	3838.55					2_1					2_1					2_2
Q13480	GAB1_HUMAN	GAB1									2570.93	1483.69		2894.71		2587.34					2_0					2_0					2_2
Q13509	TBB3_HUMAN	TUBB3			4516.21		1795.08		2041.1	3969.17	18979.7		4367.22		3351.17						2_2					3_2					3_2
O00443	P3C2A_HUMAN	PIK3C2A									4704.16					3392.11					1_0					1_0					1_1
Q13523	PRP4K_HUMAN	PRP4K														1134.03					1_0					0_0					0_1
Q13547	HDAC1_HUMAN	HDAC1									5008.13	3974.12									0_0					2_0					2_0
Q13610	PWP1_HUMAN	PWP1									6177.82	4700.57		4508.25	7635.63	5661.22					3_0					2_0					2_3
Q13620	CUL4B_HUMAN	CUL4B					428.895				2542.34	2126.51				1856.22					1_1					2_1					2_1
O00458	IFRD1_HUMAN	IFRD1			1333.05							788.022		1217.04							1_1					1_1					1_1
Q13685	AAMP_HUMAN	AAMP			1561.29	462.183			1172.52		2639.76	1656.42			1335.89	2948.87					2_2					3_2					3_2
Q13813	SPTN1_HUMAN	SPTAN1					927.237				2246.7	1290.51			1933.06						1_1					2_1					2_1
Q13868	EXOS2_HUMAN	EXOSC2				5718.18						798.081			4339.02	1485.33					2_1					1_1					1_2
O00459	P85B_HUMAN	PIK3R2							2415.7		5693.36	5040.16			8171.21	4721.08					2_0					3_0					3_2
Q14002	CEAM7_HUMAN	CEACAM7												1794.06							1_0					0_0					0_1
Q14103	HNRPD_HUMAN	HNRNPD												2631.1							1_0					0_0					0_1
Q14140	SRTD2_HUMAN	SERTAD2			34588.7		23289.5		23754.5	37292.9				51256.1	66900.5						2_2					2_2					2_2
Q14142	TRI14_HUMAN	TRIM14									3366.11	3402.12			4828						1_0					2_0					2_1
Q14204	DYHC1_HUMAN	DYNC1H1				8907.24			736.027		3752.14	2078.06									0_1					3_1					3_0
Q14241	ELOA1_HUMAN	ELOA			868.023						2122.05					2565.06					1_1					1_1					1_1
Q14247	SRC8_HUMAN	CTTN						3747.22			5116.04				6092.71	4125.26					2_1					1_1					1_2
Q14254	FLOT2_HUMAN	FLOT2						487.017								967.032					1_1					0_1					0_1
Q14526	HIC1_HUMAN	HIC1			4898.12				2083.05				3243.08		7733.19						2_1					1_1					1_2
Q14527	HLTF_HUMAN	HLTF				2833.5		2375.4	2243.65		4013.11	2300.25		2901.17	5016.37	4323.92					3_2					3_2					3_3
Q14558	KPRA_HUMAN	PRPSAP1												1559.06	2494.08	1669.06					3_0					0_0					0_3
Q14563	SEM3A_HUMAN	SEMA3A								1618.32	4264.69	2409.54			4038.96	3549.78					2_0					3_0					3_2
Q14566	MCM6_HUMAN	MCM6			11590.2	5189.11	17578.4	7538.15			24759.5	10969.2		17049.3	21785.4	5729.11		0.236898	0.299981	0.543271	3_4					2_4					2_3
Q14592	ZN460_HUMAN	ZNF460			2771.27	2892.8		2937.08			3602.67	3603.38		3249.59	4264.32	3169.58					3_3					2_3					2_3
A0A2R8Y4L2;P09651;Q32P51	RA1L2_HUMAN;RA1L3_HUMAN;ROA1_HUMAN	HNRNPA1;HNRNPA1L2;HNRNPA1L3					1841.1	2706.83	2290.16	617.029			2676.32	3854.68	3805.23	3003.25					4_2					2_2					2_4
O00471	EXOC5_HUMAN	EXOC5									3623.6	2317.58		2566.08							1_0					2_0					2_1
Q14697	GANAB_HUMAN	GANAB			2345.14	2675.79				2613.06	4525.37	4367.79			5178.71	3769.59					2_2					3_2					3_2
Q14781	CBX2_HUMAN	CBX2														3523.12					1_0					0_0					0_1
Q14807	KIF22_HUMAN	KIF22			2919.3	2757.54		2281.03			2241.3				2769.37	3614.99					2_3					1_3					1_2
Q14956	GPNMB_HUMAN	GPNMB			958.049	1984.05		4563.11	1955.05	4906.13				4466.1		3717.09					2_3					2_3					2_2
O00479	HMGN4_HUMAN	HMGN4			1792.16	1769.21	1279.62	3392.36							2222.69						1_4	Disappeared in USB1_131				0_4					0_1
Q15006	EMC2_HUMAN	EMC2				1445.04						1828.06									0_1					1_1					1_0
Q15007	FL2D_HUMAN	WTAP									1209.04	1511.05									0_0					2_0					2_0
Q15008	PSMD6_HUMAN	PSMD6								2350.07		4529.13			5063.16	5952.19					2_0					2_0					2_2
Q15058	KIF14_HUMAN	KIF14						2624.07			2266.07	1952.07			3418.1						1_1					2_1					2_1
Q15070	OXA1L_HUMAN	OXA1L									8220.16										0_0					1_0					1_0
Q15072	OZF_HUMAN	ZNF146					3207.86	2930.04			4621.38	3843.3		3143.89	4736.01	5336.94					3_2					2_2					2_3
Q15084	PDIA6_HUMAN	PDIA6					1367.86		1467.8			2067.32	3877.71			2632.5					2_1					2_1					2_2
Q15287	RNPS1_HUMAN	RNPS1									2885.11	1740.07			2596.09	1817.08					2_0					2_0					2_2
Q15291	RBBP5_HUMAN	RBBP5				889.02										671.018					1_1					0_1					0_1
Q15369	ELOC_HUMAN	ELOC					1627.04				3195.08	2321.06			2103.06	2420.06					2_1					2_1					2_2
Q15370	ELOB_HUMAN	ELOB						2585.2	2445.15	3868.8	4203.62	5760.79		4157.97		5947.69					2_1					4_1					4_2
Q15386	UBE3C_HUMAN	UBE3C									3057.76				1922.49						1_0					1_0					1_1
Q15392	DHC24_HUMAN	DHCR24							4135.62		12938.2	14075.1	11103.8	11119.8	12899.8						3_0					3_0					3_3
Q15404	RSU1_HUMAN	RSU1									5383.81	4235.17			5018.83	3614.63					2_0					2_0					2_2
Q15464	SHB_HUMAN	SHB				2206.68		2399.98			4999.78	3261.48		4516.65	4442.51	3863.76					3_2					2_2					2_3
O00506;Q9P289	STK25_HUMAN;STK26_HUMAN	STK25;STK26													2878.09						1_0					0_0					0_1
Q15544	TAF11_HUMAN	TAF11						1640.7			1834.06	2310.51				3378.18					1_1					2_1					2_1
Q15649	ZNHI3_HUMAN	ZNHIT3				2197.38		2412.39			7997.5	8073.32	2610.03	4131.39	6987.77	7322.65					4_2					2_2					2_4
Q15699	ALX1_HUMAN	ALX1									4555.19	1900.07									0_0					2_0					2_0
Q15717	ELAV1_HUMAN	ELAVL1									3608.12				2210.12						1_0					1_0					1_1
Q15828	CYTM_HUMAN	CST6			3849.29	4545.38		2913.67		4923.38		2447.88		5439.34		6247.55					2_3					2_3					2_2
Q16363	LAMA4_HUMAN	LAMA4									3396.06	1569.05			3632.09						1_0					2_0					2_1
Q16378	PROL4_HUMAN	PRR4						11057.3		5372.11				8884.19							1_1					1_1					1_1
Q16513	PKN2_HUMAN	PKN2							1521.84	2609.74	5131.9	3572.46				3929.03					1_0	Appeared in USB1_131				4_0					4_1
Q16527	CSRP2_HUMAN	CSRP2			641.02						2541.1	2601.09			1600.06	2131.08					2_1					2_1					2_2
Q16540	RM23_HUMAN	MRPL23			1141.21			1805.06			3289.35	1962.94			2259.04	2957.95					2_2					2_2					2_2
O00560	SDCB1_HUMAN	SDCBP						1133.73			2029.44	1322.69		1587.71	1351.05	1944.78					3_1					2_1					2_3
Q16698	DECR_HUMAN	DECR1													1101.03						1_0					0_0					0_1
Q16719	KYNU_HUMAN	KYNU							2691.11												0_0					1_0					1_0
Q16769	QPCT_HUMAN	QPCT														2339.08					1_0					0_0					0_1
Q16787	LAMA3_HUMAN	LAMA3									2727.86	3408.6		2659.07	3042.72	2868.58					3_0					2_0					2_3
Q16822	PCKGM_HUMAN	PCK2				623.023								1768.06							1_1					0_1					0_1
Q17RS7	GEN_HUMAN	GEN1				1895.06		5330.18			2969.06	2497.09				2678.07					1_2					2_2					2_1
Q2M1P5	KIF7_HUMAN	KIF7							3553.93			7844.33									0_0					2_0					2_0
Q2QGD7	ZXDC_HUMAN	ZXDC				3816.14					6265.36	3896.19	2288.32		5104.91	3935.94					3_1					2_1					2_3
Q3T8J9	GON4L_HUMAN	GON4L									1107.03	1140.03		1039.03	1267.04						2_0					2_0					2_2
Q3V6T2	GRDN_HUMAN	CCDC88A										1691.05		1190.04							1_0					1_0					1_1
Q3YEC7	RABL6_HUMAN	RABL6									2911.1	2784.1				2681.1					1_0					2_0					2_1
Q3ZCT1	ZN260_HUMAN	ZNF260											844.023			1682.05					2_0					0_0					0_2
Q4G0M1	ERFE_HUMAN	ERFE				2165.03					2273.07				3056.92						1_1					1_1					1_1
O00712;Q12857	NFIA_HUMAN;NFIB_HUMAN	NFIA;NFIB						1352.04													0_1					0_1					0_0
Q4G0N8	SL9C1_HUMAN	SLC9C1										4569.11		2361.09	6559.19						2_0					1_0					1_2
Q4KMP7	TB10B_HUMAN	TBC1D10B									3520.09	2535.06									0_0					2_0					2_0
Q4U2R6	RM51_HUMAN	MRPL51				2698.06					4904.09	4691.11			6327.12	3210.06					2_1					2_1					2_2
Q4VC05;Q8WUZ0;Q9BQE9	BCL7A_HUMAN;BCL7B_HUMAN;BCL7C_HUMAN	BCL7A;BCL7B;BCL7C				4018.11				2862.08		5293.15		4276.11							1_1					2_1					2_1
Q4VCS5	AMOT_HUMAN	AMOT									5592.16				4111.13						1_0					1_0					1_1
Q53EZ4	CEP55_HUMAN	CEP55									4185.14	2757.1				3065.11					1_0					2_0					2_1
A0AVF1	IFT56_HUMAN	IFT56						1973.22			3606	1362.77		2394.51	3045.02	3710.22					3_1					2_1					2_3
Q53H96	P5CR3_HUMAN	PYCR3									2843.07										0_0					1_0					1_0
Q53R41	FAKD1_HUMAN	FASTKD1									3041.91	4014.13			2506.95						1_0					2_0					2_1
Q53RT3	APRV1_HUMAN	ASPRV1			7567.27	1709.06	2903.1	4975.16	1213.04	4644.16			2784.1	6539.24							2_4					2_4					2_2
Q53T94	TAF1B_HUMAN	TAF1B						2647.07		2428.07	3916.11	4789.13	2500.07		4100.12	3889.11					3_1					3_1					3_3
Q56P03	EAPP_HUMAN	EAPP									7967.21	5555.13			4593.1	9230.22					2_0					2_0					2_2
Q5F1R6	DJC21_HUMAN	DNAJC21			2208.08	2674.11		1916.08			3341.14		1797.07		3879.15						2_3					1_3					1_2
Q5HYJ3	FA76B_HUMAN	FAM76B									3230.1	4502.13	1872.06	2409.08		3686.11					3_0					2_0					2_3
Q5HYK3	COQ5_HUMAN	COQ5							776.024		1311.04	627.021		1257.04	1469.05	4844.1					3_0					3_0					3_3
Q5JTV8	TOIP1_HUMAN	TOR1AIP1										3158.94		2025.77	3134.62						2_0					1_0					1_2
Q5JTZ9	SYAM_HUMAN	AARS2										1169.04				1156.04					1_0					1_0					1_1
Q5JVF3	PCID2_HUMAN	PCID2									2975.08										0_0					1_0					1_0
Q5JYT7	K1755_HUMAN	KIAA1755					1861.05									4889.15					1_1					0_1					0_1
Q5M775	CYTSB_HUMAN	SPECC1													2414.07						1_0					0_0					0_1
Q5QJE6	TDIF2_HUMAN	DNTTIP2													3571.09						1_0					0_0					0_1
Q5QP82	DCA10_HUMAN	DCAF10			1863.06				1111.03		3486.11	1911.06			3270.1	2031.06					2_1					3_1					3_2
Q5SQN1	SNP47_HUMAN	SNAP47				871.034									2077.09						1_1					0_1					0_1
Q5SVZ6	ZMYM1_HUMAN	ZMYM1				1472.48		2138.47	1757.37	2083.91		2533.54			3165.94						1_2					3_2					3_1
Q5T2S8	ODAD2_HUMAN	ODAD2				5081.13					11965.3			10001.2		9278.22					2_1					1_1					1_2
Q5T3I0	GPTC4_HUMAN	GPATCH4					1426.92	3154.09			1998.43	3333.09			2867.65	2783.05					2_2					2_2					2_2
O14640;P54792	DVL1_HUMAN;DVLP1_HUMAN	DVL1;DVL1P1				2373.73	924.056				2744.84	1734.21			2612.35	2740.93					2_2					2_2					2_2
Q5T750	KPLCE_HUMAN	KPLCE			30639.1	29448.8		37079.7		112933		13604	25565.8	59660.8		34728.7		0.31874	0.367644	0.220972	3_3					2_3					2_3
Q5T8P6	RBM26_HUMAN	RBM26									3473.09	1925.49		1359.34	3298.62	1614.52					3_0					2_0					2_3
Q5TA45	INT11_HUMAN	INTS11			2789.09	3924.13	2691.08	2749.1			5223.69	3299.1	2572.08	5246.04	4904.14	7332.24		0.0708785	0.24075	0.645777	4_4					2_4					2_4
Q5TAQ9	DCAF8_HUMAN	DCAF8				3626.81		2840.64			7424.58	4230.33		4433.39	6577.48	5123.79					3_2					2_2					2_3
Q5TB30	DEP1A_HUMAN	DEPDC1						3112.9	2169.39	2092.06	5568.72	5491.93			8346.08	4250.56					2_1					4_1					4_2
Q5TEC6	H37_HUMAN	H3-7			2390.05																0_1					0_1					0_0
Q5UIP0	RIF1_HUMAN	RIF1				2121.38							630.767								1_1					0_1					0_1
Q5VT25	MRCKA_HUMAN	CDC42BPA							2105.05		2206.07				2896.07	1037.04					2_0					2_0					2_2
Q5VTB9	RN220_HUMAN	RNF220			4454.1		3800.09	4335.11			9425.24	7936.22		5939.16	9845.29						2_3					2_3					2_2
Q5VUD6	DIK1B_HUMAN	DIPK1B									2351.09										0_0					1_0					1_0
Q5VUG0	SMBT2_HUMAN	SFMBT2			3741.37	4073.22			1081.46		4409.92	3853.26			4926.25	5246.65					2_2					3_2					3_2
Q5VV42	CDKAL_HUMAN	CDKAL1									3438.11	2313.07			3181.13						1_0					2_0					2_1
Q5VVQ6	OTU1_HUMAN	YOD1				2449		4323.22		3707.85		2457.88		4864.76		4777.42					2_2					2_2					2_2
Q5VWG9	TAF3_HUMAN	TAF3			2744.1	1343.05	3034.08	2012.06	1130.03			1894.06			3635.1	1459.04					2_4					2_4					2_2
Q5XKP0	MIC13_HUMAN	MICOS13								1416.07	989.047					2176.12					1_0					2_0					2_1
Q66K14	TBC9B_HUMAN	TBC1D9B			1552.67	1983.86		1688.88			3777.81				4046.03	2681.28					2_3					1_3					1_2
Q68D86	C102B_HUMAN	CCDC102B									4229.13				4355.15						1_0					1_0					1_1
Q68DY9	ZN772_HUMAN	ZNF772					3993.09					4444.11									0_1					1_1					1_0
Q69YQ0	CYTSA_HUMAN	SPECC1L						3362.47			12473.9	5159.67			12959.9	8038.74					2_1					2_1					2_2
Q6AI08	HEAT6_HUMAN	HEATR6				1106.04						1214.04		830.026	2223.08	1381.04					3_1					1_1					1_3
O14732	IMPA2_HUMAN	IMPA2			5299.94	5878.16		7969		8398.54		5115.67		9870.98		8480.34					2_3					2_3					2_2
Q6DKI1	RL7L_HUMAN	RPL7L1					1627.93				3671.55	2753.32									0_1					2_1					2_0
Q6DN90	IQEC1_HUMAN	IQSEC1									3351.08	3266.08				2714.1					1_0					2_0					2_1
Q6IN84	MRM1_HUMAN	MRM1			1899.06	1956.06				1841.06		4445.14			4298.14	2185.06					2_2					2_2					2_2
Q6KCM7	SCMC2_HUMAN	SLC25A25										769.02			1495.04	2707.08					2_0					1_0					1_2
Q6NS38	ALKB2_HUMAN	ALKBH2			2784.08	2371.97	1454.52	3037.59	1759.59		3906.57	3964.2		2755.13	4254.81	3780.89		0.123505	0.242112	0.693462	3_4		0.295248	0.471211	0.3825	3_4					3_3
Q6NSI4	RADX_HUMAN	RADX				1755.37		1108.19			3879.42	4901.63		2683.73	3847.45	2194.73					3_2					2_2					2_3
Q6NXE6	ARMC6_HUMAN	ARMC6									2528.42			2183.05	3224.44	2850.44					3_0					1_0					1_3
Q6P0Q8	MAST2_HUMAN	MAST2									1374.11	2518.16			2000.07	1831.07					2_0					2_0					2_2
Q6P1M0	S27A4_HUMAN	SLC27A4									3273.1	2392.07									0_0					2_0					2_0
Q6P6C2	ALKB5_HUMAN	ALKBH5				3345.11	1291.83	2093.94			4636.45	3700.94		3188.21	3235.31	3615.26		0.117688	0.242112	0.68102	3_3					2_3					2_3
Q6PGN9	PSRC1_HUMAN	PSRC1										2202.19			2899.99						1_0					1_0					1_1
Q6PGP7	SKI3_HUMAN	SKIC3									1935.05				2684.1	1687.06					2_0					1_0					1_2
Q6PI48	SYDM_HUMAN	DARS2									3901.26	2325.11			6983.17						1_0					2_0					2_1
Q6PJG6	BRAT1_HUMAN	BRAT1						813.047		2571.09	3020.73	1563.08			2558.25	2217.27					2_1					3_1					3_2
Q6PJP8	DCR1A_HUMAN	DCLRE1A						825.013			1772.58	1647.28			2982.88	2156.36					2_1					2_1					2_2
Q6PJT7	ZC3HE_HUMAN	ZC3H14												2074.08							1_0					0_0					0_1
Q6PK18	OGFD3_HUMAN	OGFOD3								2463.06	4837.11	5095.12		3165.07		4404.1					2_0					3_0					3_2
Q6PKG0	LARP1_HUMAN	LARP1									1895.05	2653.08									0_0					2_0					2_0
Q6PML9	ZNT9_HUMAN	SLC30A9													5273.18	2429.07					2_0					0_0					0_2
Q6R327	RICTR_HUMAN	RICTOR				2510.83	1817.52	2775.81			4130.44	3887.66	1411.28	3518.53	3825.8	4131.33		0.0300963	0.24075	0.711432	4_3					2_3					2_4
O14746	TERT_HUMAN	TERT			4701.33	2546.46		5263.23		1609.26	4758.42	3640.75		9789.16							1_3					3_3					3_1
Q6UVK1	CSPG4_HUMAN	CSPG4				2527.47	2912.59				2039.77	2009.74	1892.16		3435.9	2023.44					3_2					2_2					2_3
Q6UXZ0	TMIG1_HUMAN	TMIGD1						1206.04													0_1					0_1					0_0
Q6VY07	PACS1_HUMAN	PACS1			2577.05									3672.06							1_1					0_1					0_1
Q6WRX3	ZY11A_HUMAN	ZYG11A			12534.3	8579.17	7706.16				28631.5	20230.4									0_3					2_3					2_0
Q6ZNF0	ACP7_HUMAN	ACP7												1127.05							1_0					0_0					0_1
O14757	CHK1_HUMAN	CHEK1				780.025					1641.05			1238.04	2069.06						2_1					1_1					1_2
Q6ZNI0	GCNT7_HUMAN	GCNT7					5626.13					4542.12									0_1					1_1					1_0
Q6ZQX7	LIAT1_HUMAN	LIAT1						4981.14			6876.2	5832.15				6569.17					1_1					2_1					2_1
Q6ZRP7	QSOX2_HUMAN	QSOX2												2852.11	2741.1	2753.1					3_0					0_0					0_3
Q6ZRS2	SRCAP_HUMAN	SRCAP										4056.1				5108.11					1_0					1_0					1_1
Q6ZRV2	FA83H_HUMAN	FAM83H						1490.74		2317.79		2792.86									0_1					2_1					2_0
Q6ZUT1	NKAP1_HUMAN	NKAPD1			2659.07			9567.34	2065.05					3232.09	2098.06	12503.4					3_2					1_2					1_3
Q6ZW31	SYDE1_HUMAN	SYDE1									4895.12	2994.56			3229.59	2948.95					2_0					2_0					2_2
Q6ZWT7	MBOA2_HUMAN	MBOAT2													3777.1	3265.08					2_0					0_0					0_2
Q6ZXV5	TMTC3_HUMAN	TMTC3				2223.05					4860.11	3321.11		2599.09	3566.08	4541.15					3_1					2_1					2_3
O14773	TPP1_HUMAN	TPP1			2266.64	1844.46			1358.43	2037.77		2626.78		3558.06	2298.13	3211.42					3_2					3_2					3_3
Q70EL4	UBP43_HUMAN	USP43					762.773				1458.75	1039.71		1771.33	1589.72	1329.41					3_1					2_1					2_3
Q75T13	PGAP1_HUMAN	PGAP1						1098.03		1053.03				1580.05	1599.05						2_1					1_1					1_2
Q7L1Q6	5MP2_HUMAN	BZW1				2223.46	978.828		976.873					2145.54	2687.12	1888.51					3_2					1_2					1_3
Q7L2E3	DHX30_HUMAN	DHX30									3437.48	2947.74			5146.14	3012.2					2_0					2_0					2_2
Q7L3T8	SYPM_HUMAN	PARS2				1587.06									2800.11						1_1					0_1					0_1
Q7L576	CYFP1_HUMAN	CYFIP1						1846.44				2126.53				1708.13					1_1					1_1					1_1
Q7L5L3	GDPD3_HUMAN	GDPD3								2175.15				1938							1_0					1_0					1_1
Q7L7X3	TAOK1_HUMAN	TAOK1			811.458	2501.45	2431.04	1484.54			3470.61	2072.38		3047.67	2974.91	3692.08		0.103395	0.242112	0.630211	3_4					2_4					2_3
Q7L8L6	FAKD5_HUMAN	FASTKD5									4530.15	1317.05			5146.21						1_0					2_0					2_1
Q7Z2T5	TRM1L_HUMAN	TRMT1L				2468.06			1711.04		3583.1	2645.07			2343.06	2986.07					2_1					3_1					3_2
Q7Z2W4	ZCCHV_HUMAN	ZC3HAV1							554.82		4432.5	3237.35		2832.47	1604.11						2_0					3_0					3_2
O14786	NRP1_HUMAN	NRP1				2478.08			1910.06	796.022	2721.08				2597.07	2573.08					2_1					3_1					3_2
Q7Z406	MYH14_HUMAN	MYH14						2887.09			3559.09	2460.06			2120.05	2192.07					2_1					2_1					2_2
Q7Z417	NUFP2_HUMAN	NUFIP2			1410.95		682.493				6068.9	2592.95			6132.36	4089.91					2_2					2_2					2_2
Q7Z460	CLAP1_HUMAN	CLASP1										2289.08									0_0					1_0					1_0
Q7Z4W1	DCXR_HUMAN	DCXR				3063.23		4874.22		5808.23		2417.73	2893.83	5756.55	2988.88	5977.53					4_2					2_2					2_4
Q7Z628	ARHG8_HUMAN	NET1				1432.04	2074.06				2323.08	3348.11	2649.08	1898.06	3937.12	2485.07					4_2					2_2					2_4
Q7Z6J8	UBE3D_HUMAN	UBE3D										644.273			1332.36	2088.42					2_0					1_0					1_2
Q7Z6K1	THAP5_HUMAN	THAP5				3161.07					5616.14	2450.05			5867.14						1_1					2_1					2_1
Q7Z736	PKHH3_HUMAN	PLEKHH3						3152.28		2439.82	4204.05	3054.34	2259.67		5083.99						2_1					3_1					3_2
Q86TJ2	TAD2B_HUMAN	TADA2B					5742.13				10577.2			11461.2							1_1					1_1					1_1
Q86TN4	TRPT1_HUMAN	TRPT1			3337.26	2702.26	3045.51	3032.27	3830.59		7062.04	5376.72			6713.4	5881.04					2_4		0.0637834	0.471211	0.746211	3_4					3_2
Q86U38	NOP9_HUMAN	NOP9										9575.22	784.024	8813.2	9203.2						3_0					1_0					1_3
Q86UE4	LYRIC_HUMAN	MTDH				2701.75		2731.79	2127.85		4081.33	4549.5		3337.22	3216.08	5259.25					3_2					3_2					3_3
Q86UK7	ZN598_HUMAN	ZNF598							1817.36	1298.93		2585.13			2227.4	1308.4					2_0					3_0					3_2
Q86UL3	GPAT4_HUMAN	GPAT4										2311.08									0_0					1_0					1_0
Q86UP2	KTN1_HUMAN	KTN1							1428.04		528.019				1220.05						1_0					2_0					2_1
Q86US8	EST1A_HUMAN	SMG6									4633.31	3385.28									0_0					2_0					2_0
Q86V48	LUZP1_HUMAN	LUZP1						1942.46			4521.7	2559.09			5268.66						1_1					2_1					2_1
Q86VM9	ZCH18_HUMAN	ZC3H18									2644.07				2468.07	1556.04					2_0					1_0					1_2
Q86VP6	CAND1_HUMAN	CAND1							1550.32		3209.54	1687.49			2873.32	4088.92					2_0					3_0					3_2
Q86VV8	RTTN_HUMAN	RTTN							749.023		2300.05				1774.06						1_0					2_0					2_1
Q86W42	THOC6_HUMAN	THOC6						1872.75			3924.24	2848.72			3785.95	4047.26					2_1					2_1					2_2
Q86W92	LIPB1_HUMAN	PPFIBP1									5306.77	4817.99		3206.08		4877.79					2_0					2_0					2_2
Q86WW8	COA5_HUMAN	COA5					4363.93	4132.69	2804.83		5567.02	5269.6		6587.29	4290.76	6619.57					3_2					3_2					3_3
Q86WX3	AROS_HUMAN	RPS19BP1					1989.79	2587.24	1888.56	2030.9	2909.01	3157.61			3019.28	2830.83					2_2					4_2					4_2
Q86X52	CHSS1_HUMAN	CHSY1									3017.07	3669.1			4509.13	3559.1					2_0					2_0					2_2
Q86X95	CIR1_HUMAN	CIR1				3858.09				4797.12	8192.19	6693.17			5268.13	7048.19					2_1					3_1					3_2
Q86XI2	CNDG2_HUMAN	NCAPG2							1240.46		3668.39				3786.31	2437.3					2_0					2_0					2_2
Q86Y07	VRK2_HUMAN	VRK2				1486.59	806.68				3263.31	2227.12	1511.95	1773.73	3739	2037.04					4_2					2_2					2_4
Q86Y56	DAAF5_HUMAN	DNAAF5				1689.23					3727.4	1547.3			4675.37						1_1					2_1					2_1
Q86Y91	KI18B_HUMAN	KIF18B													6080.16	3664.12					2_0					0_0					0_2
Q86YS7	C2CD5_HUMAN	C2CD5										1979.06			2552.09						1_0					1_0					1_1
Q86YT6	MIB1_HUMAN	MIB1				1348.24					2886.63	3177.3	896.667	1921.44	2407.92	2080.06					4_1					2_1					2_4
Q8IUD2	RB6I2_HUMAN	ERC1										3986.14		4686.15	4302.12						2_0					1_0					1_2
Q8IUR0	TPPC5_HUMAN	TRAPPC5									2490.67	3638.56			4106.52	4461.5					2_0					2_0					2_2
Q8IUX1	T126B_HUMAN	TMEM126B									3167.11	3149.1									0_0					2_0					2_0
A0JNW5	BLT3B_HUMAN	BLTP3B							1070.02						1212.04						1_0					1_0					1_1
Q8IV08	PLD3_HUMAN	PLD3												2701.07							1_0					0_0					0_1
Q8IV63	VRK3_HUMAN	VRK3									2586.1	788.032			2493.1						1_0					2_0					2_1
Q8IW75	SPA12_HUMAN	SERPINA12			5298.12	6002.95	3765.01	7638.62		7195.84	5650.73	5616.19		9771.91		10714.3					2_4		0.350647	0.486059	0.134518	3_4					3_2
Q8IWA0	WDR75_HUMAN	WDR75			3540.12	4803.56		3393.05	2230.93		6957.46	5274.58		3347.7	8119.64	4613.13					3_3					3_3					3_3
O14974	MYPT1_HUMAN	PPP1R12A					5399.02	5595.89			18814.1	8407.8			22111.7	12068.1					2_2					2_2					2_2
Q8IWU5	SULF2_HUMAN	SULF2						3060.43		3794.31	4627.15	4607.2			4605.67	4951.71					2_1					3_1					3_2
Q8IWV7	UBR1_HUMAN	UBR1						1763.04	2114.97			2696.08			3601.07						1_1					2_1					2_1
Q8IWV8	UBR2_HUMAN	UBR2				2219.18					2735.33	3466.55		2741.78	4060.64						2_1					2_1					2_2
Q8IWX8	CHERP_HUMAN	CHERP			3221.32	3602.13	3374.44	3757.82	3066.13		4650.91	4756.09			5998.93	5740.01					2_4		0.135066	0.471211	0.243837	3_4					3_2
Q8IWZ3	ANKH1_HUMAN	ANKHD1										2115.02			1816.22	1869.02					2_0					1_0					1_2
Q8IXM2	BAP18_HUMAN	BAP18					4340.16		2133.07			4172.14				2816.1					1_1					2_1					2_1
Q8IXQ4	GPAM1_HUMAN	GPALPP1									2555.94	2607.64			2672.52	2626.46					2_0					2_0					2_2
Q8IXZ3	SP8_HUMAN	SP8									3823.09	4602.1			4997.1						1_0					2_0					2_1
Q8IY17	PLPL6_HUMAN	PNPLA6				2995.27		2848.87			4950.65	2934.75				2733.17					1_2					2_2					2_1
O14981	BTAF1_HUMAN	BTAF1							894.501	1171.5	1619.54			5789.22	2321.81	3202.09					3_0					3_0					3_3
Q8IYW5	RN168_HUMAN	RNF168						1617.57	762.472		2305.48	1481.65			2877.14	1835.54					2_1					3_1					3_2
Q8IZL8	PELP1_HUMAN	PELP1				1664.18		2563.82			3721.08	4289.38			5541.57	4607.1					2_2					2_2					2_2
Q8N0T1	RBIS_HUMAN	RBIS									7107.51	7452.95			5661.21	6215.46					2_0					2_0					2_2
Q8N0U8	VKORL_HUMAN	VKORC1L1				673.014															0_1					0_1					0_0
Q8N0Y2	ZN444_HUMAN	ZNF444				3056.07								4061.09	5605.16						2_1					0_1					0_2
O15013	ARHGA_HUMAN	ARHGEF10				1863.11					1525.01		979.056		2384	1568.89					3_1					1_1					1_3
Q8N1F8	S11IP_HUMAN	STK11IP				3993.09									1636.04						1_1					0_1					0_1
Q8N1H7	S6OS1_HUMAN	SIX6OS1			1037.03																0_1					0_1					0_0
Q8N3C0	ASCC3_HUMAN	ASCC3						3921.11			4226.13										0_1					1_1					1_0
Q8N3Z3	GTPB8_HUMAN	GTPBP8									3950.12	4164.14			3576.11						1_0					2_0					2_1
Q8N442	GUF1_HUMAN	GUF1									5197.14	1650.05	2015.08		4771.13	2423.09					3_0					2_0					2_3
Q8N4B1	SESQ1_HUMAN	PHETA1									3996.1				4433.13						1_0					1_0					1_1
Q8N4C8	MINK1_HUMAN	MINK1			3114.48						2757.82	2523.09			4967.72	2745.6					2_1					2_1					2_2
Q8N4T4	ARG39_HUMAN	ARHGEF39					3871.51	4663.19		3090.11	8424.86	8742.66	4268.59		11597.5	8188.52					3_2					3_2					3_3
Q8N554	ZN276_HUMAN	ZNF276					419.011	1255.04					1116.03			1502.05					2_2					0_2					0_2
Q8N5H7	SH2D3_HUMAN	SH2D3C			1035.95	2008.09				1516.1	1397.71	2348.59		3158.72	2870.86						2_2					3_2					3_2
Q8N5I2	ARRD1_HUMAN	ARRDC1				2611.45	2500.22	3149.05		2086.77	3584.55	3107.03	2297.8		4259.62	3849.85					3_3		0.416689	0.53486	0.0589257	3_3					3_3
Q8N6L1	KTAP2_HUMAN	KRTCAP2							648.027		1143.05			847.034	1092.05	1698.07					3_0					2_0					2_3
O15042	SR140_HUMAN	U2SURP						4317.35			1763.29	1317.59				5399.03					1_1					2_1					2_1
Q8N6V9	TEX9_HUMAN	TEX9			14037.3			5554.11		8387.18	42766.9	27963.6	13023.3	14553.3	16248.3						3_2					3_2					3_3
Q8N8Y5	ZFP41_HUMAN	ZFP41				2635.08					3866.11	3561.11									0_1					2_1					2_0
Q8N9Q2	SR1IP_HUMAN	SREK1IP1			3212.39										1900.12						1_1					0_1					0_1
Q8NAP8	ZBT8B_HUMAN	ZBTB8B									4107.15										0_0					1_0					1_0
Q8NB50	ZFP62_HUMAN	ZFP62				1661.04				682.017		2506.07	1687.04		2156.05						2_1					2_1					2_2
Q8NBJ5	GT251_HUMAN	COLGALT1									3118.08	2051.06				2309.07					1_0					2_0					2_1
Q8NBQ5	DHB11_HUMAN	HSD17B11									1847.07	1556.06									0_0					2_0					2_0
O15062	ZBTB5_HUMAN	ZBTB5									1740.72	1320.67	877.703	967.446	2196.41	1366.82	Appeared in USB1_WT				4_0					2_0					2_4
Q8NBU5	ATAD1_HUMAN	ATAD1									2081.53	1791.92			2941.73						1_0					2_0					2_1
Q8NC56	LEMD2_HUMAN	LEMD2							1716.6		4550.58	2881.35		3563.37	4262.78						2_0					3_0					3_2
Q8NCA5	FA98A_HUMAN	FAM98A			1600.05			1412.48			7886.57	4012.09	1866.08	3015.88	8583.56	4342.91					4_2					2_2					2_4
Q8NCB2	CAMKV_HUMAN	CAMKV									3787.52				3223.76	3575.93					2_0					1_0					1_2
Q8NCC5	SPX3_HUMAN	SLC37A3			1265.03									2243.05	4311.1	2443.06					3_1					0_1					0_3
Q8NCJ5	SPRY3_HUMAN	SPRYD3									3333.08										0_0					1_0					1_0
Q8ND56	LS14A_HUMAN	LSM14A							4514.92			5702.04		4722.04							1_0					2_0					2_1
Q8NDD1	CA131_HUMAN	C1orf131				1786.6	2414.31	3383.8	2649.15		6823.9	4872.44		2694.12	6126.79	5406.3		0.0335382	0.24075	0.870705	3_3					3_3					3_3
O15091	MRPP3_HUMAN	PRORP									1275.04				2356.09						1_0					1_0					1_1
Q8NE86	MCU_HUMAN	MCU			6347.15	3790.09								6525.16	6831.17						2_2					0_2					0_2
Q8NEJ9	NGDN_HUMAN	NGDN					1717.78	2454.08			1818.83	2021.06				2576.96					1_2					2_2					2_1
Q8NEX9	DR9C7_HUMAN	SDR9C7						2407.08		3811.79				4760.89		4641.14					2_1					1_1					1_2
Q8NEY1	NAV1_HUMAN	NAV1									1787.05										0_0					1_0					1_0
Q8NF37	PCAT1_HUMAN	LPCAT1					2502.91				4414.91			3460.08							1_1					1_1					1_1
O15143	ARC1B_HUMAN	ARPC1B						2281.51			5668.28	3130.71			4640.91	4235.48					2_1					2_1					2_2
Q8NI36	WDR36_HUMAN	WDR36			13315.3					52260.4						934.03					1_1					1_1					1_1
Q8TAA9	VANG1_HUMAN	VANGL1			1669.47						806.14	1917.83			1672.8						1_1					2_1					2_1
Q8TAP8	PPR35_HUMAN	PPP1R35				2618.25		2106.33		3108.14	5217.69	5648.41	3329.76		5369.85	4510.49					3_2					3_2					3_3
Q8TAV0	FA76A_HUMAN	FAM76A				953.023					3685.08	2748.07									0_1					2_1					2_0
Q8TB37	NUBPL_HUMAN	NUBPL				2654.18					3627.33	2773.22		2460.21	4034.1	2755.98					3_1					2_1					2_3
A1A4S6	RHG10_HUMAN	ARHGAP10			2644.25			2731.56	2432.17		3959.44	3664.41		3276.03	4607.53	4308.84					3_2					3_2					3_3
O15144	ARPC2_HUMAN	ARPC2						4495.03			11878	7675.57			12838.1	10549.5					2_1					2_1					2_2
Q8TB73	NDNF_HUMAN	NDNF							2090.94	3994.39	4559.46	3749.65			4434.46	4253.32					2_0	Appeared in USB1_131				4_0					4_2
Q8TBF5	PIGX_HUMAN	PIGX									4000.11			5850.11	5792.13						2_0					1_0					1_2
Q8TBK6	ZCH10_HUMAN	ZCCHC10			5187.21	5923.25	4704.17	6620.24	5321.19		12806.5	10866.4		8904.33	13568.6	13299.6	Increased in USB1_WT	0.030987	0.24075	1.04094	3_4		0.106758	0.471211	0.732191	3_4					3_3
Q8TC05	MDM1_HUMAN	MDM1					3002.3				5956.37	5538.64	2596.92	3921.5	7731.5	5577.06					4_1					2_1					2_4
Q8TC44	POC1B_HUMAN	POC1B								1199.03	4805.12	4039.1				4259.09					1_0					3_0					3_1
Q8TDM6	DLG5_HUMAN	DLG5									3279.12				3044.09						1_0					1_0					1_1
O15145	ARPC3_HUMAN	ARPC3					3340.69				3973.68	2244.47			5409.05	7013.73					2_1					2_1					2_2
Q8TDR2	STK35_HUMAN	STK35				2725.71	1520.16	3397.37			5728.29	4202.45		3400.01	4595.17	3673.71		0.141203	0.243203	0.675874	3_3					2_3					2_3
Q8TEP8	CE192_HUMAN	CEP192			10532.2			10310.2			15516.3	6552.13	6356.13								1_2					2_2					2_1
Q8TEW0	PARD3_HUMAN	PARD3			1382.25	2533.97	2864.51	3101.43			5086.8	3863.56	2083.45		5371.68	4971.81		0.00813055	0.24075	0.726626	3_4					2_4					2_3
Q8TEX9	IPO4_HUMAN	IPO4							4373.09		4382.23					2755.52					1_0					2_0					2_1
Q8TF09;Q9NP97	DLRB1_HUMAN;DLRB2_HUMAN	DYNLRB1;DYNLRB2									2465.08	2464.08		3442.11	3168.11						2_0					2_0					2_2
Q8WTP8	AEN_HUMAN	AEN			2250.52							3314.28			5486.31	3797.31					2_1					1_1					1_2
Q8WTT2	NOC3L_HUMAN	NOC3L				4961.62	3090.86	4543.68			2801.53	4943.46				2821.41					1_3					2_3					2_1
O15160	RPAC1_HUMAN	POLR1C									2756.09	1999.06									0_0					2_0					2_0
Q8WTV1	THAP3_HUMAN	THAP3										1777.06		1079.03							1_0					1_0					1_1
Q8WUM4	PDC6I_HUMAN	PDCD6IP												855.034							1_0					0_0					0_1
Q8WUU5	GATD1_HUMAN	GATAD1				1115.74					2193.18	3026.8			1316.67	2697.06					2_1					2_1					2_2
Q8WUY1	THEM6_HUMAN	THEM6									3581.11										0_0					1_0					1_0
Q8WV16	DCAF4_HUMAN	DCAF4			1690.5						3846.39	4234.95			5448.99	4462.21					2_1					2_1					2_2
Q8WV44	TRI41_HUMAN	TRIM41				4745.66	3083.58	3333.31			6111.59	5414.64			5143.25	5227.58					2_3					2_3					2_2
O15169	AXIN1_HUMAN	AXIN1					3483.09				3533.1	4074.11				4364.13					1_1					2_1					2_1
Q8WVM8	SCFD1_HUMAN	SCFD1				2249.65					4251.81	2824.46		2689.17	3665.74	2554.13					3_1					2_1					2_3
Q8WVX9	FACR1_HUMAN	FAR1				1376.95		1991.91	1534.94		7399.14	4299.87			5731.8	4605.1					2_2					3_2					3_2
Q8WWI1	LMO7_HUMAN	LMO7						2236.19			4280.99				6499.85	2523.57					2_1					1_1					1_2
O15182	CETN3_HUMAN	CETN3							1845.78		3621.32	4592.76				5354.38					1_0					3_0					3_1
Q8WWK9	CKAP2_HUMAN	CKAP2										797.029			966.036	465.013					2_0					1_0					1_2
Q8WWM7	ATX2L_HUMAN	ATXN2L				2654.06					11334.5	7193.46		3057.13	10146.4	6720.28					3_1					2_1					2_3
Q92526	TCPW_HUMAN	CCT6B				2414.06	953.028	2327.08	2777.07		8105.24	5500.16		4202.14	6630.23						2_3					3_3					3_2
Q92538	GBF1_HUMAN	GBF1									4211.11					3241.09					1_0					1_0					1_1
Q92572	AP3S1_HUMAN	AP3S1									896.045										0_0					1_0					1_0
Q92597;Q9UGV2	NDRG1_HUMAN;NDRG3_HUMAN	NDRG1;NDRG3			16378.4		13679.3	32643.7			33116.7				28991.7						1_3					1_3					1_1
Q92620	PRP16_HUMAN	DHX38										4662.2		2127.08	1163.04						2_0					1_0					1_2
Q92643	GPI8_HUMAN	PIGK								1570.06		1540.05				1453.05					1_0					2_0					2_1
Q92685	ALG3_HUMAN	ALG3				685.017					895.025	1093.03		1611.05	1481.04	1371.04					3_1					2_1					2_3
Q92688	AN32B_HUMAN	ANP32B							3619.08		5455.12				3395.07	3767.09					2_0					2_0					2_2
Q92729	PTPRU_HUMAN	PTPRU			1994.05	3349.08					3271.1		2149.06								1_2					1_2					1_1
Q92747	ARC1A_HUMAN	ARPC1A				1075.6		1590.67			4615.27				8200.05	4832.61					2_2					1_2					1_2
Q92796	DLG3_HUMAN	DLG3					2738.26		3088.73		6728.08	4534.74		4117.09	6147.07	6266.32					3_1					3_1					3_3
Q92817	EVPL_HUMAN	EVPL			1030.03		678.025	2901.09		2369.08				2632.09		1799.06					2_3					1_3					1_2
Q92839	HYAS1_HUMAN	HAS1									12842.3	8390.18		4831.09	9845.18	7723.16					3_0					2_0					2_3
O15259	NPHP1_HUMAN	NPHP1													1794.05	2045.06					2_0					0_0					0_2
Q92900	RENT1_HUMAN	UPF1									3991.57				5363.02						1_0					1_0					1_1
Q92908	GATA6_HUMAN	GATA6									2815.08	3637.11			3465.12						1_0					2_0					2_1
Q92973	TNPO1_HUMAN	TNPO1				2071.65	561.922		1230.07		2656.77	2757.42			2719.42						1_2					3_2					3_1
Q92979	NEP1_HUMAN	EMG1				5047.13		4904.42			6514.47	5428.82	2313.59		5814.96	6143.88					3_2					2_2					2_3
O15260	SURF4_HUMAN	SURF4							2898.22		1631.67	1471.26			2877.66	1857					2_0					3_0					3_2
Q93034	CUL5_HUMAN	CUL5					6998.66		4115.97		13943.9	11182.6			12094.6	15358.3					2_1					3_1					3_2
Q93063	EXT2_HUMAN	EXT2				2981.29					2661.75				2619.58	4265.79					2_1					1_1					1_2
Q93100	KPBB_HUMAN	PHKB				779.026															0_1					0_1					0_0
Q969E8	TSR2_HUMAN	TSR2									4618.81	3802.76			4125.64	4740.8					2_0					2_0					2_2
Q969J2	ZKSC4_HUMAN	ZKSCAN4					2083.03	2607.58			5169.61	2888.4			4994.09	3752.74					2_2					2_2					2_2
Q969L2	MAL2_HUMAN	MAL2				3364.09		6560.19					2508.06	6555.18							2_2					0_2					0_2
Q969N2	PIGT_HUMAN	PIGT									2162.07	1660.06			2099.08						1_0					2_0					2_1
Q969V3	NCLN_HUMAN	NCLN			1747.42	2174.31		2047.11	2054.27		3928.39	3325.78		3208.29	3453.26	3315.9					3_3					3_3					3_3
Q969X5	ERGI1_HUMAN	ERGIC1				778.019															0_1					0_1					0_0
Q969X6	UTP4_HUMAN	UTP4										2571.09									0_0					1_0					1_0
Q96A19	C102A_HUMAN	CCDC102A					3786.36				11853.1	8270.11			15503.1	8667.6					2_1					2_1					2_2
Q96A35	RM24_HUMAN	MRPL24				1431.18	1245.16	1613.13			2240.46	1245.35				1211.21					1_3					2_3					2_1
Q96BI3	APH1A_HUMAN	APH1A				6691.21						4582.15									0_1					1_1					1_0
Q96BN2	TADA1_HUMAN	TADA1			1454.39	1825.17	1059.98					1220.2			2033.69						1_3					1_3					1_1
A1L0T0	HACL2_HUMAN	ILVBL									3612.86	2224.06			2409.58	1755.9					2_0					2_0					2_2
O15304	SIVA_HUMAN	SIVA1									1764.06										0_0					1_0					1_0
Q96BP3	PPWD1_HUMAN	PPWD1									10783.7	9869.22		7735.08	10964	13536.1					3_0					2_0					2_3
Q96BR9	ZBT8A_HUMAN	ZBTB8A				3054.41	1348.85	2811.09			4150.81	2870.65		3432.19	3842.75	3112.17		0.154866	0.249496	0.608479	3_3					2_3					2_3
Q96C00	ZBTB9_HUMAN	ZBTB9														1575.04					1_0					0_0					0_1
Q96CM3	RUSD4_HUMAN	RPUSD4									3178.05				2356	2325.39					2_0					1_0					1_2
Q96CS3	FAF2_HUMAN	FAF2									3479.1				981.045						1_0					1_0					1_1
O15315	RA51B_HUMAN	RAD51B			965.032	1388.05				1074.03	1983.06	1576.05			2639.09	1578.05					2_2					3_2					3_2
Q96DA0	PAUF_HUMAN	ZG16B			1526.05	1159.04		3090.19		2602.08	2070.07		1496.05	7554.26	2869.09	2591.34		0.242642	0.303676	0.80724	4_3					2_3					2_4
Q96DF8	ESS2_HUMAN	ESS2									3557.1	2445.05				3293.51					1_0					2_0					2_1
Q96DH6	MSI2H_HUMAN	MSI2									3088.12				1298.05	2165.08					2_0					1_0					1_2
Q96EC8	YIPF6_HUMAN	YIPF6									2012.07				1725.06						1_0					1_0					1_1
Q96ES7	SGF29_HUMAN	SGF29										3320.11									0_0					1_0					1_0
Q96EZ8	MCRS1_HUMAN	MCRS1					2290.09		1338.05		4278.16	3686.13			721.027	2793.1					2_1					3_1					3_2
Q96F85	CNRP1_HUMAN	CNRIP1			4828.09	6364.12	3604.06	6583.13		6074.12	7271.15	9140.16		9734.21	8365.16						2_4		0.134266	0.471211	0.472907	3_4					3_2
Q96FF9	CDCA5_HUMAN	CDCA5									1599.05	1283.04		1166.04							1_0					2_0					2_1
O15397	IPO8_HUMAN	IPO8				1819.81			1088.49	1303.58	3245.61			2377.07	3726.02	2624.69					3_1					3_1					3_3
Q96FQ6	S10AG_HUMAN	S100A16			2288.63	2404.06		3044.11		7471.14	1411.51		2079.59	4595.37		2400.67		0.369618	0.408546	0.151313	3_3					2_3					2_3
Q96FV9	THOC1_HUMAN	THOC1					5366.1							10411.2		2925.1					2_1					0_1					0_2
Q96GK7	FAH2A_HUMAN	FAHD2A				1199.87	1182.75				2362.93	1696.76		1787.65	3013.7	1640.39					3_2					2_2					2_3
Q96GM5	SMRD1_HUMAN	SMARCD1			3621.17	3704.43	2601.11	3215.95	2654.62		6251.81	4792.74		4744.95	4496.97	5420.66		0.0223276	0.24075	0.633397	3_4		0.224675	0.471211	0.464267	3_4					3_3
Q96GM8	TOE1_HUMAN	TOE1			1579.24	2793.01	1386.74				3768.62	3202.17		2957.21	3872.04	3213.03					3_3					2_3					2_3
O15511	ARPC5_HUMAN	ARPC5					3378.08				8129.21	4635.13			8460.22	7929.19					2_1					2_1					2_2
Q96GQ7	DDX27_HUMAN	DDX27			2202.05	3613.09	3523.09	3160.08			2878.09	3278.09			4871.14	2870.08					2_4					2_4					2_2
Q96IC2	REXO5_HUMAN	REXO5										2021.06									0_0					1_0					1_0
Q96IJ6	GMPPA_HUMAN	GMPPA				1868.19		3936.49	2326.93		3189.67	4232.05		2698.11	5530.65	3897.74					3_2					3_2					3_3
Q96IX9	A26L1_HUMAN	ANKRD36BP1													9719.2						1_0					0_0					0_1
Q96IZ0	PAWR_HUMAN	PAWR									3675.11	2487.08			2490.06	1877.06					2_0					2_0					2_2
Q96J01	THOC3_HUMAN	THOC3				1405.04										2168.06					1_1					0_1					0_1
Q96J84	KIRR1_HUMAN	KIRREL1									2226.08	580.021									0_0					2_0					2_0
Q96JG8	MAGD4_HUMAN	MAGED4							908.019		1702.04			1447.03							1_0					2_0					2_1
Q96KC2;Q9Y689	ARL5A_HUMAN;ARL5B_HUMAN	ARL5A;ARL5B									4910.13										0_0					1_0					1_0
Q96KP1	EXOC2_HUMAN	EXOC2					1508.33	2769.61		2548.22	4449.02	2673.26			4392.88	4561.71					2_2					3_2					3_2
O43156	TTI1_HUMAN	TTI1										1840.06			3101.1	2668.09					2_0					1_0					1_2
Q96L46	CPNS2_HUMAN	CAPNS2						3845.09		2595.05				3964.08							1_1					1_1					1_1
Q96LL9	DJC30_HUMAN	DNAJC30			1061.73						3276.6	2086.82		1933.44	4816.38	3162.82					3_1					2_1					2_3
Q96MD7	CI085_HUMAN	C9orf85			5804.12	5596.13	3951.09	5835.14	3100.06		5997.13	5685.14	4230.09		7597.17						2_4		0.590347	0.655728	-0.113444	3_4					3_2
Q96MG8	PCMD1_HUMAN	PCMTD1			4095.06		3415.96	3776.38			9365.98	7116.22		6853.25	9252.6	7668.17					3_3					2_3					2_3
Q96MM7	H6ST2_HUMAN	HS6ST2										1612.36			2433.31						1_0					1_0					1_1
Q96NA8	TSNA1_HUMAN	TSNARE1				1804.06						1995.06									0_1					1_1					1_0
Q96NB2	SFXN2_HUMAN	SFXN2						2486.07			8053.25	2929.09		2159.07		3221.1					2_1					2_1					2_2
Q96ND0	F210A_HUMAN	FAM210A													2011.09						1_0					0_0					0_1
O43172	PRP4_HUMAN	PRPF4					2187.36	2768.97	1705.14		4263.17	3044.58			4020.26	3733.58					2_2					3_2					3_2
Q96NJ6	ZFP3_HUMAN	ZFP3									4602.12				3949.1						1_0					1_0					1_1
Q96NU1	SAM11_HUMAN	SAMD11													1212.04						1_0					0_0					0_1
Q96P47	AGAP3_HUMAN	AGAP3									1852.06				1712.07	751.026					2_0					1_0					1_2
Q96PK6	RBM14_HUMAN	RBM14			3879.26	2541.73	1673.35	2341.21	2097.42	3570.22	7108.94	5021.6			8143.62	6124.49					2_4		0.171938	0.471211	0.697706	4_4					4_2
Q96PV6	LENG8_HUMAN	LENG8				927.026									1583.06						1_1					0_1					0_1
Q96PV7	F193B_HUMAN	FAM193B			6674.65	3046.64	3002.9	2986.19	2216.3		7026.85	5013.41		4915.03	5145.89	5514.68		0.00256725	0.24075	0.784006	3_4		0.448347	0.560708	0.127823	3_4					3_3
Q96PX9	PKH4B_HUMAN	PLEKHG4B												1398.07							1_0					0_0					0_1
Q96RF0	SNX18_HUMAN	SNX18				1889.07															0_1					0_1					0_0
Q96RQ1	ERGI2_HUMAN	ERGIC2							1200.43		3811.42			3200.08	4117.79						2_0					2_0					2_2
Q96RT1	ERBIN_HUMAN	ERBIN									2543.09	1847.07				2310.05					1_0					2_0					2_1
O43242	PSMD3_HUMAN	PSMD3								2476.75	6864.32	5190.08			5097.73	5613.49					2_0					3_0					3_2
Q96S44	PRPK_HUMAN	TP53RK			2799.02	3222.46	2418.64	3178.58		2349.12	4443.58	3418.67	2349.13	4153.61		4154.12		0.25523	0.312046	0.166523	3_4		0.347164	0.484514	0.175512	3_4					3_3
Q96T58	MINT_HUMAN	SPEN				3771.9		4187.39		3605.94	4838.99	4992.98			4216.37	6828.5					2_2					3_2					3_2
Q96T76	MMS19_HUMAN	MMS19									3387.08			1353.03	4378.12	2860.07					3_0					1_0					1_3
Q96T88	UHRF1_HUMAN	UHRF1														1243.04					1_0					0_0					0_1
Q96TC7	RMD3_HUMAN	RMDN3									5696.94	4828.99		4197.05	5672.97	5458.06					3_0					2_0					2_3
Q99081	HTF4_HUMAN	TCF12										893.032									0_0					1_0					1_0
Q99436	PSB7_HUMAN	PSMB7						5686.09		7074.42		10340.1		10419.6		11645.4					2_1					2_1					2_2
Q99442	SEC62_HUMAN	SEC62									4211.11					3133.08					1_0					1_0					1_1
Q99460	PSMD1_HUMAN	PSMD1					1226.71		2034.41		4486.19	3911.7			4613.87	2942.36					2_1					3_1					3_2
Q99536	VAT1_HUMAN	VAT1												6301.22		7486.28					2_0					0_0					0_2
Q99538	LGMN_HUMAN	LGMN									3930.63	3924.15			2328.07	3219.19					2_0					2_0					2_2
Q99569	PKP4_HUMAN	PKP4									836.029										0_0					1_0					1_0
Q99626	CDX2_HUMAN	CDX2						1397.91			449.63	1639.84			1640.96	1186.48					2_1					2_1					2_2
Q99633	PRP18_HUMAN	PRPF18			21360.5	20739.5	22831.5		23486.6	21150.6	71710.6			34174.8		50143.2					2_3		0.183573	0.471211	0.605457	3_3					3_2
Q99714	HCD2_HUMAN	HSD17B10					1101.94		1246.87		1266.43	858.632	1964.68								1_1					3_1					3_1
Q99741	CDC6_HUMAN	CDC6									6079.92	4554.42			5718.81	3672.35					2_0					2_0					2_2
O43298	ZBT43_HUMAN	ZBTB43				3628.34		1980.38		3159.32	4731.34	2238.25			4343.09	2720.71					2_2					3_2					3_2
Q99805	TM9S2_HUMAN	TM9SF2				1505.44			817.947		2596.97	2741.83		1659.9	3431.66	2289.29					3_1					3_1					3_3
Q99873	ANM1_HUMAN	PRMT1				4907.96	2760.99	6054.97	5991.93			11367.1			8776.94	8314.48					2_3					2_3					2_2
Q9BPW8	NIPS1_HUMAN	NIPSNAP1				1766.31			1066.05		3560.81	2834.61		2969.96	3830.36	3342.48					3_1					3_1					3_3
Q9BPX5	ARP5L_HUMAN	ARPC5L						1957.05			3941.11				2790.08	3956.12					2_1					1_1					1_2
Q9BPZ7	SIN1_HUMAN	MAPKAP1						2644.16		942.86	4238.9	2398.46	1256.4		4923.37	3523.05					3_1					3_1					3_3
O43301	HS12A_HUMAN	HSPA12A				661.023					3590.12	2522.97			1932.1	2272.3					2_1					2_1					2_2
Q9BQ16	TICN3_HUMAN	SPOCK3									2777.13					2945.13					1_0					1_0					1_1
Q9BQ75	CMS1_HUMAN	CMSS1										1907.05									0_0					1_0					1_0
Q9BQB6	VKOR1_HUMAN	VKORC1												1198.04	2550.08						2_0					0_0					0_2
O43361	ZN749_HUMAN	ZNF749														2872.05					1_0					0_0					0_1
Q9BQD7	ANKMT_HUMAN	ANTKMT									5008.5	4092.44			3823.05	2158.48					2_0					2_0					2_2
Q9BRD0	BUD13_HUMAN	BUD13										2297.05			2880.06	3193.08					2_0					1_0					1_2
Q9BRJ6	CG050_HUMAN	C7orf50							3189.14		4609.14	5749.38		9199.17		4374.11					2_0					3_0					3_2
Q9BRK4	LZTS2_HUMAN	LZTS2									4403.55	3079.13			4576.77						1_0					2_0					2_1
Q9BRK5	CAB45_HUMAN	SDF4									3944.1	2791.93		2396.93		4844.84					2_0					2_0					2_2
O43427	FIBP_HUMAN	FIBP									2707.06				3118.07						1_0					1_0					1_1
Q9BSC4	NOL10_HUMAN	NOL10						4067.41				4640.25			3262.53	5177.25					2_1					1_1					1_2
Q9BSJ2	GCP2_HUMAN	TUBGCP2									3599.6				3621.26	2065.25					2_0					1_0					1_2
Q9BSJ8	ESYT1_HUMAN	ESYT1									6495.14	4593.09			4589.1	6889.14					2_0					2_0					2_2
Q9BSK2	S2533_HUMAN	SLC25A33				3788.14			3488.14		12790.3	10786.4			12136.5	12374.2					2_1					3_1					3_2
Q9BT22	ALG1_HUMAN	ALG1									3055.08	2290.05		3195.08							1_0					2_0					2_1
Q9BT25	HAUS8_HUMAN	HAUS8										2840.07									0_0					1_0					1_0
Q9BTT6	LRRC1_HUMAN	LRRC1				4095.1					1274.04	550.02									0_1					2_1					2_0
Q9BTW9	TBCD_HUMAN	TBCD									5626.93	4405.19									0_0					2_0					2_0
Q9BUJ2	HNRL1_HUMAN	HNRNPUL1									3775.53	1945.06			3621.96	3600.02					2_0					2_0					2_2
Q9BUQ8	DDX23_HUMAN	DDX23							4238.24		6909.99	7453.52			5862.8	9331.37					2_0					3_0					3_2
Q9BV38	WDR18_HUMAN	WDR18				3320.03	4206.3				5203.7	6707.78		3856.65	6257.98	5379.55					3_2					2_2					2_3
Q9BVA0	KTNB1_HUMAN	KATNB1									3934.19	3779.56			4134.06	3484.69					2_0					2_0					2_2
Q9BVC6	TM109_HUMAN	TMEM109			3537.12	3867.12	1863.06	2742.08	2780.09		4995.16	3981.12		4464.13		4014.12					2_4		0.201519	0.471211	0.537772	3_4					3_2
O43502	RA51C_HUMAN	RAD51C													1093.03						1_0					0_0					0_1
Q9BWG6	SCNM1_HUMAN	SCNM1									2549.08	1603.06			2763.08						1_0					2_0					2_1
Q9BWM7	SFXN3_HUMAN	SFXN3										6939.22									0_0					1_0					1_0
Q9BXS5	AP1M1_HUMAN	AP1M1				1536.83				1178.03	1795.2	1000.7		3440.07		1928.06					2_1					3_1					3_2
O43542	XRCC3_HUMAN	XRCC3				2029.64					5046			3754.86	4465.4	4509.06					3_1					1_1					1_3
Q9BXX0	EMIL2_HUMAN	EMILIN2									7077.87	3495.03			4037.5	3730.16					2_0					2_0					2_2
Q9BYB0	SHAN3_HUMAN	SHANK3			16723.3		19567.4	8169.15		1013.02		18551.4		22480.4	22560.5						2_3					2_3					2_2
Q9BYJ1	LOXE3_HUMAN	ALOXE3				3000.08				5493.15			2240.06	5254.15							2_1					1_1					1_2
Q9BYN8	RT26_HUMAN	MRPS26												1439.05	1245.04						2_0					0_0					0_2
A4D1E9	GTPBA_HUMAN	GTPBP10				2359.51	1372.03	2937.06			5682.07	4956	1339.11	3005.74	6158.67	5891.76		0.0789412	0.24075	1.17329	4_3					2_3					2_4
O43548	TGM5_HUMAN	TGM5				2270.77		2202.65		3520.73				4723.37		5534.94					2_2					1_2					1_2
Q9BZE1	RM37_HUMAN	MRPL37			1393.07						2303.88				3494.64	2220.73					2_1					1_1					1_2
Q9BZF9	UACA_HUMAN	UACA						1703		2108.53	6733.97	5108.02			7539.18	5260.55					2_1					3_1					3_2
Q9BZH6	WDR11_HUMAN	WDR11									2824.66	2968.57		1530.59		2545.47					2_0					2_0					2_2
Q9BZL4	PP12C_HUMAN	PPP1R12C													4258.11						1_0					0_0					0_1
Q9BZX2	UCK2_HUMAN	UCK2									2633.3					2652.46					1_0					1_0					1_1
Q9C0C7	AMRA1_HUMAN	AMBRA1									3840.11				3463.09						1_0					1_0					1_1
Q9C0D0	PHAR1_HUMAN	PHACTR1												873.035							1_0					0_0					0_1
Q9C0H5	RHG39_HUMAN	ARHGAP39			1913.52	2194.04		2141.01	1377.56		3714.29	3933.06			4374.64	3263.17					2_3					3_3					3_2
Q9GZL7	WDR12_HUMAN	WDR12									3669.13	3484.13			4499.16	3709.13					2_0					2_0					2_2
O43602	DCX_HUMAN	DCX				3073.09										5869.17					1_1					0_1					0_1
Q9GZP4	PITH1_HUMAN	PITHD1								4857.14											0_0					1_0					1_0
Q9GZS1	RPA49_HUMAN	POLR1E				2040.08		2486.57	1407.03			2939.39		2983.33	2818.22	3291.56					3_2					2_2					2_3
Q9GZS3	SKI8_HUMAN	SKIC8										2015.09									0_0					1_0					1_0
Q9GZT3	SLIRP_HUMAN	SLIRP			2837.86	2631.56									5576.79	5394.7					2_2					0_2					0_2
Q9GZT9	EGLN1_HUMAN	EGLN1			3276.1	1182.03			2650.08	3416.11	4290.13	4203.12		4180.13	3907.11						2_2					4_2					4_2
Q9GZZ8	LACRT_HUMAN	LACRT			4704.07	2083.85	3260.77	46436.4		3704.73		8863.32	6543.54	7733.85							2_4					2_4					2_2
Q9H000	MKRN2_HUMAN	MKRN2			2107.86	2962.41						1929.42		3125.4	4497.74						2_2					1_2					1_2
O43615	TIM44_HUMAN	TIMM44				4013.1					4896.18	4294.56	2137.15	4119.78	6189.75	3952.73					4_1					2_1					2_4
Q9H0E2	TOLIP_HUMAN	TOLLIP			2490.23	1855.24	1527.91	2890.07		2532.61			1426.39	3318.92		2588.98		0.530403	0.548514	-0.0411744	3_4					1_4					1_3
Q9H0R4	HDHD2_HUMAN	HDHD2									2403.07										0_0					1_0					1_0
Q9H0U9	TSYL1_HUMAN	TSPYL1									6756.99	4611.51			6636.7	5230.01					2_0					2_0					2_2
O43623	SNAI2_HUMAN	SNAI2						3042.21			5037.91	4697.84			4298.92	3660.68					2_1					2_1					2_2
Q9H1E1	RNAS7_HUMAN	RNASE7						6578.14		5860.15		3932.1		10150.2	3511.08	5719.15					3_1					2_1					2_3
Q9H1J1	REN3A_HUMAN	UPF3A			4232.51		2670.58	5299.65	6203.02		7621.86	6647.26		4954.05	8670.17	6770.03					3_3		0.0798961	0.471211	0.797103	3_3					3_3
Q9H1R3	MYLK2_HUMAN	MYLK2								84971.6		9936.22		11753.2		14501.3					2_0					2_0					2_2
Q9H213	MAGH1_HUMAN	MAGEH1									5921.89	4266.53			3401.78	4292.67					2_0					2_0					2_2
Q9H2G2	SLK_HUMAN	SLK				4477.79	2697.49	4071.99	1657.04	2757.09			3179.23		4463.7						2_3					2_3					2_2
Q9H2H8	PPIL3_HUMAN	PPIL3				2611.92			1855.28		5181.17	3499.03		3200.97	5105.61	4597.8					3_1					3_1					3_3
Q9H2V7	SPNS1_HUMAN	SPNS1					3308.13	1834.05			11172.4			7781.25	10984.4	8805.3					3_2					1_2					1_3
O43633	CHM2A_HUMAN	CHMP2A				1420.03	1854.04	2385.05			4031.1	3173.08			4851.11	3513.08					2_3					2_3					2_2
Q9H307	PININ_HUMAN	PNN					3884.91	4393.7	2194.2		5548.99	5080.78		4318.11	8004.63	6975.75					3_2					3_2					3_3
Q9H329	E41LB_HUMAN	EPB41L4B			4351.27	5746.29	3082.62	3290.6			7668.95		3904.68			8602.04					2_4					1_4					1_2
Q9H3U1	UN45A_HUMAN	UNC45A									4787.23				4324.72	5103.71					2_0					1_0					1_2
Q9H4F8	SMOC1_HUMAN	SMOC1									1273.04					1314.04					1_0					1_0					1_1
Q9H4H8	FA83D_HUMAN	FAM83D									5040.83	3902.25				3321.56					1_0					2_0					2_1
Q9H4I3	TRABD_HUMAN	TRABD			2800.83						3905.07			4077.4	3728.68	2996.64					3_1					1_1					1_3
Q9H5Q4	TFB2M_HUMAN	TFB2M							2597.89		6244.76			4662.39	7492.38	3794.69					3_0					2_0					2_3
Q9H5V7	IKZF5_HUMAN	IKZF5					2465.05			2448.04											0_1					1_1					1_0
Q9H6Y2	WDR55_HUMAN	WDR55									2761.07					1815.04					1_0					1_0					1_1
Q9H7D7	WDR26_HUMAN	WDR26				863.025						1717.05				1463.04					1_1					1_1					1_1
Q9H7E9	CH033_HUMAN	C8orf33				1814.07	1187.04	1502.05			2173.08	1967.07		1033.04	1815.07	1758.07		0.492418	0.514326	0.00912744	3_3					2_3					2_3
Q9H7Z3	NRDE2_HUMAN	NRDE2									5928.62	5932.13			6375.36	7715.38					2_0					2_0					2_2
Q9H853	TBA4B_HUMAN	TUBA4B											5262.12								1_0					0_0					0_1
Q9H8V3	ECT2_HUMAN	ECT2			565.012		677.08	1072.74			1506.52	904.023		1092.02	1554.11	1583.72					3_3					2_3					2_3
Q9H8W3	F204A_HUMAN	FAM204A				2301.73	2054.82		2173.67		6083.38	5486.3		3008.98	3622.77	4535.17					3_2					3_2					3_3
Q9H8Y5	ANKZ1_HUMAN	ANKZF1							1241.05			1548.06		2148.06							1_0					2_0					2_1
Q9H939	PPIP2_HUMAN	PSTPIP2									4959.14					4410.13					1_0					1_0					1_1
Q9H967	WDR76_HUMAN	WDR76			1957.04					1487.03	2660.07	2273.05	1421.03		3518.09	2920.07					3_1					3_1					3_3
Q9H9L4	KANL2_HUMAN	KANSL2			1687.04	1933.06		1032.03								2207.06					1_3					0_3					0_1
Q9H9V9	JMJD4_HUMAN	JMJD4									1736.05	1610.05									0_0					2_0					2_0
Q9H9Y2	RPF1_HUMAN	RPF1					1188.07								4051.57						1_1					0_1					0_1
Q9HA92	RSAD1_HUMAN	RSAD1				2963.07						4837.12			4812.12						1_1					1_1					1_1
Q9HAU0	PKHA5_HUMAN	PLEKHA5								1446.55	4123.48	3659.22			1377.04						1_0					3_0					3_1
Q9HAU5	RENT2_HUMAN	UPF2			4467.03	2546.1	2866.39	2589.01	1746.74		5658.96	4954.79		10306.3		3169.53					2_4		0.415209	0.534287	0.187691	3_4					3_2
Q9HAV4	XPO5_HUMAN	XPO5													3123.14						1_0					0_0					0_1
Q9HBH0	RHOF_HUMAN	RHOF													4216.11						1_0					0_0					0_1
Q9HBH1	DEFM_HUMAN	PDF				2059.24					6226.14	2659.24			6011.23	3371.06					2_1					2_1					2_2
Q9HC21	TPC_HUMAN	SLC25A19						1423.04			6973.16	2477.07			3668.11	3362.08					2_1					2_1					2_2
A0A075B6P5;P01615	KV228_HUMAN;KVD28_HUMAN	IGKV2-28;IGKV2D-28									6912.17		10035.3	15762.6	9974.28	5712.13	Appeared in USB1_WT				4_0					1_0					1_4
A4D256;O60729	CC14B_HUMAN;CC14C_HUMAN	CDC14B;CDC14C									2262.06	3247.08			3184.08	2889.08					2_0					2_0					2_2
O43707	ACTN4_HUMAN	ACTN4						1872.06						4416.15							1_1					0_1					0_1
Q9HC52	CBX8_HUMAN	CBX8					2851.68	2633.56				3813.2		3196.18	6262.26						2_2					1_2					1_2
Q9HCB6	SPON1_HUMAN	SPON1						2472.9	1870.8		4689.16	4692.67			6110.73	4532.95					2_1					3_1					3_2
Q9HCE1	MOV10_HUMAN	MOV10						1131.92			5039.8	3672.31		2549.05	5755.53	5216.14					3_1					2_1					2_3
Q9HCM3	K1549_HUMAN	KIAA1549				4692.15	2062.87	3480.6	4235.19		6403.33	5512.5		3998.27	8202.63	5491.21		0.169128	0.252024	0.806116	3_3					3_3					3_3
Q9HD42	CHM1A_HUMAN	CHMP1A					4879.11	4318.09			10705.2	9815.22	2673.06		11404.3	8796.19					3_2					2_2					2_3
Q9HDB5;Q9Y4C0	NRX3A_HUMAN;NRX3B_HUMAN	NRXN3						746.032				3195.09			4268.12	1983.09					2_1					1_1					1_2
Q9NP55	BPIA1_HUMAN	BPIFA1				1557.61		2989.23			4049.06			5174.06							1_2					1_2					1_1
Q9NP73	ALG13_HUMAN	ALG13													2556.08						1_0					0_0					0_1
Q9NPD3	EXOS4_HUMAN	EXOSC4						579.018					1235.04								1_1					0_1					0_1
O43739;Q15438;Q99418	CYH1_HUMAN;CYH2_HUMAN;CYH3_HUMAN	CYTH1;CYTH2;CYTH3						1808.06	1160.04	2386.07		4336.12			6472.21	3834.11					2_1					3_1					3_2
Q9NQ66	PLCB1_HUMAN	PLCB1						1486.47							1844.99						1_1					0_1					0_1
Q9NQC8	IFT46_HUMAN	IFT46					16726.5		39956.3		39495.1	37437.2				159003					1_1					3_1					3_1
Q9NQR1	KMT5A_HUMAN	KMT5A					5354.29	2955.57						5118.52							1_2					0_2					0_1
Q9NQX7	ITM2C_HUMAN	ITM2C													3251.08	1639.05					2_0					0_0					0_2
O43760	SNG2_HUMAN	SYNGR2						4805.12		4765.13				6407.16		5320.15					2_1					1_1					1_2
Q9NR30	DDX21_HUMAN	DDX21			1467.45						2968.23	2216.39			4071.97	3499.41					2_1					2_1					2_2
Q9NRG9	AAAS_HUMAN	AAAS			2310.07						2715.08				2913.09						1_1					1_1					1_1
Q9NRM7	LATS2_HUMAN	LATS2					8265.3														0_1					0_1					0_0
Q9NRW3	ABC3C_HUMAN	APOBEC3C									1565.07	1419.04									0_0					2_0					2_0
O43795	MYO1B_HUMAN	MYO1B					4517.94	4266.74			11119.7	6338.62			11737.9	7542.8					2_2					2_2					2_2
Q9NSV4	DIAP3_HUMAN	DIAPH3									2476.06				2317.05						1_0					1_0					1_1
Q9NU22	MDN1_HUMAN	MDN1				6759.23					5088.58				4767.87						1_1					1_1					1_1
Q9NUL3	STAU2_HUMAN	STAU2													2517.07						1_0					0_0					0_1
Q9NVE7	PANK4_HUMAN	PANK4									1926.75					2514.33					1_0					1_0					1_1
Q9NVH0	EXD2_HUMAN	EXD2									3326.1				2645.08						1_0					1_0					1_1
Q9NVI1	FANCI_HUMAN	FANCI				3350.57					3305.42	1570.82		2458.49	3680.74	2050.47					3_1					2_1					2_3
Q9NVM6	DJC17_HUMAN	DNAJC17									5458.41	3513.98		3656.42	6090.59	5422.91					3_0					2_0					2_3
Q9NVP2	ASF1B_HUMAN	ASF1B					1882.08				6370.3	4769.23		2512.11	6597.28	4286.23					3_1					2_1					2_3
Q9NVU7	SDA1_HUMAN	SDAD1					1538.79	1759.32			3219.08	2470.89	1175.23		3353.82	1840.58					3_2					2_2					2_3
Q9NW75	GPTC2_HUMAN	GPATCH2					3158.65	7151.21			4094.55	4100.75			5371.88	5305.41					2_2					2_2					2_2
O43823	AKAP8_HUMAN	AKAP8									3235.11										0_0					1_0					1_0
Q9NWQ4	GPT2L_HUMAN	GPATCH2L								2200.86	4032.21	1930.84	1681.83		4520.32	2353.7					3_0					3_0					3_3
Q9NWT1	PK1IP_HUMAN	PAK1IP1				1658.5	1678.23	1578.75	1076.45		1875.29	2537.32		1814.13	6202.55	2107.16		0.137335	0.242112	0.810612	3_3					3_3					3_3
Q9NXB0	MKS1_HUMAN	MKS1									3805.13										0_0					1_0					1_0
Q9NXC5	MIOS_HUMAN	MIOS			3578.1	4612.68	2315.97	3046.33	1660.3		4013.05	3316.54			4247.74	3887.63					2_4		0.540532	0.625501	-0.0640202	3_4					3_2
Q9NXW2	DJB12_HUMAN	DNAJB12				2214.95			1566.11	4063.02	6396.17	3802.2			5494.77	5206.73					2_1					4_1					4_2
Q9NY12	GAR1_HUMAN	GAR1			3661.09						4417.12	4377.12		2674.07	5491.15						2_1					2_1					2_2
Q9NY61	AATF_HUMAN	AATF				1120.79		2873.67				1860.99				3309.9					1_2					1_2					1_1
Q9NY93	DDX56_HUMAN	DDX56			2343.8	2736.43	4109.5	5454.35			3656.86	4402.11	2259.32	2837.98	3926.9	5478.68		0.687517	0.697385	-0.0148856	4_4					2_4					2_4
Q9NYC9	DYH9_HUMAN	DNAH9			135652	90640.1	145701	188151					104568		62756.3						2_4	Disappeared in USB1_131				0_4					0_2
Q9NYF8	BCLF1_HUMAN	BCLAF1						934.033			1794.06				3118.11	1823.07					2_1					1_1					1_2
O43826	G6PT1_HUMAN	SLC37A4			3028.07	4942.49					3618.71	2563.06			5027.39	3775.59					2_2					2_2					2_2
Q9NYK5	RM39_HUMAN	MRPL39				2180.07		1276.05			4018.14				3270.11						1_2					1_2					1_1
Q9NYR9	KBRS2_HUMAN	NKIRAS2									3665.66	2856.52			4449.13	2138.71					2_0					2_0					2_2
Q9NZ01	TECR_HUMAN	TECR				2296.25		3277.81			7313.24	4272.67		4386.02	5958.72	6292.54					3_2					2_2					2_3
Q9NZH8	IL36G_HUMAN	IL36G			4336.23	1777.15	2250.79	3025.41		5245.64		1745.57	2073.17	4426.52		3574.05		0.416877	0.448164	0.164145	3_4					2_4					2_3
Q9NZJ7	MTCH1_HUMAN	MTCH1										1408.07									0_0					1_0					1_0
O43837	IDH3B_HUMAN	IDH3B				723.019				822.024	2076.07					1644.05					1_1					2_1					2_1
Q9NZM5	NOP53_HUMAN	NOP53						5424.15				3917.11	3812.11								1_1					1_1					1_1
Q9P003	CNIH4_HUMAN	CNIH4										4129.12			5633.18						1_0					1_0					1_1
Q9P0J0	NDUAD_HUMAN	NDUFA13				2612.99				2877.69	5885.92		3420.26	4020.81	5265.27	6620.25					4_1					2_1					2_4
Q9P0L0	VAPA_HUMAN	VAPA														1369.04					1_0					0_0					0_1
Q9P0M9	RM27_HUMAN	MRPL27			1786.05	4929.13	3173.08	2735.07				4363.1		4368.11	3783.1	4585.12		0.204772	0.273812	0.274914	3_4					1_4					1_3
Q9P0T4	ZN581_HUMAN	ZNF581				2989.5		1777.62			5231.89	4114.81			3421.34	4065.34					2_2					2_2					2_2
Q9P206	NHSL3_HUMAN	NHSL3			908.658	1856.08	1205.44	1641.51			2443.5	1778.56				2552.61					1_4					2_4					2_1
Q9P2E5	CHPF2_HUMAN	CHPF2									4415.12										0_0					1_0					1_0
Q9P2F5	STOX2_HUMAN	STOX2				2105.24						3340.01				3684.75					1_1					1_1					1_1
O43909	EXTL3_HUMAN	EXTL3			2124.05																0_1					0_1					0_0
Q9P2J5	SYLC_HUMAN	LARS1			3094.11						1566.04										0_1					1_1					1_0
Q9P2N6	KANL3_HUMAN	KANSL3				1223.04								1136.04	1091.03						2_1					0_1					0_2
Q9P2S5	WRP73_HUMAN	WRAP73										1976.06			5768.13						1_0					1_0					1_1
Q9P2W9	STX18_HUMAN	STX18									3417.1				3321.09						1_0					1_0					1_1
Q9UBB4	ATX10_HUMAN	ATXN10				2001.79		1619.39	909.924		3106.97	2383.9		2324.84	3241.26	2327.54					3_2					3_2					3_3
Q9UBB6	NCDN_HUMAN	NCDN									1173.04				1992.05						1_0					1_0					1_1
O60237	MYPT2_HUMAN	PPP1R12B					2255.75				3917.04	2044.58			2794.09						1_1					2_1					2_1
Q9UBF2	COPG2_HUMAN	COPG2				1388.7		1963.74	872.776		3438.79		2947.07		3239.87	5706.13					3_2					2_2					2_3
Q9UBH6	S53A1_HUMAN	XPR1														789.017					1_0					0_0					0_1
Q9UBK7;Q9UNT1	RBL2A_HUMAN;RBL2B_HUMAN	RABL2A;RABL2B													6115.16						1_0					0_0					0_1
Q9UBP9	GULP1_HUMAN	GULP1										2309.94			1973.42						1_0					1_0					1_1
O60264	SMCA5_HUMAN	SMARCA5			3908.09	3651.91	3703.23	4160.99			4263.05	4175.71		4127.17	5200.35	4653.02		0.0616953	0.24075	0.275856	3_4					2_4					2_3
Q9UDR5	AASS_HUMAN	AASS									3250.69	2466.33			3531.8	2534.09					2_0					2_0					2_2
Q9UDW1	QCR9_HUMAN	UQCR10				2715.15	1995.77	2743.42	2214.72		4267.98	2985.57		4616.08	5474.7	5565.52	Increased in USB1_WT	0.0165261	0.24075	1.08067	3_3					3_3					3_3
Q9UDX5	MTFP1_HUMAN	MTFP1			12690.4	10723.3	7555.17		6562.18				8377.22								1_3					1_3					1_1
Q9UEE5	ST17A_HUMAN	STK17A									2312.1										0_0					1_0					1_0
Q9UEG4	ZN629_HUMAN	ZNF629					1519.7								4446.91						1_1					0_1					0_1
Q9UGJ1	GCP4_HUMAN	TUBGCP4				2249.28			2015.67		8818.2	7612.76		3334.7	8968.66	8077.61					3_1					3_1					3_3
Q9UGM3	DMBT1_HUMAN	DMBT1			2702.1			4310.15		2926.1		2411.08	1894.06	9093.31	5291.2	3632.13					4_2					2_2					2_4
Q9UHB9	SRP68_HUMAN	SRP68						2660.8				2529.11		2460.79	2816.95	2508.1					3_1					1_1					1_3
Q9UHF1	EGFL7_HUMAN	EGFL7									1329.68				1648.58						1_0					1_0					1_1
Q9UHG3	PCYOX_HUMAN	PCYOX1								1839.08											0_0					1_0					1_0
Q9UHI8	ATS1_HUMAN	ADAMTS1							2653.06	4102.1	4357.1	3648.09			5648.13	3225.09					2_0	Appeared in USB1_131				4_0					4_2
O60315	ZEB2_HUMAN	ZEB2			2853.09		3958.11		4560.13												0_2					1_2					1_0
Q9UHK0	NUFP1_HUMAN	NUFIP1						2207.21			4215.72	2948.41			3683.62						1_1					2_1					2_1
Q9UI09	NDUAC_HUMAN	NDUFA12							435.018		3370.42	1884.09		1821.4	2369.11	1549.07					3_0					3_0					3_3
Q9UI12	VATH_HUMAN	ATP6V1H			1559.77	2258.9					3587.44	1638.23	1294.65	2482.31	4354.32	3271					4_2					2_2					2_4
Q9UI26	IPO11_HUMAN	IPO11					748.119				3274.74	1433.54		2023.82	3040.04						2_1					2_1					2_2
Q9UIA9	XPO7_HUMAN	XPO7							2033.71		3648.16	3689.27		3195.59	4128.88	3633.49					3_0					3_0					3_3
Q9UID3	VPS51_HUMAN	VPS51									3553.11				4375.13						1_0					1_0					1_1
Q9UIF7	MUTYH_HUMAN	MUTYH				3492.13		2256.08		2103.07				3118.1	3943.14						2_2					1_2					1_2
Q9UIG0	BAZ1B_HUMAN	BAZ1B										959.035									0_0					1_0					1_0
Q9UJ14	GGT7_HUMAN	GGT7									3765.73	3050.66			1798.8	2895.7					2_0					2_0					2_2
Q9UJ41	RABX5_HUMAN	RABGEF1			12360.3				20273.4	17989.4	38414.8	38547.9		28159.6	28834.6						2_1					4_1					4_2
Q9UJ70	NAGK_HUMAN	NAGK								3115.74						3885.93					1_0					1_0					1_1
Q9UJA3	MCM8_HUMAN	MCM8										1200.04									0_0					1_0					1_0
O60361	NDK8_HUMAN	NME2P1									4661.63			3872.22		3363.99					2_0					1_0					1_2
Q9UJV3	TRIM1_HUMAN	MID2							752.03		1121.05				1279.04	1139.05					2_0					2_0					2_2
Q9UJW0	DCTN4_HUMAN	DCTN4						2212.94	1433.5		2933.38	2892.5			4225.76	3383.8					2_1					3_1					3_2
Q9UK99	FBX3_HUMAN	FBXO3				3264.18		1960.7			5365.6	3895.95	3296.2	4371.46	5137.06	3971.16					4_2					2_2					2_4
Q9UKB1	FBW1B_HUMAN	FBXW11									1809.06	1182.03									0_0					2_0					2_0
O60506	HNRPQ_HUMAN	SYNCRIP			2023.28	2728.79	2082.62	2228.43	2079.61		3676.06		2494.1		4063.67	4422.52		0.0395682	0.24075	0.751683	3_4					2_4					2_3
Q9UKF6	CPSF3_HUMAN	CPSF3			3399.17	2250.71	1972.55	3578.77	2350.71		7296.89	4366.54		5299.44	3621.5	5007.87		0.0286904	0.24075	0.865573	3_4		0.260785	0.471211	0.547387	3_4					3_3
Q9UKJ3	GPTC8_HUMAN	GPATCH8									1049.04										0_0					1_0					1_0
Q9UKK9	NUDT5_HUMAN	NUDT5				1985.4		2332.88		3572.27		1935.32		3949.95		3612.96					2_2					2_2					2_2
Q9UKL0	RCOR1_HUMAN	RCOR1							675.026			789.031									0_0					2_0					2_0
Q9UKM7	MA1B1_HUMAN	MAN1B1			1593.48			2132.18	1674.44		3064.79	2759.08			3872.29	2355.5					2_2					3_2					3_2
Q9UKT4	FBX5_HUMAN	FBXO5									4345.03	2102.04			2845.71	3092.99					2_0					2_0					2_2
Q9UKV3	ACINU_HUMAN	ACIN1													1299.05	1134.04					2_0					0_0					0_2
Q9UL01	DSE_HUMAN	DSE									1987.27	2764.53			2833.88	1646.17					2_0					2_0					2_2
A6NCN2	KR87P_HUMAN	KRT87P				4354.1							2849.08								1_1					0_1					0_1
Q9ULH0	KDIS_HUMAN	KIDINS220									5762.15	4399.11			6445.17	4213.11					2_0					2_0					2_2
Q9UM00	TMCO1_HUMAN	TMCO1				6018.95					9075.46	5135.11	4128.98		6091.96	5689.5					3_1					2_1					2_3
O60547	GMDS_HUMAN	GMDS					1292.11				2657.86	2454.25		2747.77	3076.68	1824.12					3_1					2_1					2_3
Q9UN81	LORF1_HUMAN	L1RE1													5201.13						1_0					0_0					0_1
Q9UN86	G3BP2_HUMAN	G3BP2				1148.69					6422.43	4071.38			7122.97						1_1					2_1					2_1
Q9UNX4	WDR3_HUMAN	WDR3			1429.05	1782.72	1385.99				2691.96	2595.15		2313.05	4700.18	2728.76					3_3					2_3					2_3
O60568	PLOD3_HUMAN	PLOD3									3521.94	1784.06			3517.43	2122.5					2_0					2_0					2_2
Q9UPG8	PLAL2_HUMAN	PLAGL2			1547.14		1233.7	1645.71				2200.26		2234.99	3557.79	2535					3_3					1_3					1_3
Q9UPN3	MACF1_HUMAN	MACF1						7728.98	2104.09		5269.65	3511.55			4235.68	4360.82					2_1					3_1					3_2
Q9UPN4	CP131_HUMAN	CEP131			1735.27						2131.98				2377.8						1_1					1_1					1_1
Q9UQ90	SPG7_HUMAN	SPG7						3314.12						3663.46		4259.69					2_1					0_1					0_2
Q9UQR1	ZN148_HUMAN	ZNF148										1948.57			2515.36						1_0					1_0					1_1
Q9Y224	RTRAF_HUMAN	RTRAF													1220.06	740.033					2_0					0_0					0_2
O60645	EXOC3_HUMAN	EXOC3						3078.56	1777.12	1811.5	4748.35	3833.74			6007.46	4721.49					2_1					4_1					4_2
Q9Y255	PRLD1_HUMAN	PRELID1									3149.11										0_0					1_0					1_0
Q9Y289	SC5A6_HUMAN	SLC5A6													2492.09						1_0					0_0					0_1
Q9Y295	DRG1_HUMAN	DRG1				2442.24		1223.56	5889.96		3308.23	3163.56		2136.62		2938.01					2_2					3_2					3_2
Q9Y2D8	ADIP_HUMAN	SSX2IP									2993.67				3272.99	1789.57					2_0					1_0					1_2
Q9Y2G8	DJC16_HUMAN	DNAJC16									3617.96				4041.98	2625.5					2_0					1_0					1_2
O60716	CTND1_HUMAN	CTNND1									4158.23	3787.41	2166.6	2717.17	3715.29	2906.84	Appeared in USB1_WT				4_0					2_0					2_4
Q9Y2I1	NISCH_HUMAN	NISCH								1993.54	4442.97	3788.47		2419.61		3549.39					2_0					3_0					3_2
Q9Y2K1	ZBTB1_HUMAN	ZBTB1									3360.35	2730.7			3025.45	2147.87					2_0					2_0					2_2
Q9Y2L1	RRP44_HUMAN	DIS3												590.02		2473.08					2_0					0_0					0_2
Q9Y2P8	RCL1_HUMAN	RCL1				1566.04			756.02		2248.1	1417.05									0_1					3_1					3_0
Q9Y2R4	DDX52_HUMAN	DDX52			4470.16	5166.78	5231.5	6233.11	3398.89		7307.18	6152.44		4500.45	7921.29	6432.96		0.296949	0.348192	0.148282	3_4		0.468511	0.575775	0.0226779	3_4					3_3
Q9Y2R5	RT17_HUMAN	MRPS17				1898.21	708.701				2531.93	2232.28			3278.63	2396.8					2_2					2_2					2_2
Q9Y2T2	AP3M1_HUMAN	AP3M1					1000.07				1955.97			1530.23	2906.83	1351.5					3_1					1_1					1_3
Q9Y2T3	GUAD_HUMAN	GDA								2557.09				2140.06							1_0					1_0					1_1
Q9Y2W1	TR150_HUMAN	THRAP3							2706.24		4589.24	3449.58			4753.72	3705.07					2_0					3_0					3_2
Q9Y312	AAR2_HUMAN	AAR2						2425.84			5392.26	4313.37	2720.26	4386.99	7820.9	5512.73					4_1					2_1					2_4
Q9Y314	NOSIP_HUMAN	NOSIP					379.711				2258.2	2604.08	357.014	1558.13	2710.38	2625.84					4_1					2_1					2_4
Q9Y388	RBMX2_HUMAN	RBMX2			2367.07		2365.07				6517.2	3859.11		2441.08	8054.25	5253.15					3_2					2_2					2_3
Q9Y3B7	RM11_HUMAN	MRPL11									2517.33	1508.23		1591.05	2924.54	1757.85					3_0					2_0					2_3
Q9Y3B8	ORN_HUMAN	REXO2												2298.06							1_0					0_0					0_1
Q9Y3B9	RRP15_HUMAN	RRP15						2045.06			3302.09	2183.06		2293.07		4170.12					2_1					2_1					2_2
Q9Y3D3	RT16_HUMAN	MRPS16				2870.13		2725.13			6153.04	3797.18			5638.26	4825.53					2_2					2_2					2_2
Q9Y3Q3	TMED3_HUMAN	TMED3										1379.05	846.024	1107.03	1250.04	1344.04	Appeared in USB1_WT				4_0					1_0					1_4
Q9Y3R4	NEUR2_HUMAN	NEU2			4310.62	4758	1888.28	3957.75		5281.88				6937.9		5661.92					2_4					1_4					1_2
Q9Y3S2	ZN330_HUMAN	ZNF330										3989.09			4977.17						1_0					1_0					1_1
Q9Y3Y2	CHTOP_HUMAN	CHTOP										491.018			940.033						1_0					1_0					1_1
Q9Y450	HBS1L_HUMAN	HBS1L			1935.41	1278.86		2761.51	950.412		2673.35	2570.63			3842.74	2350.04					2_3					3_3					3_2
Q9Y467	SALL2_HUMAN	SALL2										2342.09			2556.06						1_0					1_0					1_1
Q9Y485	DMXL1_HUMAN	DMXL1				79703.1	157195														0_2					0_2					0_0
Q9Y4F1	FARP1_HUMAN	FARP1				1874.85	3341.36	3061.27			2439.52	2998.34			3512.83	2313.42					2_3					2_3					2_2
Q9Y4F5	C170B_HUMAN	CEP170B										2007.93		1032.16							1_0					1_0					1_1
Q9Y4K0	LOXL2_HUMAN	LOXL2									1015.03	1114.03			1212.03						1_0					2_0					2_1
Q9Y4P3	TBL2_HUMAN	TBL2						4283.7			4231.25	4618.29		4513.46	4741.25	5246.45					3_1					2_1					2_3
Q9Y4R8	TELO2_HUMAN	TELO2				3006.45				2184.21	8135.75	5035.15	3038.39		6309.76	5474.27					3_1					3_1					3_3
Q9Y4W2	LAS1L_HUMAN	LAS1L				2858.63					7090.08	5171.09		5721.86	8197.89	5969.3					3_1					2_1					2_3
O60841	IF2P_HUMAN	EIF5B					2293.05						3618.09			6654.17					2_1					0_1					0_2
Q9Y5B6	PAXB1_HUMAN	PAXBP1									6667.77	4749.22	5062.19	4998	7173.81	6464.99	Appeared in USB1_WT				4_0					2_0					2_4
Q9Y5B8	NDK7_HUMAN	NME7									2286.97	1871.24									0_0					2_0					2_0
Q9Y5B9	SP16H_HUMAN	SUPT16H				1829.05					2480.07				3387.11	2477.08					2_1					1_1					1_2
Q9Y5L0	TNPO3_HUMAN	TNPO3				1655.25					3631.43				2217.21	1843.95					2_1					1_1					1_2
Q9Y5P6	GMPPB_HUMAN	GMPPB									1639.05	1377.04									0_0					2_0					2_0
Q9Y5Q9	TF3C3_HUMAN	GTF3C3												2032.07	2672.12						2_0					0_0					0_2
Q9Y5S2	MRCKB_HUMAN	CDC42BPB			1689.04	2803.06					2710.09										0_2					1_2					1_0
Q9Y5S9	RBM8A_HUMAN	RBM8A				3312	2555.71		2651.54		9841.37	6778.98		8184.82	10843.4	10390.9					3_2					3_2					3_3
Q9Y5X1	SNX9_HUMAN	SNX9				3958.5		2454.93	1998.35		3743.26	3380.79			4988.77	3892.66					2_2					3_2					3_2
Q9Y5Y2	NUBP2_HUMAN	NUBP2			3023.06						4891.32	3083.87			5894.7	4789.88					2_1					2_1					2_2
Q9Y613	FHOD1_HUMAN	FHOD1									5622.39	5042.68			5461.31	2015.07					2_0					2_0					2_2
Q9Y619	ORNT1_HUMAN	SLC25A15			4247.07	5173.68	2938.62	5399.71			9216.09	6179.73	4095.38	6894.03	11376.6	7897.18		0.0980682	0.242112	0.71575	4_4					2_4					2_4
Q9Y672	ALG6_HUMAN	ALG6			6066.2	4815.7		2098.12		4145.83	5902.11		3663.92	5230.47	9552.1	4466.1		0.394315	0.427913	0.160569	4_3					2_3					2_4
Q9Y676	RT18B_HUMAN	MRPS18B									1785.06			2262.08	1855.06						2_0					1_0					1_2
Q9Y679	AUP1_HUMAN	AUP1									3407.12				2171.05						1_0					1_0					1_1
Q9Y6J9	TAF6L_HUMAN	TAF6L									4203.94	4087.5			4223.16	4296.32					2_0					2_0					2_2
Q9Y6M1	IF2B2_HUMAN	IGF2BP2									3233.13	1220.05			3830.15						1_0					2_0					2_1
Q9Y6N1	COX11_HUMAN	COX11			1695.05	2044.97					4545.13	2260.06	1307.04	2887.1	3830.36	2726.08					4_2					2_2					2_4
O75027	ABCB7_HUMAN	ABCB7								2968.07						2936.07					1_0					1_0					1_1
O75064	DEN4B_HUMAN	DENND4B									3851.1				3839.1	3389.1					2_0					1_0					1_2
O75094	SLIT3_HUMAN	SLIT3					1081.89				3499.04	1404.93			1849.79						1_1					2_1					2_1
O75132	ZBED4_HUMAN	ZBED4									1102.04				3857.12						1_0					1_0					1_1
O75152	ZC11A_HUMAN	ZC3H11A			3310.07					3173.06		17426.4									0_1					2_1					2_0
A6NIH7	U119B_HUMAN	UNC119B			1519.03	2110.04		4318.08			6539.38	4401.09	2716.05	3268.07	5678.34	5209.09		0.0364672	0.24075	0.580057	4_3					2_3					2_4
O75155	CAND2_HUMAN	CAND2									3144.24				2441.56						1_0					1_0					1_1
O75323	NIPS2_HUMAN	NIPSNAP2			9020.22		3908.1		4916.12		8327.19	9768.2		6099.14	8688.22						2_2					3_2					3_2
O75352	MPU1_HUMAN	MPDU1				2821.08			1508.04						2183.06						1_1					1_1					1_1
O75369	FLNB_HUMAN	FLNB			2851.56		2299			5090.91		466.462		7095	3707.63	5208.06					3_2					2_2					2_3
O75396	SC22B_HUMAN	SEC22B									3071.08	2278.6		1990.92	2642.48						2_0					2_0					2_2
O75436	VP26A_HUMAN	VPS26A								1929.04						5506.16					1_0					1_0					1_1
O75449	KTNA1_HUMAN	KATNA1			2787.22			2682.49			2126.26	2706.84	1443.23	2339.09	4740.87	2733.2					4_2					2_2					2_4
O75477	ERLN1_HUMAN	ERLIN1							1623.05	3889	1982.05			3125.6		2715.3					2_0					3_0					3_2
A8K2U0	A2ML1_HUMAN	A2ML1			5131.36	3753.59		5641.38		6310.62	3963.97	5351.78	4245.5	7898.19		6282.35		0.253465	0.311686	0.318367	3_3					3_3					3_3
O75529	TAF5L_HUMAN	TAF5L						2349.06													0_1					0_1					0_0
O75530	EED_HUMAN	EED				4594.36		3722.78			5012.05			3526.25	5571.31	3932.76					3_2					1_2					1_3
O75533	SF3B1_HUMAN	SF3B1									5015.83	3277.48			3867.6	3620.59					2_0					2_0					2_2
O75556	SG2A1_HUMAN	SCGB2A1						15068.1				3285.15		5093.22							1_1					1_1					1_1
O75564	JERKY_HUMAN	JRK				3758.09			2257.06		5071.03	5255.04			5550.16	4818.13					2_1					3_1					3_2
O75600	KBL_HUMAN	GCAT				2662.13									4364.8	3378.99					2_1					0_1					0_2
O75608	LYPA1_HUMAN	LYPLA1												4609.14		4817.13					2_0					0_0					0_2
A8MW92	P20L1_HUMAN	PHF20L1									2063.08	2551.05				2896.05					1_0					2_0					2_1
O75635	SPB7_HUMAN	SERPINB7						4766.18		9238.96				6609.18		8008.88					2_1					1_1					1_2
O75676	KS6A4_HUMAN	RPS6KA4						2058.06							3588.09						1_1					0_1					0_1
O75874	IDHC_HUMAN	IDH1			800.028			1734.06						1509.06		1263.04					2_2					0_2					0_2
A8MWD9;P62308	RUXGL_HUMAN;RUXG_HUMAN	SNRPG;SNRPGP15									5983.99	4838.81		4636.04	7662	6326.33					3_0					2_0					2_3
O75947	ATP5H_HUMAN	ATP5PD							2106.61				1580.53	2933.07	2563.77	3188.75	Appeared in USB1_WT				4_0					1_0					1_4
O76021	RL1D1_HUMAN	RSL1D1					1765.05		2484.08		3851.12	5403.16			2094.06						1_1					3_1					3_1
O76071	CIAO1_HUMAN	CIAO1			2430.05						5302.13	3035.08		2705.07	4253.11	2716.07					3_1					2_1					2_3
O76094	SRP72_HUMAN	SRP72				1759.06	841.03	344.013	607.018			1165.04		919.035	938.031	770.025		0.426287	0.456428	0.127769	3_3					2_3					2_3
O94768	ST17B_HUMAN	STK17B						1074.04			2318.09	1254.04			2793.12	1991.08					2_1					2_1					2_2
O94822	LTN1_HUMAN	LTN1				2646.56	2253.69		916.531		4687.52	3976.86		2936.94	4238.09	4675.75					3_2					3_2					3_3
O94832	MYO1D_HUMAN	MYO1D					6057.04	6284.57			10957.8	7909.61			13111.6	9986.1					2_2					2_2					2_2
O94874	UFL1_HUMAN	UFL1				4949.24		1850.11		2640.87	4098.22	5482.49	2676.72		11029.7	6328.35					3_2					3_2					3_3
O94927	HAUS5_HUMAN	HAUS5									4977.15										0_0					1_0					1_0
O94953	KDM4B_HUMAN	KDM4B							1096.03			2452.07									0_0					2_0					2_0
A0A075B6R9	KVD24_HUMAN	IGKV2D-24			4536.08			6055.11					4536.08								1_2					0_2					0_1
Conta_cr_3P5|HA_pept|HA_pept|HA_peptide			+								13934.4	8181.24				10402.3
O95232	LC7L3_HUMAN	LUC7L3										2621.09			3501.12						1_0					1_0					1_1
O95251	KAT7_HUMAN	KAT7					1840.55	2910.09	1539.04		3422.3	3012.37		2912.47	3406.88	2653.31					3_2					3_2					3_3
O95292	VAPB_HUMAN	VAPB									4121.22			18613.4	4261.91	8010.57					3_0					1_0					1_3
Conta_crap_maxquant|15_kDa_protein|Bos_taurus|ENSBTAP00000011227|ENSEMBL;Conta_crap_maxquant|15_kDa_protein|Bos_taurus|ENSBTAP00000033053|ENSEMBL			+		5452.14		4129.11	6400.15					5177.12
O95391	SLU7_HUMAN	SLU7			1923.87	2268.91					3989.98	3167.8	2667.97	3098.99	4604.84	3958.54					4_2					2_2					2_4
O95396	MOCS3_HUMAN	MOCS3									1538.06	949.036									0_0					2_0					2_0
O95400	CD2B2_HUMAN	CD2BP2						3300.53			6181.26	5516.93			7023.56	6956.38					2_1					2_1					2_2
O95425	SVIL_HUMAN	SVIL				2205.82	2472.8		869.287		4769.09	2732.64			5400.17	3359.51					2_2					3_2					3_2
O95433	AHSA1_HUMAN	AHSA1							871.875		4845.12	2145.52		2579.6	4806.26	2679.08					3_0					3_0					3_3
O95478	NSA2_HUMAN	NSA2			2496.05							2272.04			3310.06	2456.04					2_1					1_1					1_2
O95503	CBX6_HUMAN	CBX6				1686.16					1645.04	3122.55	1558.04	2175.15	3360.58	2671.13					4_1					2_1					2_4
O95573	ACSL3_HUMAN	ACSL3									2878.1	2510.08			2482.08						1_0					2_0					2_1
Conta_crap_maxquant|63_kDa_protein|Bos_taurus|ENSBTAP00000038253|ENSEMBL			+							8352.14
O95684	CEP43_HUMAN	CEP43							1336.04		3576.09	2115.06		2139.06	698.031	2590.07					3_0					3_0					3_3
O95707	RPP29_HUMAN	POP4						1855.05													0_1					0_1					0_0
O95714	HERC2_HUMAN	HERC2									3579.15	3753.13				2662.4					1_0					2_0					2_1
O95793	STAU1_HUMAN	STAU1				2104.36	1840.16	1732.02			5275.84	2335.3		3344.78	3617.23	4284.94		0.0166862	0.24075	0.983468	3_3					2_3					2_3
O95865	DDAH2_HUMAN	DDAH2								946.031						1444.05					1_0					1_0					1_1
Conta_crap_maxquant|Alpha-1-antiproteinase|Bos_taurus|P34955|Swissprot			+		8554.64	8876.68	8695.14	8791.27	10392.6	8798.17	9813.1	10183.5	9162.3	9120.28	9864.52	9552.41
O95968	SG1D1_HUMAN	SCGB1D1						9975.28													0_1					0_1					0_0
O96000	NDUBA_HUMAN	NDUFB10										1411.05			2679.06						1_0					1_0					1_1
O96008	TOM40_HUMAN	TOMM40				3031.13	1760.07	2369.09		2071.08	4753.45	4211.19		2947.12	4708.1						2_3		0.216496	0.471211	0.571255	3_3					3_2
O96019	ACL6A_HUMAN	ACTL6A				1647.01					3927.31	2844.46	1197.03	3482.75	2982.07	3614.21					4_1					2_1					2_4
O96028	NSD2_HUMAN	NSD2				4600.67	2660.05	5056.89			5082.23	5182.8		4090	4753.13	4011.83		0.395	0.427913	0.11123	3_3					2_3					2_3
Conta_crap_maxquant|Alpha-2-HS-glycoprotein|Bos_taurus|P12763|Swissprot			+		3300.58	3293.85	2818.6	3178.05	3506.24	3637.51	4965.75	4180.72	3912.25	3855.13	4349.57	4250.38
P00441	SODC_HUMAN	SOD1						2332.24		7453.04			1611.55	3856.62		3245.2					3_1					1_1					1_3
P00491	PNPH_HUMAN	PNP						2579.87		4505.81				4122.09		5581.08					2_1					1_1					1_2
P00492	HPRT_HUMAN	HPRT1									1086.03				2589.07						1_0					1_0					1_1
P00736	C1R_HUMAN	C1R				3762.08	2256.04	3732.07		2847.06	6276.13	5220.12	4026.07		5816.13	5047.1					3_3		0.21969	0.471211	0.519377	3_3					3_3
P00738	HPT_HUMAN	HP								5721.13				6277.16		6153.12					2_0					1_0					1_2
P00846	ATP6_HUMAN	MT-ATP6			2091.07					2064.06	4208.13	2593.08			3584.13	2807.08					2_1					3_1					3_2
Conta_crap_maxquant|Alpha-S2-casein|Bos_taurus|P02663-2|Swissprot;Conta_crap_thegpm|Alpha-S2-casein|Bos_taurus|P02663-1|Uniprot			+			4903.79		5913.69		9947.02	7861.8	8521.2	7157.2	10709.7	7003.81	14487.3
P01036	CYTS_HUMAN	CST4			2168.87			2440.66						4673.99							1_2					0_2					0_1
P01619	KV320_HUMAN	IGKV3-20						2701.33						5260.69		2972.94					2_1					0_1					0_2
[truncated: 324 more rows]

## Sheet: A. USB1WT vs EV
Protein.Group	Protein.Names	Genes	Potential.contaminant	histogram	pWPI_EV_1	pWPI_EV_2	pWPI_EV_3	pWPI_EV_4	USB1_131_1	USB1_131_2	USB1_131_3	USB1_131_4	USB1_WT_1	USB1_WT_2	USB1_WT_3	USB1_WT_4	Significant USB1_WT/pWPI_EV	Pvalue USB1_WT/pWPI_EV	Qvalue USB1_WT/pWPI_EV	Log2 USB1_WT/pWPI_EV	Nb Valid values USB1_WT_pWPI_EV	Significant USB1_131/pWPI_EV	Pvalue USB1_131/pWPI_EV	Qvalue USB1_131/pWPI_EV	Log2 USB1_131/pWPI_EV	Nb Valid values USB1_131_pWPI_EV	Significant USB1_131/USB1_WT	Pvalue USB1_131/USB1_WT	Qvalue USB1_131/USB1_WT	Log2 USB1_131/USB1_WT	Nb Valid values USB1_131_USB1_WT
P68133	ACTS_HUMAN	ACTA1			5241.65		29433	20353.2	5416.22	9758.82	42466.3	36399.3	9464.18	17530.4	60130.9	57992.9	Increased in USB1_WT	0.0144414	0.24075	1.13125	4_3		0.0885447	0.471211	0.471601	4_3	Decreased in USB1_131	0.00279347	0.527968	-0.706006	4_4
Q9BQ65	USB1_HUMAN	USB1					2785.26	21991.1	245656	327563	1323170	786707	520984	767690	1350290	897786					4_2					4_2		0.129775	0.570681	-0.633292	4_4
Q9Y5A9	YTHD2_HUMAN	YTHDF2			3036.74	4531.26		2458.51	3180.2		7159.82	5847.64	3765.94	4907.21	8447.97	6791.04		0.136687	0.242112	0.630442	4_3					3_3	Decreased in USB1_131	0.00137317	0.527968	-0.232784	3_4
P01859	IGHG2_HUMAN	IGHG2			54296.4	65569.5	40310.1	54029.3	36366	49927.2	86020.1	68543.7	43866.1	67152.9	106255	85031.1		0.160489	0.25168	0.44481	4_4		0.39023	0.515104	0.116337	4_4	Decreased in USB1_131	0.00240071	0.527968	-0.328473	4_4
P07910	HNRPC_HUMAN	HNRNPC			3657.09	4038.94	2163.51	4972.4	3144.57	3436.88	9313.18	5287.25	3955.37	4441.67	11110.4	7137.53		0.119427	0.242112	0.783047	4_4		0.247076	0.471211	0.435941	4_4	Decreased in USB1_131	0.00263047	0.527968	-0.347106	4_4
Q9NUI1	DECR2_HUMAN	DECR2				3187.25	2270.41	3921.73	2260.93	3123.17	5940.61	4848.71	2941.16	3757.3	7909.56	5893.36		0.102939	0.242112	0.87521	4_3		0.161941	0.471211	0.554823	4_3	Decreased in USB1_131	0.00263275	0.527968	-0.335157	4_4
Q9NRP0	OSTC_HUMAN	OSTC			3448.21	6027.4	2965.18	4419.29	4325.25	4142.25	10219.9	6635.87	6181.63	7217.36	14156.5	9124.38	Increased in USB1_WT	0.0393195	0.24075	1.10082	4_4		0.171552	0.471211	0.539369	4_4	Decreased in USB1_131	0.00610934	0.527968	-0.561446	4_4
Q15758	AAAT_HUMAN	SLC1A5			6246.19	4773.47	2960.48	3440.26	3700.81	4334.07	8193.41	5512.66	5882.25	6549.36	12462.7	7188.6		0.0773124	0.24075	0.876654	4_4		0.281752	0.471211	0.313603	4_4	Decreased in USB1_131	0.0028437	0.527968	-0.56305	4_4
P32322	P5CR1_HUMAN	PYCR1			13314.2	17804.9	11461.1	13542.1	10266.2	13440.4	23862.9	17707.5	12716.3	15821.2	26816	21388.8		0.148975	0.247781	0.412263	4_4		0.333498	0.481849	0.166043	4_4	Decreased in USB1_131	0.00378099	0.527968	-0.24622	4_4
Q6PJI9	WDR59_HUMAN	WDR59			2915.86	1856.29	1852.7	2937.07		2377.72	3893.66	3269.57	1880.91	2876.49	4799.28	4137.67		0.170857	0.252024	0.466757	4_4		0.0990522	0.471211	0.527793	3_4	Decreased in USB1_131	0.00378875	0.527968	-0.30538	3_4
P02545	LMNA_HUMAN	LMNA			7034.9	5932.94		6548.07	2354.39	5855.49	5246.32	6580.9	3427.84	7565.41	8729.5	9936.02		0.519632	0.539221	-0.0283202	4_3		0.790798	0.813869	-0.530306	4_3	Decreased in USB1_131	0.00504854	0.527968	-0.560138	4_4
Q9UMS4	PRP19_HUMAN	PRPF19			47057.6	57801.2	59635.8	91250.1	627070	985338	2355540	1592190	1084130	1763720	2752290	2481130	Increased in USB1_WT	8.88362e-05	0.0646665	4.93767	4_4	Increased in USB1_131	0.000534447	0.295881	4.31409	4_4	Decreased in USB1_131	0.0209084	0.55915	-0.623582	4_4
P31151	S10A7_HUMAN	S100A7			47124.6	15407.6	19732.2	26078.3	6964.13	28741.1	13336.4	16884.4	15216.3	45488.6	24348	25709.8		0.470154	0.495884	0.05343	4_4		0.807194	0.827414	-0.762833	4_4	Decreased in USB1_131	0.00620278	0.527968	-0.816263	4_4
A6NHL2	TBAL3_HUMAN	TUBAL3				2597.03		3069.2	1281.8		5501.08	2528.11	2158.27	3913.27	10844.1	4925.6					4_2					3_2	Decreased in USB1_131	0.00657562	0.527968	-0.897689	3_4
Q96P70	IPO9_HUMAN	IPO9			5014.55	5334.66		4407.48	4514.54	5655.75	8661.11	6573.34	6591.78	7776.37	10354.9	8552.45		0.0320309	0.24075	0.631544	4_3		0.255778	0.471211	0.169818	4_3	Decreased in USB1_131	0.00677912	0.527968	-0.410717	4_4
O14734	ACOT8_HUMAN	ACOT8			6191.91	8089.43	2841.96	5716.54	5024.05	8183.44	13972.3	10682.1	5853.69	11153.7	19063.8	13402		0.0870854	0.24075	1.08937	4_4		0.149525	0.471211	0.728682	4_4	Decreased in USB1_131	0.00708269	0.527968	-0.360689	4_4
O75487	GPC4_HUMAN	GPC4			18301.8	22643.1	26506.2	30732.1	13839.2	12099.6	37512.7	36408.2	20111.5	17995.7	67200.1	48248.9		0.149613	0.247781	0.449375	4_4		0.65577	0.704017	-0.140443	4_4	Decreased in USB1_131	0.00748823	0.527968	-0.589817	4_4
O75964	ATP5L_HUMAN	ATP5MG				7979.33		7259.4	4829.83	7687.39	16197.1	8062.95	9229.52	13186.8	21551.4	14950.5					4_2					4_2	Decreased in USB1_131	0.00787441	0.527968	-0.753918	4_4
Q9Y6K0	CEPT1_HUMAN	CEPT1			19520.6	32758.1	15199.6	24639.8	17480	27939.5	42707.5	35773.2	23555.5	34319.8	64288.9	45058.7		0.0834478	0.24075	0.822402	4_4		0.190289	0.471211	0.409877	4_4	Decreased in USB1_131	0.0081098	0.527968	-0.412525	4_4
Q9BYG5	PAR6B_HUMAN	PARD6B			6551.13	6669.41	4906.37	6345.54	5159.98	6736	10917.1	8433.45	6361.05	8008.79	12164	9465.49		0.0833385	0.24075	0.527093	4_4		0.203786	0.471211	0.308549	4_4	Decreased in USB1_131	0.00815045	0.527968	-0.218543	4_4
Q92947	GCDH_HUMAN	GCDH			5994.17	7858.33	3255.01	4713.95	3157.89	6234.9	12933.6	7927.31	5143.43	9201.59	17661.8	9802.65		0.115542	0.242112	0.875741	4_4		0.302104	0.475972	0.370457	4_4	Decreased in USB1_131	0.00929484	0.55064	-0.505284	4_4
P25789	PSA4_HUMAN	PSMA4			2702.87	3835.93		5842.53		5588.63	6798.78	5949.96	3095.98	7764.2	9055.44	8877.71		0.0625795	0.24075	0.605586	4_3					3_3	Decreased in USB1_131	0.00944494	0.55064	-0.488386	3_4
P07437	TBB5_HUMAN	TUBB			175511	241736	89190.8	175656	151592	195714	482064	295684	190660	306308	615874	379742		0.0845356	0.24075	1.09023	4_4		0.185382	0.471211	0.667377	4_4	Decreased in USB1_131	0.0109314	0.55915	-0.422855	4_4
P39023	RL3_HUMAN	RPL3			5903.58	9022.66	6590.71	8607.17	4928.78	5438.92	9697.14	8398.47	5798.09	7626.36	11551.3	10465.6		0.216881	0.28347	0.205756	4_4		0.654644	0.704017	-0.11722	4_4	Decreased in USB1_131	0.0112791	0.55915	-0.322976	4_4
Q9BQE3	TBA1C_HUMAN	TUBA1C			210042	281452	114907	209600	168066	228037	542119	335617	232537	347760	657581	414453		0.0826045	0.24075	0.988064	4_4		0.205793	0.471211	0.573012	4_4	Decreased in USB1_131	0.0125412	0.55915	-0.415052	4_4
P06576	ATPB_HUMAN	ATP5F1B			5862.32	7120.82	4397.35	5172.78	5309.66	6548.46	12657.5	7519.54	7981.05	9046.28	14568.5	10630.4		0.0342046	0.24075	0.88943	4_4		0.166844	0.471211	0.450313	4_4	Decreased in USB1_131	0.0131042	0.55915	-0.439117	4_4
O60830	TI17B_HUMAN	TIMM17B				1568.08		6942.98	5764	7098.99	16596.4	12625.6		8660.98	19912	14397					3_2					4_2	Decreased in USB1_131	0.0138658	0.55915	-0.246367	4_3
P60709;P63261	ACTB_HUMAN;ACTG_HUMAN	ACTB;ACTG1			85253.1	151675	317651	329493	90920.7	85603.5	833629	355745	155065	182127	1073800	658659		0.0253735	0.24075	0.970876	4_4		0.350527	0.486059	0.192543	4_4	Decreased in USB1_131	0.01458	0.55915	-0.778333	4_4
Q9BQ39	DDX50_HUMAN	DDX50			8177.79	8110.82	5554.55	8883.67	5604.6	6018.6	14220.5	9628.38	7000.02	8636.46	16290.3	13571.4		0.141333	0.243203	0.507463	4_4		0.396965	0.521304	0.124212	4_4	Decreased in USB1_131	0.0153813	0.55915	-0.383251	4_4
Q9HBE1	PATZ1_HUMAN	PATZ1			4036.34	4858.86	4907.4	5549.45	2898.67	4273.96	8585.71	7191.33	3895.6	6160.35	10651.8	8191.07		0.0683501	0.24075	0.492741	4_4		0.341015	0.481849	0.129548	4_4	Decreased in USB1_131	0.015774	0.55915	-0.363194	4_4
P39656	OST48_HUMAN	DDOST			5006.51	7261.43	3699.57	5956.5	5061.5	6805.23	12623.2	8362.78	7090.82	10423.7	14449	11344.1		0.0324064	0.24075	0.979659	4_4		0.145865	0.471211	0.545579	4_4	Decreased in USB1_131	0.0159364	0.55915	-0.43408	4_4
Q9UET6	TRM7_HUMAN	FTSJ1			2706.39	2658.8	1884.94	4050.75	1948.57	1929.32	8551.77	5099.1	3337.36	3552.31	10493.5	7616.92		0.0663742	0.24075	1.02706	4_4		0.286452	0.471211	0.39428	4_4	Decreased in USB1_131	0.0161316	0.55915	-0.632781	4_4
P46977	STT3A_HUMAN	STT3A			7519.72	9731.61	5047.57	7595.02	5549.59	8460.4	14838.1	10955.1	7542.47	12872.1	18708.5	12764		0.0785421	0.24075	0.761711	4_4		0.239779	0.471211	0.360968	4_4	Decreased in USB1_131	0.0163494	0.55915	-0.400743	4_4
Q9UHR4	BI2L1_HUMAN	BAIAP2L1			3730.31	5453.56		3041.73	2791.56	3425.2	4867.81	3732.26		5259.37	6655.32	6196.26					3_3		0.77161	0.79733	-0.264692	4_3	Decreased in USB1_131	0.0178774	0.55915	-0.600428	4_3
O94973	AP2A2_HUMAN	AP2A2			3500.24	3554.6	2370.28	4204.03	2041.07	3806.98	8971.78	6546.83	2766.56	5451.71	10357.5	7761.48		0.102008	0.242112	0.822442	4_4		0.233153	0.471211	0.470048	4_4	Decreased in USB1_131	0.0182005	0.55915	-0.352394	4_4
Q8IUF1;Q9BRT8	ZNG1A_HUMAN;ZNG1B_HUMAN	ZNG1A;ZNG1B				3199.76	1751.58	2376.04	2235.97	3356.45	6290.04	3839.6	2735.4	4575.58	6908.17	5172.65		0.0524097	0.24075	1.20599	4_3		0.118412	0.471211	0.868594	4_3	Decreased in USB1_131	0.0205739	0.55915	-0.325763	4_4
P35580	MYH10_HUMAN	MYH10			7230.89	12785	28154.6	29207.2	14264.2	7531.54	137606	59935.8	17207.4	12127.4	167306	83564	Increased in USB1_WT	0.0472508	0.24075	1.31555	4_4		0.126384	0.471211	0.885728	4_4	Decreased in USB1_131	0.0221276	0.55915	-0.429823	4_4
P10321	HLAC_HUMAN	HLA-C			5067.21	5651.61	4360.5	5523.31	4648.97	6705.17	14860.6	9996.24	5432.6	8709.51	16092	12650.1		0.0445236	0.24075	0.950926	4_4		0.0976362	0.471211	0.686778	4_4	Decreased in USB1_131	0.0211648	0.55915	-0.264148	4_4
Q7Z4Q2	HEAT3_HUMAN	HEATR3			5191.09	3196.57	4534.42	2397.7	2883.4	1945.7	4089.77	3806.94	6934.49	3241.99	6261.93	5268.44		0.0573271	0.24075	0.50988	4_4		0.748462	0.779711	-0.261605	4_4	Decreased in USB1_131	0.0212224	0.55915	-0.771485	4_4
Q8N3E9	PLCD3_HUMAN	PLCD3			17213.9	18312.2	13379.4	22946.9	8737.76	14505.1	32109.9	23389.3	12308.7	21099.1	38075.7	27087.8		0.220919	0.286978	0.36717	4_4		0.504665	0.600383	-0.00598233	4_4	Decreased in USB1_131	0.0213144	0.55915	-0.373153	4_4
Q9NQH7	XPP3_HUMAN	XPNPEP3			2932.73	3653.45			2245.99	3349.93	5453.39	4354.92	3127.03	4126.63	6675.1	4806.96					4_2					4_2	Decreased in USB1_131	0.0214506	0.55915	-0.303097	4_4
P38919	IF4A3_HUMAN	EIF4A3			7072.79	6069.09	4332.99	6283.93	4159.47	4870.47	17022.8	11242.7	6434.67	10590.3	23235	15961.5		0.0648294	0.24075	1.10863	4_4		0.266316	0.471211	0.432496	4_4	Decreased in USB1_131	0.0214682	0.55915	-0.676129	4_4
P35613	BASI_HUMAN	BSG			6745.78	7691.08	3412.91	4817.44	5476.26	7956.18	18671.8	11306.1	7513.59	12490.1	21758.7	14090.4		0.0518745	0.24075	1.26898	4_4		0.131571	0.471211	0.857661	4_4	Decreased in USB1_131	0.0216341	0.55915	-0.411323	4_4
Q99459	CDC5L_HUMAN	CDC5L			26495	40803.7	33693.5	43943.2	323779	416432	1222560	783409	523903	883197	1479560	1237320	Increased in USB1_WT	0.000174752	0.0646665	4.75337	4_4	Increased in USB1_131	0.00104596	0.356673	4.07497	4_4	Decreased in USB1_131	0.0262127	0.55915	-0.678397	4_4
Q6P3X3	TTC27_HUMAN	TTC27			3653.78	3353.77				3304.26	5855.99	3687.66	2368.74	3854.99	6442.36	4330.49					4_2					3_2	Decreased in USB1_131	0.0222557	0.55915	-0.1973	3_4
Q4KWH8	PLCH1_HUMAN	PLCH1			2572.89	4524.44	3072.09	4190.88	3092.16	3177.35	7378.85	6194.4	3729.24	4342.81	8318.82	7041.96		0.0600544	0.24075	0.665566	4_4		0.180119	0.471211	0.395799	4_4	Decreased in USB1_131	0.0245131	0.55915	-0.269767	4_4
Q9HD45	TM9S3_HUMAN	TM9SF3			4377.46	5468.65	4026.15	3489.12	3524.09	4993.94	9335.31	6045.77	5573.97	6996.06	11409.2	7070.11		0.0318535	0.24075	0.806391	4_4		0.181939	0.471211	0.390628	4_4	Decreased in USB1_131	0.0245771	0.55915	-0.415763	4_4
P51571	SSRD_HUMAN	SSR4			12746.3	14224.5	5812.79	10475.1	8967.93	13072.2	28758	14311.8	12203.8	19272.4	31723.8	21947.3		0.0857088	0.24075	0.972688	4_4		0.228106	0.471211	0.531949	4_4	Decreased in USB1_131	0.0252739	0.55915	-0.44074	4_4
Q14562	DHX8_HUMAN	DHX8			3141.62	4051.93	1542.72	3487.51	4431.9	7801.42	15762.2	11055.4	7614.66	10347.8	18556.4	14919.1	Increased in USB1_WT	0.0151861	0.24075	2.07879	4_4	Increased in USB1_131	0.0411066	0.471211	1.61474	4_4	Decreased in USB1_131	0.0269469	0.55915	-0.464057	4_4
Q9Y625	GPC6_HUMAN	GPC6			13959.9	19522.1	21332.7	22880.4	13374.3	6190.73	31200	25656.3	18036.9	14343.1	46264.5	39904.3		0.133251	0.242112	0.461046	4_4		0.679846	0.720707	-0.251268	4_4	Decreased in USB1_131	0.0255723	0.55915	-0.712314	4_4
P61619	S61A1_HUMAN	SEC61A1			11838.1	14581.4	6609.93	10702.3	8657.1	13185.2	21577.1	17648.7	11139.4	18948.7	27196.7	19253.4		0.0902967	0.24075	0.79453	4_4		0.207265	0.471211	0.457936	4_4	Decreased in USB1_131	0.0259168	0.55915	-0.336594	4_4
Q9NW64	RBM22_HUMAN	RBM22			5882.9	5574.23		7346.66	5991.44	7522.36	15803.8	11223.5	9715.62	12664.2	17590.1	16171.4	Increased in USB1_WT	0.0100777	0.24075	1.01532	4_3		0.0877104	0.471211	0.356717	4_3	Decreased in USB1_131	0.0289314	0.55915	-0.532579	4_4
Q9P2N5	RBM27_HUMAN	RBM27			1917.61	2830.63	1956.87	2865.85	2250.33	2770.58	5391.11	4273.99	4044.5	3313.17	7014.58	5899.97	Increased in USB1_WT	0.0251527	0.24075	1.04682	4_4		0.0920302	0.471211	0.559637	4_4	Decreased in USB1_131	0.0311503	0.55915	-0.487187	4_4
P48651	PTSS1_HUMAN	PTDSS1			9790.82	13775.9	7162.89	10130	7591.05	9809.49	18351	14936.9	9199.58	13664.5	27125.2	16699.4		0.133051	0.242112	0.635152	4_4		0.291809	0.471211	0.265116	4_4	Decreased in USB1_131	0.0276066	0.55915	-0.370035	4_4
Q86VU5	CMTD1_HUMAN	COMTD1						2095.72		1655.43	3074.22	2497.68		2253.56	5444.61	4029.72					3_1					3_1	Decreased in USB1_131	0.0277394	0.55915	-0.653233	3_3
Q9H3G5	CPVL_HUMAN	CPVL				4553.64	3949.17		15893.7	18663	52643.1	26023.7		7376.84	11390.6	9958.27					3_2					4_2	Increased in USB1_131	0.0282271	0.55915	1.64446	4_3
Q9HCU5	SEC12_HUMAN	PREB				6668.74	3495.75	4417.06	4313.66	6430.64	9122.43	6199.5		7523.92	10180.8	7598.42		0.0849798	0.24075	0.832953	3_3		0.142176	0.471211	0.60681	4_3	Decreased in USB1_131	0.0285127	0.55915	-0.226144	4_3
O95168	NDUB4_HUMAN	NDUFB4			5423.75	6399.47	4913.23	5464.27	4315.21	5227.25	7258.36	6383.34	4885.81	7280.38	8182.4	8424.42		0.0932418	0.24075	0.348942	4_4		0.429827	0.546228	0.0413736	4_4	Decreased in USB1_131	0.028684	0.55915	-0.307569	4_4
Q9H8G2	CAAP1_HUMAN	CAAP1			8361.82	7256.26	4107.33	6009	4886.83	7167.85	11659.9	8938.66	6149.22	9998.87	13384	9940.95		0.12988	0.242112	0.612405	4_4		0.276092	0.471211	0.321403	4_4	Decreased in USB1_131	0.0287959	0.55915	-0.291002	4_4
Q04837	SSBP_HUMAN	SSBP1			8836.29	10916.9	7508.93	9414.93	7971.55	8135.89	28134.3	16514.2	11854.8	13788.2	30985.5	22382.9	Increased in USB1_WT	0.0426648	0.24075	1.01378	4_4		0.192329	0.471211	0.535891	4_4	Decreased in USB1_131	0.0354136	0.55915	-0.477889	4_4
P68371	TBB4B_HUMAN	TUBB4B			147846	214024	84497.8	145367	134320	181487	428586	283332	161465	283453	521788	338645		0.0729761	0.24075	1.09475	4_4		0.155331	0.471211	0.732266	4_4	Decreased in USB1_131	0.0305985	0.55915	-0.362487	4_4
Q92922	SMRC1_HUMAN	SMARCC1			5910.74	6026.94	2991.05	5870.01	2992.78	4539.25	7533.07	6109.65	4557.7	6991.97	8332.32	7896.06		0.170571	0.252024	0.436269	4_4		0.500095	0.596268	-0.000127901	4_4	Decreased in USB1_131	0.0306318	0.55915	-0.436397	4_4
Q96JB3	HIC2_HUMAN	HIC2			8843.98	7113.66	5943.48	7147.25	5124.56	5509.35	11707.7	9569.76	6123.2	7812.1	12862.6	11675.1		0.195941	0.268844	0.356621	4_4		0.443761	0.556814	0.0607987	4_4	Decreased in USB1_131	0.0307416	0.55915	-0.295823	4_4
P42285	MTREX_HUMAN	MTREX				3233.95	3836.82	4782.67	2651	4450.01	9421.16	9172.62	3603.09	5683.15	10750.6	9885.48	Increased in USB1_WT	0.0149322	0.24075	1.11577	4_3		0.032748	0.471211	0.898674	4_3	Decreased in USB1_131	0.0367387	0.55915	-0.273499	4_4
P51617	IRAK1_HUMAN	IRAK1			2802.37	2865.63		3131.05	1791.38	3023.3	6125.01	3676.97	2293.8	4400.64	6859.74	4291.73		0.223899	0.289784	0.261622	4_3		0.640694	0.695048	-0.112144	4_3	Decreased in USB1_131	0.0313419	0.55915	-0.321185	4_4
Q7Z7C8	TAF8_HUMAN	TAF8			25850.9	35091.4	19172.4	31345.6	20262	26325.1	35608	38015.6	21676	34200.3	40240.1	46907.2		0.170291	0.252024	0.339981	4_4		0.381441	0.508754	0.101346	4_4	Decreased in USB1_131	0.0319942	0.55915	-0.238636	4_4
P33947	ERD22_HUMAN	KDELR2				2603.69		976.575	1670.95	2873.01		3067.92	1885.16	3067.34	3428.82	3323.75					4_2					3_2	Decreased in USB1_131	0.0328902	0.55915	-0.127998	3_4
Q9UBC1	IKBL1_HUMAN	NFKBIL1				2065.61		1857.21	1184.51		4420.48	2985.96	1737.69		5536.74	3750.04					3_2					3_2	Decreased in USB1_131	0.0333845	0.55915	-0.402142	3_3
P42357	HUTH_HUMAN	HAL			5102.45	4471.09	3449.14	8779.43		8811.28	4089.59	4761.13	4354.24	11682.5	5270.89	7485.45		0.197355	0.269237	0.384663	4_4		0.426447	0.543282	0.113874	3_4	Decreased in USB1_131	0.0337087	0.55915	-0.475267	3_4
O43660	PLRG1_HUMAN	PLRG1			6633.54	7730.27	8108.59	11178	93485.2	118014	339012	245553	130226	258270	404847	357852	Increased in USB1_WT	0.000183018	0.0646665	4.99993	4_4	Increased in USB1_131	0.000578457	0.295881	4.39806	4_4	Decreased in USB1_131	0.0482855	0.55915	-0.601875	4_4
P61204;P84077	ARF1_HUMAN;ARF3_HUMAN	ARF1;ARF3			3717.58	5027.31	3013.77	5031.71	3684.42	4443.33	7818.29	6059.78	4996.44	8203.62	9512.87	7783.28		0.0262488	0.24075	0.855163	4_4		0.187752	0.471211	0.363107	4_4	Decreased in USB1_131	0.0354148	0.55915	-0.492056	4_4
Q01650	LAT1_HUMAN	SLC7A5			2440.67	2845.1			1712.24		5096.48	3099.48	2296.72	3146.46	5910.91	3814.77					4_2					3_2	Decreased in USB1_131	0.0359748	0.55915	-0.31238	3_4
P24468	COT2_HUMAN	NR2F2			4811.29	5836.85	2969.11		4372.63	6006.37	10244.7	7118.99	5312.77	6555.2	10783.6	7932.85		0.16549	0.252024	0.723742	4_3		0.227817	0.471211	0.563385	4_3	Decreased in USB1_131	0.0361541	0.55915	-0.159309	4_4
P02745	C1QA_HUMAN	C1QA			53730.6	74430.3	66783	63901.1	36663.1	57499.6	71441.1	47404.5	54354.6	62277.2	94482.8	75663.5		0.246159	0.305895	0.12595	4_4		0.942994	0.949491	-0.314324	4_4	Decreased in USB1_131	0.0364544	0.55915	-0.440274	4_4
O00148	DX39A_HUMAN	DDX39A			3863.09	5320	3715.7	5333.57	2766.92	4315.27	6680.58	4996.09	4576.25	5499.72	7679.89	6339.96		0.0855471	0.24075	0.397292	4_4		0.509766	0.600796	-0.00785312	4_4	Decreased in USB1_131	0.0365622	0.55915	-0.405145	4_4
P68366	TBA4A_HUMAN	TUBA4A			90886.7	109900	44978.1	80212.1	72683.8	115444	250429	163353	88634.7	174323	277492	203786		0.0677634	0.24075	1.14992	4_4		0.141436	0.471211	0.812944	4_4	Decreased in USB1_131	0.0366741	0.55915	-0.336979	4_4
P62318	SMD3_HUMAN	SNRPD3			14245.3	12945.5	12691.9	20815.8	18927.4	31139.4	56152.3	53537.6	25897	34286.2	67140.6	86443.5	Increased in USB1_WT	0.00809107	0.24075	1.68121	4_4	Increased in USB1_131	0.0177264	0.471211	1.29615	4_4	Decreased in USB1_131	0.049776	0.55915	-0.38506	4_4
Q5T2D3	OTUD3_HUMAN	OTUD3			6713.04	5433.83	4154.46	5395.85	3692.46	5186.62	8380.89	7961.29	4087.64	6152.71	9082.73	8285.88		0.247597	0.306802	0.302706	4_4		0.359317	0.490762	0.161009	4_4	Decreased in USB1_131	0.037077	0.55915	-0.141697	4_4
O43824	GTPB6_HUMAN	GTPBP6			4666.87	6130.14	3695.01	4681.87	3647.69	4102.82	6816.33	5875.94	4366.15	6486.82	8260.36	6941.04		0.112653	0.242112	0.428548	4_4		0.424458	0.542776	0.0690938	4_4	Decreased in USB1_131	0.0376229	0.55915	-0.359454	4_4
Q9Y230	RUVB2_HUMAN	RUVBL2			5024.34	4237.18	3387.92	5221.91	3494.47	4690.92	7815.1	6219.57	4153.7	6932.32	8642.24	7705.38		0.0887256	0.24075	0.586998	4_4		0.251532	0.471211	0.270252	4_4	Decreased in USB1_131	0.0377845	0.55915	-0.316746	4_4
P62241	RS8_HUMAN	RPS8			136299	174444	110886	152725	101649	129576	260079	207882	120310	182204	289495	235995		0.133059	0.242112	0.473763	4_4		0.320676	0.479382	0.205639	4_4	Decreased in USB1_131	0.0397278	0.55915	-0.268124	4_4
A0A0A0MS14	HV145_HUMAN	IGHV1-45			19742.7	42006.1	23709.9	37778.6	12496.2	35712.5	62932.8	50590.7	24864.5	50634.8	90733.1	58699		0.0670781	0.24075	0.793551	4_4		0.319637	0.479382	0.233906	4_4	Decreased in USB1_131	0.0401193	0.55915	-0.559645	4_4
Q6P1L8	RM14_HUMAN	MRPL14			10364.6	11676.7	9111.98	11309.7	7172.4	10456.3	14839.1	18455.4	9968.63	13050.2	19265.7	19211		0.0805578	0.24075	0.487203	4_4		0.302593	0.475972	0.179913	4_4	Decreased in USB1_131	0.0409736	0.55915	-0.30729	4_4
P35241	RADI_HUMAN	RDX			11743.8	17741.8	8232.39	12365.5	7772.12	12210.1	18823.3	15199.8	12983.8	19319.5	22132.8	17841.4		0.0829123	0.24075	0.555857	4_4		0.422982	0.541565	0.0890679	4_4	Decreased in USB1_131	0.0416644	0.55915	-0.46679	4_4
A7E2Y1	MYH7B_HUMAN	MYH7B			89727.7	62036.2	152643	113684	32129.7	40970.9	92620.9	48429.1	67663.6	52733	126134	64144.1		0.975771	0.975771	-0.435606	4_4		0.991504	0.992405	-1.008	4_4	Decreased in USB1_131	0.0423562	0.55915	-0.572392	4_4
Q9BX40	LS14B_HUMAN	LSM14B			2198.07			2403.08	1385.04	2436.08	5131.02	3936.13	1709.05	3734.12	5512.19	5658.23					4_2					4_2	Decreased in USB1_131	0.0436542	0.55915	-0.386607	4_4
P25311	ZA2G_HUMAN	AZGP1			24795.8	30686.5	13436.5	53075.1	15372.7	43765.2	27536.9	30114	24156.4	89225.1	30219.6	61314.8		0.0762823	0.24075	0.719921	4_4		0.491899	0.590662	0.0100157	4_4	Decreased in USB1_131	0.0437297	0.55915	-0.709905	4_4
A0A075B6H7;A0A0C4DH55;P01624	KV315_HUMAN;KV37_HUMAN;KVD07_HUMAN	IGKV3-15;IGKV3-7;IGKV3D-7			75077	92031.3	45775.2	65629.6	53501.4	71146.7	135032	96550.5	59877.5	97615.6	165782	104473		0.157484	0.249496	0.571498	4_4		0.278364	0.471211	0.31437	4_4	Decreased in USB1_131	0.0440639	0.55915	-0.257128	4_4
O75319	DUS11_HUMAN	DUSP11			4541.74	5061.84	5390.46	6398.08	3153.55	3573.18	10208.5	6910.54	4299.39	5377.53	10690.6	8924.55		0.108846	0.242112	0.369043	4_4		0.498994	0.595648	0.000932098	4_4	Decreased in USB1_131	0.0445878	0.55915	-0.368111	4_4
O43592	XPOT_HUMAN	XPOT			4761.5	5844.81	2376.47	4274.51	4109.96	5273.28	10916.5	6965.78	4428.26	7193.28	12192.5	8638.4		0.0988261	0.242112	0.892231	4_4		0.169926	0.471211	0.635849	4_4	Decreased in USB1_131	0.0447292	0.55915	-0.256382	4_4
O43491	E41L2_HUMAN	EPB41L2				13419.9	9421.5	8550.96	4658.96	5388.33	14779.7	11323.9	7432.19	9337.97	16640.2	14080.4		0.257441	0.313304	0.338994	4_3		0.5496	0.629846	-0.087221	4_3	Decreased in USB1_131	0.044827	0.55915	-0.488106	4_4
P06702	S10A9_HUMAN	S100A9			31788.3	14641.1	10919.4	17866.2	5587.51	20762.3	8478.32	10188.6	9283.69	69303.7	11433.4	18171.5		0.438031	0.466646	0.139497	4_4		0.850965	0.865345	-0.794899	4_4	Decreased in USB1_131	0.0450835	0.55915	-0.934396	4_4
P56192	SYMC_HUMAN	MARS1			4707.32	7217.46	2319.87	2142.75	3062.22	3265.04	6937.7	5209.2	3670.84	6440.86	9361.72	6886.59		0.143414	0.244351	0.793506	4_4		0.356654	0.490399	0.274323	4_4	Decreased in USB1_131	0.0462974	0.55915	-0.519182	4_4
Q8WVV4	POF1B_HUMAN	POF1B			7216.23	7176.9	4907.38	7011.84	3775.96	9004.08	4480.15	5118.6	4754.97	11291.8	8136.63	11458.2		0.167532	0.252024	0.372507	4_4		0.828144	0.845501	-0.298158	4_4	Decreased in USB1_131	0.0474659	0.55915	-0.670665	4_4
P62244	RS15A_HUMAN	RPS15A			244053	262057	248996	305235	159093	199915	411253	392120	194947	284460	473584	422397		0.171837	0.252024	0.297602	4_4		0.477385	0.582442	0.0193651	4_4	Decreased in USB1_131	0.0476485	0.55915	-0.278237	4_4
Q15029	U5S1_HUMAN	EFTUD2			15374.8	16829.5	20264.2	26562.4	26967.2	33650	93997.4	81716.4	30547.1	59529.9	118986	105828	Increased in USB1_WT	0.0053806	0.24075	1.84029	4_4	Increased in USB1_131	0.0106888	0.471211	1.4113	4_4		0.0528925	0.55915	-0.42899	4_4
Q92616	GCN1_HUMAN	GCN1			4530.95	3337	1409.62	2947.13	3514.63	2704.01	6663.13	4636.93	4084.18	4170.89	8245.16	5218.49		0.114644	0.242112	0.88615	4_4		0.213917	0.471211	0.556215	4_4	Decreased in USB1_131	0.0485827	0.55915	-0.329935	4_4
Q9NUL7	DDX28_HUMAN	DDX28			13342.8	16628.1	10585	17294.3	9429.57	10702.1	21740.2	19683.2	12847.7	16572.9	24346.9	22463.8		0.141011	0.243203	0.379918	4_4		0.478821	0.582442	0.0221213	4_4	Decreased in USB1_131	0.0485863	0.55915	-0.357797	4_4
P02768	ALBU_HUMAN	ALB			32057.3	22272.9	9782.32	26726.4	6308.16	39554.4	11648.1	13733.8	11831.9	82882.2	15019.2	54775.5		0.254774	0.312011	0.527907	4_4		0.756677	0.787467	-0.556375	4_4	Decreased in USB1_131	0.049315	0.55915	-1.08428	4_4
Q6NUK1	SCMC1_HUMAN	SLC25A24			4008.45	3701.64	3982.24	3540.4	3377.54	4082.54	7228.2	5286.03	4517.66	5749.19	7380.13	7638.94		0.0199316	0.24075	0.701813	4_4		0.132323	0.471211	0.33314	4_4	Decreased in USB1_131	0.0493684	0.55915	-0.368673	4_4
Q9NVH1	DJC11_HUMAN	DNAJC11			4571.53	4569.87			3341.84	4816.09	9565.3	7000.61	5832.1	7622.65	11239.7	8123.16					4_2					4_2	Decreased in USB1_131	0.0496439	0.55915	-0.478271	4_4
Q13573	SNW1_HUMAN	SNW1			11316.7	10829.6	10970.2	11770.2	16400.4	17670.2	39826.7	37314.9	18940	27774.1	47620.6	43113.4	Increased in USB1_WT	0.0076799	0.24075	1.52318	4_4	Increased in USB1_131	0.0187765	0.471211	1.19159	4_4		0.0540474	0.55915	-0.33159	4_4
Q9BYD3	RM04_HUMAN	MRPL4			5723.9	6406.8	4692.87	5459.02	4288.86	4715.79	12587.6	10275.9	4965.98	7719.19	14841.4	12739.2		0.0917234	0.24075	0.736893	4_4		0.245804	0.471211	0.369376	4_4		0.0509305	0.55915	-0.367517	4_4
Q96AY2	EME1_HUMAN	EME1			11804	12588.4	7681.92	11521.1	6287.07	7242.25	16856.1	13562.8	9817.79	14606	19928.6	16899.8		0.133839	0.242112	0.469172	4_4		0.564021	0.639888	-0.0843232	4_4		0.0514082	0.55915	-0.553496	4_4
P0DP01	HV108_HUMAN	IGHV1-8			2217.09	3453.14		2788.39	1141.04	2361.08	5267.22	3584.43	2455.11	4479.65	6863.28	4207.15		0.0509727	0.24075	0.372003	4_3		0.784298	0.807993	-0.38149	4_3		0.051462	0.55915	-0.660583	4_4
Q9Y3L5	RAP2C_HUMAN	RAP2C			3218.07	2524.05	1992.04	3059.06	2535.06	1878.04	5492.1	3229.08	3280.07	3538.08		5273.11		0.0941073	0.24075	0.433441	3_4		0.344827	0.484436	0.192614	4_4		0.0521507	0.55915	-0.664325	4_3
O14950;P19105	ML12A_HUMAN;ML12B_HUMAN	MYL12A;MYL12B			7908.37	13605.5	41529.9	40474	14354	8006.21	162448	85477.2	20142	14754.7	169819	124994	Increased in USB1_WT	0.0265447	0.24075	1.28108	4_4		0.130895	0.471211	0.785325	4_4		0.0599147	0.55915	-0.495751	4_4
Q3ZCQ8	TIM50_HUMAN	TIMM50			2902.4	3795.01	2167.24	2430.03		4624.91	7148.72	5535.03	3763.44	5841.64	7788.93	6822.15	Increased in USB1_WT	0.0265563	0.24075	1.08297	4_4		0.0631323	0.471211	1.06492	3_4		0.0612807	0.55915	-0.254108	3_4
P57678	GEMI4_HUMAN	GEMIN4				3283.38	1774.87	2794.69	2467.83	2876.13	6257.12	4273.27	3491.73	3896.84	6313.25	5671.13		0.0761788	0.24075	1.03291	4_3		0.164657	0.471211	0.746462	4_3		0.0545335	0.55915	-0.340014	4_4
Q14318	FKBP8_HUMAN	FKBP8			1407.17	1658.21		1424.26	1797.93	1179.7	4585.11	2136.1	2565.52	3000.8	5608.44	3293.38		0.00691569	0.24075	0.977177	4_3		0.346634	0.484436	0.149033	4_3		0.0560438	0.55915	-0.693769	4_4
P12273	PIP_HUMAN	PIP			7431.15	6259.34	2477.65	6081.09	2069.43	7405.26	5434.43	4821.8	4717.34	14860.3	5908.65	15868.8		0.0985354	0.242112	0.807354	4_4		0.615399	0.677667	-0.200854	4_4		0.0561205	0.55915	-1.00821	4_4
O75223	GGCT_HUMAN	GGCT			6718.66	4576.43	3213.52	5058.03	2335.82	10629.4	3331.41	5771.45	3917.45	12724	4266.63	13147.2		0.16098	0.25168	0.621012	4_4		0.510743	0.601254	-0.0165355	4_4		0.0569285	0.55915	-0.637548	4_4
P08574	CY1_HUMAN	CYC1			7543.32	5758.36	9143.94	5948.25	4148.95	4922.69	7467.26	8252.12	4823.53	6862.85	8629.21	8767.11		0.470094	0.495884	0.021022	4_4		0.766483	0.792833	-0.22715	4_4		0.057425	0.55915	-0.248173	4_4
P41223	BUD31_HUMAN	BUD31			3698.47	5410.45	3229.01	3994.32	4497.4	4657.04	9689.29	9420.81	5238.98	9053.85	15355.3	10916.7	Increased in USB1_WT	0.0257402	0.24075	1.23631	4_4		0.0907973	0.471211	0.722257	4_4		0.0665675	0.55915	-0.51405	4_4
Q5C9Z4	NOM1_HUMAN	NOM1			5493.49	5949.56	5399.22	6113.34	3368.96	4274.46	8037.4	8296.99	4817.73	6155.5	9796.15	8540.76		0.143442	0.244351	0.300398	4_4		0.547767	0.629625	-0.0419638	4_4		0.0582176	0.55915	-0.342362	4_4
Q9NNW5	WDR6_HUMAN	WDR6			8638.4	9114.45	7105.8	10578.3	6318.3	6969.09	20637.3	16912.8	8248.8	11797.6	24418.3	19053.1		0.0804225	0.24075	0.733874	4_4		0.260418	0.471211	0.344195	4_4		0.0587968	0.55915	-0.389679	4_4
O94813	SLIT2_HUMAN	SLIT2			14596.1	12167.4	13424.9	18194.2	14050.5	17597.5	42481.4	38043.1	12239.9	16920.6	39930.1	36575.8		0.0848053	0.24075	0.700436	4_4		0.0585171	0.471211	0.800866	4_4		0.0588304	0.55915	0.10043	4_4
Q09028	RBBP4_HUMAN	RBBP4				6466.51	4575.24	6944.83	3962.82	4851.99	12948.8	8414.63	5698.46	7382.28	15252.6	8907.67		0.129907	0.242112	0.762441	4_3		0.251126	0.471211	0.454483	4_3		0.0596306	0.55915	-0.36198	4_4
Q9H0W5	CCDC8_HUMAN	CCDC8			2880.28	3059.6	2523.66	2620.86	2462.84	2518.26	5166.63	4473.16	2799.2	3403	5342.54	5647.91		0.0766386	0.24075	0.575489	4_4		0.203982	0.471211	0.32454	4_4		0.0596723	0.55915	-0.250949	4_4
O75643	U520_HUMAN	SNRNP200			9362.7	10128.4	11361.9	15578.1	16414.3	19357.4	56635.7	48303.9	19113.2	35983.1	66285.8	63614.7	Increased in USB1_WT	0.00484707	0.24075	1.85821	4_4	Increased in USB1_131	0.0132655	0.471211	1.42364	4_4		0.0714246	0.55915	-0.434565	4_4
Q8TER5	ARH40_HUMAN	ARHGEF40			6666.6	7134.4	3602.96	5480.67	4046.78	5840.64	12118.4	7207.73	5383.89	7347.3	12395.2	8290.38		0.165946	0.252024	0.528433	4_4		0.317592	0.479382	0.284074	4_4		0.0599372	0.55915	-0.244359	4_4
Q9H6F5	CCD86_HUMAN	CCDC86			4449.72	6002.97	5778.83	4483.73	3652.92	3423.56	9208.06	8730.9	4316.7	5324.87	11344	9494.54		0.128821	0.242112	0.459691	4_4		0.382728	0.509805	0.134677	4_4		0.0605738	0.55915	-0.325014	4_4
O00165	HAX1_HUMAN	HAX1			4547.24	5632.14	2054.26	4664.68	4837.52	6231.04	12899.7	10092.9	6622	9314.54	15469.8	10195	Increased in USB1_WT	0.045981	0.24075	1.32721	4_4		0.0966707	0.471211	0.999801	4_4		0.0763087	0.55915	-0.327412	4_4
P02788	TRFL_HUMAN	LTF			9398.28	5884.41	3523.16	33899.9	3805.77	7486.87	4779.15	9979.85	11481.2	37154.8	8830.44	12285.4		0.239314	0.301274	0.702166	4_4		0.806522	0.827414	-0.570263	4_4		0.0614452	0.55915	-1.27243	4_4
P25490	TYY1_HUMAN	YY1			7545.62	8423.13	3779.76	7951.84	5726.79	6428.82	12267.3	10786.5	7168.85	10425.8	15815.1	11439.6		0.114924	0.242112	0.705861	4_4		0.271803	0.471211	0.337651	4_4		0.0614626	0.55915	-0.36821	4_4
P62273	RS29_HUMAN	RPS29			801872	839692	640230	942648	400246	637509	1229810	980237	572363	905007	1343210	1074520		0.271023	0.325351	0.219888	4_4		0.588949	0.654886	-0.100429	4_4		0.0618723	0.55915	-0.320316	4_4
P38159	RBMX_HUMAN	RBMX			2174.11		2489.22	2159.32	1750.25	2833.44	5940.89	3824.4		3525.44	6548.28	5007.14					3_3		0.167504	0.471211	0.588926	4_3		0.0621398	0.55915	-0.28148	4_3
P08195	4F2_HUMAN	SLC3A2			4481.21	4854.78	2163.05	3157.43	2577.94	4334.09	7751.47	4402.03	3555.24	6115.04	7704.23	5893.56		0.116645	0.242112	0.682997	4_4		0.294742	0.471211	0.339869	4_4		0.0625193	0.55915	-0.343128	4_4
P78549	NTH_HUMAN	NTHL1			15157.7	19571.6	15359	25244.8	11245.7	15607.8	38911.2	35865.4	14405.3	22597.6	46203.3	36973.5		0.107853	0.242112	0.568343	4_4		0.278306	0.471211	0.272634	4_4		0.0633593	0.55915	-0.295709	4_4
Q14498	RBM39_HUMAN	RBM39			23090	26350.9	13959.8	21030	18104.4	18429.4	60149.3	32945.8	23535.4	32528.9	67562	39943.1		0.0879594	0.24075	0.882966	4_4		0.245302	0.471211	0.472036	4_4		0.0637549	0.55915	-0.41093	4_4
P62277	RS13_HUMAN	RPS13			326384	296173	207912	332682	168850	167817	359831	325119	227949	209064	417942	330906		0.50533	0.525662	-0.00518684	4_4		0.71279	0.748927	-0.253052	4_4		0.0640744	0.55915	-0.247865	4_4
Q9Y2S7	PDIP2_HUMAN	POLDIP2			4067.81	3854.83	3514	5137.77	2409.81		6121.61	4859.88	2754.72	4018.67	6436.02	5577.94		0.352588	0.395077	0.122337	4_4		0.509091	0.600796	-0.0115859	3_4		0.064322	0.55915	-0.154685	3_4
Q8IWK6	AGRA3_HUMAN	ADGRA3			7670.27	8068.28	6216.63	9973.56	5776.73	8154.81	24361.2	16706.7	7729.32	10838.7	26009.3	18021		0.0774348	0.24075	0.838811	4_4		0.173293	0.471211	0.580248	4_4		0.0648199	0.55915	-0.258563	4_4
Q96DA6	TIM14_HUMAN	DNAJC19			3358.47	4177.25	3128.8	3632.62	2862.88	3497.16	6269.78	5074.27		4605.83	7005.42	5952.27		0.075475	0.24075	0.672066	3_4		0.235803	0.471211	0.249572	4_4		0.0649091	0.55915	-0.262525	4_3
Q9Y6V7	DDX49_HUMAN	DDX49			6817.79	5427.52	4131.99	6503.22	2912.59	4601.42	12588.7	9187.74	4503.95	6945.1	13437	10658.4		0.168007	0.252024	0.542914	4_4		0.403109	0.526668	0.16014	4_4		0.065268	0.55915	-0.382774	4_4
O75489	NDUS3_HUMAN	NDUFS3			3216.87			3345.34	2105.25	2695.36	6847.33	4598.06	4602.77	5912.24	7474.82	6340.01					4_2					4_2		0.0655762	0.55915	-0.712924	4_4
P62266	RS23_HUMAN	RPS23			1428150	1557110	1194810	1578370	921923	1233140	1878050	1734990	1177010	1482290	2550540	1741990		0.258959	0.314789	0.221565	4_4		0.558189	0.63802	-0.0447544	4_4		0.0659854	0.55915	-0.266319	4_4
O14925	TIM23_HUMAN	TIMM23			6915.6	8201.6	5979.16	10357.4	4137.91	8140.54	35881.9	21190.8	8625.97	15558.3	39994.7	24269.3	Increased in USB1_WT	0.0427746	0.24075	1.3032	4_4		0.196895	0.471211	0.716571	4_4		0.0909079	0.55915	-0.58663	4_4
P04792	HSPB1_HUMAN	HSPB1			11484.1	11405.1	9281.29	9335.78	6312.09	12902.2	16190.2	13683.2	9579.96	24253.2	17486.1	17053.2		0.0623155	0.24075	0.65249	4_4		0.339722	0.481849	0.167194	4_4		0.0683138	0.55915	-0.485296	4_4
P62081	RS7_HUMAN	RPS7			1956030	2033870	1735230	2048330	926028	1312470	1905760	1696180	1588800	1403550	2664210	2052400		0.577879	0.593025	-0.0534233	4_4		0.914021	0.925786	-0.461916	4_4		0.0685622	0.55915	-0.408492	4_4
Q49A26	GLYR1_HUMAN	GLYR1			6500.52	8691.55	11225.5	11193.3	5901.6	7062.38	19363.6	17490.3	8316.59	10378.2	20391.7	19818.3		0.0175256	0.24075	0.574177	4_4		0.215663	0.471211	0.247895	4_4		0.0691026	0.55915	-0.326282	4_4
Q9NTJ3	SMC4_HUMAN	SMC4			4605.86	5750.15	3822.46	4497.67	3437	5587.89	10873.3	7500.3	4485.4	7381.43	10767.8	9185.71		0.0642737	0.24075	0.711608	4_4		0.187489	0.471211	0.445593	4_4		0.0701471	0.55915	-0.266015	4_4
P07339	CATD_HUMAN	CTSD			12883.9	9396.83	9991.46	16941.3	5123.19	22035.1	8048.4	10751.7	10445.6	28064.8	8769.42	20555.4		0.242954	0.303693	0.34165	4_4		0.672113	0.715475	-0.267218	4_4		0.0702478	0.55915	-0.608868	4_4
P18085	ARF4_HUMAN	ARF4			7784.38	8858.47	4750.18	9813.43	5885.45	7845.29	20196.5	13596	7230.99	11935	22788.6	14768.7		0.109249	0.242112	0.793913	4_4		0.221797	0.471211	0.494936	4_4		0.0706442	0.55915	-0.298977	4_4
O00311	CDC7_HUMAN	CDC7			5076.62	3963.79	2864.68	3684.48	2822.53	3309.66	8369.37	6139.41		4388.41	9788.44	6852.67		0.091962	0.24075	0.938243	3_4		0.308918	0.477365	0.294077	4_4		0.0707583	0.55915	-0.263847	4_3
Q9NZI8	IF2B1_HUMAN	IGF2BP1			3694.72	3067.13	3988.5	3352.12	3786.57		12711.2	6971.65	3961.26	6411.52	15271.5	8483.33	Increased in USB1_WT	0.0312321	0.24075	1.11019	4_4		0.0966602	0.471211	0.921345	3_4		0.0996438	0.560003	-0.204313	3_4
P62263	RS14_HUMAN	RPS14			308725	333082	313660	352849	124060	208103	405177	371438	235102	211825	560956	568339		0.385291	0.419741	0.120087	4_4		0.808683	0.828111	-0.387611	4_4		0.0723332	0.55915	-0.507697	4_4
Q8NHP8	PLBL2_HUMAN	PLBD2			8194.9	8896.35	4540.81	8190.61	5953.84	8116.45	14860.3	10252.3	8393.99	9996.41	15717.1	11267.2		0.112412	0.242112	0.613557	4_4		0.252876	0.471211	0.360269	4_4		0.0727918	0.55915	-0.253288	4_4
Q02447	SP3_HUMAN	SP3			5118.86	5803.3	3960.28	5639.2	2949.87	4873.4	8990.94	7664.82	4306.87	6797.83	9249.55	8825.87		0.118033	0.242112	0.462262	4_4		0.379083	0.507876	0.144629	4_4		0.0748448	0.55915	-0.317633	4_4
O00159	MYO1C_HUMAN	MYO1C				2011.97	2941.85	3451.35	1293.42		7187.78	3464.93	2958.4		9694.53	5562.8					3_3					3_3		0.075413	0.55915	-0.769412	3_3
Q14683	SMC1A_HUMAN	SMC1A			4965.42	6381.23	3690.13	4196.82	3518.61	4623.29	9491.92	7006.05	4063.56	6790.63	10368.5	7845.42		0.132211	0.242112	0.548389	4_4		0.289737	0.471211	0.285127	4_4		0.0755157	0.55915	-0.263262	4_4
Q8N6R0	EFNMT_HUMAN	METTL13			8087.92	10340.8	4733.19	8673.02	6866.88	8296.94	15524.8	12523.4	8630.29	12169	18847	12660		0.0992801	0.242112	0.716906	4_4		0.217851	0.471211	0.422475	4_4		0.075624	0.55915	-0.294431	4_4
P60468	SC61B_HUMAN	SEC61B			5389.47	5681.4	3115.08	4590.11	4567.14		8664.85	7412.55	5895.15	7131.21	9490.4	9963.28		0.0520795	0.24075	0.795644	4_4		0.162038	0.471211	0.642831	3_4		0.0759422	0.55915	-0.308727	3_4
Q14974	IMB1_HUMAN	KPNB1			2566.09	3571.03	1974.43	3442.93	2440.86	2805.38	7423.16	5291.85	4259.22	5617.9	7983.94	5823.56	Increased in USB1_WT	0.0248884	0.24075	1.03966	4_4		0.186035	0.471211	0.527602	4_4		0.111518	0.562251	-0.512058	4_4
A0A087WSY6	KVD15_HUMAN	IGKV3D-15			10784.7	15526.9	7322.74	9869.92	7603.16	10919.4	24441.5	16626.9	10980.1	17156.3	28428.9	17295.8		0.0979042	0.242112	0.734022	4_4		0.272817	0.471211	0.369774	4_4		0.0767566	0.55915	-0.364248	4_4
O43813	LANC1_HUMAN	LANCL1			5450	4186.36	2522.51	4297.83	2951.82	3191.37	5841.11	4999.3	4153.12	5260.28	7376.04	5059		0.183339	0.260473	0.430153	4_4		0.468837	0.575775	0.0383321	4_4		0.0768588	0.55915	-0.391821	4_4
P09017	HXC4_HUMAN	HOXC4			5673.85	6129.63	4859.63	6466.88	4437.97	5544.8	10317.6	7869.88	6194.02	5914.79	11318.7	9134.95		0.104763	0.242112	0.448298	4_4		0.271756	0.471211	0.217592	4_4		0.0772517	0.55915	-0.230706	4_4
P49916	DNLI3_HUMAN	LIG3			7293.33	3621.38		3237.19	4068.96	4247.53	14265.3	6088.64	6141.37	6573.63	14001.2	7924.25		0.150295	0.247781	0.634555	4_3		0.431475	0.547641	0.0998483	4_3		0.0794306	0.55915	-0.39429	4_4
Q13637	RAB32_HUMAN	RAB32				2180.33			1652.5		4068.02	4100.74	2160.33	3082.07	6180.49	4686.42					4_1					3_1		0.0798849	0.55915	-0.394199	3_4
O14980	XPO1_HUMAN	XPO1			3765.02	4510.62	4009.88	4688.73	4547.49	5068.32	10233.1	6318.32	4994.74	6663.47	10557.1	7246.79		0.021363	0.24075	0.748857	4_4		0.0662368	0.471211	0.555638	4_4		0.0799632	0.55915	-0.193219	4_4
P62861	RS30_HUMAN	FAU			1015010	624876	638279	950191	203926	223717	449005	542351	671441	302512	1919490	696981		0.57792	0.593025	-0.125343	4_4		0.97508	0.97699	-1.27843	4_4		0.0800072	0.55915	-1.15309	4_4
Q9UNP9	PPIE_HUMAN	PPIE				2924.96		3544.73	4497.21	5427.75	18521.2	12723	5309.55	10297.8	20107	19994.6					4_2					4_2		0.080393	0.55915	-0.48354	4_4
P10809	CH60_HUMAN	HSPD1			10602.1	13338.6	13179.5	15954.3	8551.56	10302	22403.5	23253.9	11422.4	14364.8	24066.1	24566.5		0.0558716	0.24075	0.426475	4_4		0.314151	0.478836	0.156546	4_4		0.0807793	0.55915	-0.269929	4_4
Q12931	TRAP1_HUMAN	TRAP1			16884.6		12986.5		13148.5	16446.6	26534.1	23472		22635.7	30934.2	26607					3_2					4_2		0.0811383	0.55915	-0.287677	4_3
Q9BZF2	OSBL7_HUMAN	OSBPL7			1563.83	1395.27	1378.13		1222.06	1726.08	2188.58	1287.87	1681.46	1663.45	3201.06	1998.47		0.13543	0.242112	0.524701	4_3		0.281238	0.471211	0.206157	4_3		0.0821708	0.55915	-0.397386	4_4
P01834	IGKC_HUMAN	IGKC				2321.13	1146.57	10624.2	1490.44	3488.06	2844.96	2653.81	2074.03	17910	4004.3	6234.77		0.17525	0.253432	1.32772	4_3		0.512015	0.601494	-0.0341786	4_3		0.0821945	0.55915	-1.14059	4_4
Q9BRR8	GPTC1_HUMAN	GPATCH1			10426.2	12595.5	8002.19	9592.09	10241.3	12503.4	26737.3	25022.6	12189.3	21430.4	29173.4	28337.6	Increased in USB1_WT	0.0298544	0.24075	1.10528	4_4		0.0966663	0.471211	0.771825	4_4		0.11299	0.562251	-0.33346	4_4
Q8WVD3	RN138_HUMAN	RNF138			11024.4	14869.9	11200.6	15457.2	8840.33	14596.5	45940.5	31447.9	14140.4	16106.1	54018.4	36064		0.0674842	0.24075	0.991623	4_4		0.147555	0.471211	0.678894	4_4		0.0846372	0.55915	-0.312729	4_4
P30414	NKTR_HUMAN	NKTR							3659.69	3665.84	7643.39	6704.28		5523.31	9941.51	7587.28					3_0	Appeared in USB1_131				4_0		0.0847217	0.55915	-0.383047	4_3
Q9NV31	IMP3_HUMAN	IMP3			8422.46	7179.88	8694.71	16499.9	6207.1	8280.15	19052.8	20092.9	7058.71	11400.2	23126.3	20252.2		0.113446	0.242112	0.529784	4_4		0.213726	0.471211	0.295349	4_4		0.0878315	0.55915	-0.234435	4_4
Q9BXK1	KLF16_HUMAN	KLF16			4340.98	7293.69	5239.99	8322.95	4523.98	3771.99	13576.1	13759.2	6897.99	7285.98	15640.2	15090.3		0.0484356	0.24075	0.775677	4_4		0.293104	0.471211	0.301728	4_4		0.0881852	0.55915	-0.473949	4_4
P51570	GALK1_HUMAN	GALK1			6758.69	8404.45	4018.51	5548.54	5013.48	5942.13	11465.1	7779.87	5498.33	7337.74	11425.5	9454.5		0.187026	0.262579	0.445712	4_4		0.305484	0.476709	0.267262	4_4		0.0892539	0.55915	-0.17845	4_4
Q9Y4W6	AFG32_HUMAN	AFG3L2			5020.66	4750.69	2906.11	3533.18	2456.43	3107.76	7453.55	4535.53		4400.84	8447.33	5357.78		0.146205	0.24678	0.676572	3_4		0.486984	0.588176	0.0188916	4_4		0.0893143	0.55915	-0.307612	4_3
Q9NR50	EI2BG_HUMAN	EIF2B3			5410.59	4778.48	2290.11	4753.61	1951.1	3732.1	7750.16	5091.17	5551.87	4925.38	9609.71	7359.37		0.121176	0.242112	0.695126	4_4		0.495927	0.593373	0.00743014	4_4		0.0893498	0.55915	-0.687696	4_4
Q9BW92	SYTM_HUMAN	TARS2			3560.94	3992.08	2198.3	4214.5	3003.01	2807.86	6951.59	6289.54	4369.58	5189.64	7818.02	6948.93		0.0534352	0.24075	0.806394	4_4		0.251114	0.471211	0.371257	4_4		0.0894458	0.55915	-0.435136	4_4
P04843	RPN1_HUMAN	RPN1			8340.59	11221.7	6268.13	8750.82	8129.32	10839.8	18911.1	14945.7	8639.69	15210.8	21054.2	16712.5		0.05947	0.24075	0.792768	4_4		0.120906	0.471211	0.5696	4_4		0.0894534	0.55915	-0.223169	4_4
Q9BWC9	CC106_HUMAN	CCDC106			7293.32	12239.8	16989.4	20949.1	8245.36	13837.2	37185.8	32519	12078.7	13768.4	44553.5	40998		0.0247494	0.24075	0.814292	4_4		0.0510963	0.471211	0.529623	4_4		0.0898488	0.55915	-0.284669	4_4
Q9UL54	TAOK2_HUMAN	TAOK2				3006.15		2326.68	2143.95	1920.95	5369.92	3325.53	3565.09	3383.2	5281.11	4308.86					4_2					4_2		0.0898767	0.55915	-0.474975	4_4
P05387	RLA2_HUMAN	RPLP2			4160.6	3599.83	2114.85	4585.96	2943.57	2930.95	5980.1	6651.83	4281.82	5263.73	5745.08	9691.41		0.0424171	0.24075	0.777711	4_4		0.272408	0.471211	0.310089	4_4		0.0898845	0.55915	-0.467622	4_4
P25787	PSA2_HUMAN	PSMA2			2428.57			4342.03		4432.29	5897.37	4775.13	3375.81	4803.94	7093.68	6353.53					4_2					3_2		0.0901329	0.55915	-0.264882	3_4
P47755	CAZA2_HUMAN	CAPZA2			2869.66	2972.66	2184.38	3656.34	2626.39	3602.69	8101.55	6620.4	2724.86	4540.47	8458.55	8289.17		0.0613185	0.24075	0.917601	4_4		0.0984804	0.471211	0.724253	4_4		0.0903383	0.55915	-0.193347	4_4
Q9Y399	RT02_HUMAN	MRPS2			6151.17	3821.67	4703.16	4336.78	3730.8	4977.58	6922.93	7335.71	4093.32		8049.22	9753.34		0.242469	0.303676	0.4523	3_4		0.257163	0.471211	0.243983	4_4		0.0904327	0.55915	-0.254071	4_3
Q13867	BLMH_HUMAN	BLMH			21452.7	19557	8959.65	41752.7	11441.3	34630.7	22862.1	20661.6	18307.1	51086.2	21890.7	40654.9		0.126672	0.242112	0.601714	4_4		0.461299	0.572705	0.0634961	4_4		0.0906565	0.55915	-0.538218	4_4
Q96CW1	AP2M1_HUMAN	AP2M1			9397.36	10757.8	8463.72	12379.2	8394.5	9898.48	24888.3	20275.1	9966.08	15356.5	26114.8	23763.7		0.0475662	0.24075	0.791146	4_4		0.154739	0.471211	0.496245	4_4		0.0906794	0.55915	-0.294901	4_4
Q16610	ECM1_HUMAN	ECM1			4599.02	4595.8	2960.51	7239.25	1054.69	9940.58	3979.76	5548.42	3949.45	12527.9	4975.62	12632.8		0.0681649	0.24075	0.694844	4_4		0.624189	0.683667	-0.242105	4_4		0.090887	0.55915	-0.936949	4_4
P14678;P63162	RSMB_HUMAN;RSMN_HUMAN	SNRPB;SNRPN			4943.88	7025.82	7077.97	9064.65	11225.2	13914.1	37731.3	36606.9	10868.6	22707.4	49786.5	44061.9	Increased in USB1_WT	0.00604296	0.24075	1.98111	4_4	Increased in USB1_131	0.00826755	0.471211	1.64925	4_4		0.123501	0.566938	-0.331862	4_4
P62807	H2B1C_HUMAN	H2BC4			223428	284235	194125	265231	154071	177431	308767	287479	185689	271075	325821	325661		0.242654	0.303676	0.176975	4_4		0.623645	0.683667	-0.107575	4_4		0.0910665	0.55915	-0.284551	4_4
Q14677	EPN4_HUMAN	CLINT1			3593.16		3542.93	4783	2731.28	4735.47	12094.2	9360.71	2998.81	6214.64	12205.9	11169.1		0.136111	0.242112	0.915742	4_3		0.171049	0.471211	0.781442	4_3		0.0917598	0.55915	-0.198766	4_4
Q9NV79	PCMD2_HUMAN	PCMTD2						3715.89		2832.77	9404.64	6786.23		3030.62	10473.8	6994.94					3_1					3_1		0.0919744	0.55915	-0.0988137	3_3
O75934	SPF27_HUMAN	BCAS2					1959.01	2242.25	19423.7	14823.2	73797.3	30784.6	43470.3	60626.8	65870.8	94252.8					4_2					4_2		0.0925771	0.55915	-1.16118	4_4
P62269	RS18_HUMAN	RPS18			1942890	2086570	1883130	2309860	1301570	1548840	2758380	2757480	1517410	2041370	3122160	2756850		0.281724	0.33441	0.14911	4_4		0.56801	0.642071	-0.0504157	4_4		0.0926775	0.55915	-0.199525	4_4
Q9UNZ5	L10K_HUMAN	C19orf53			27297.8	29697.5	34454.5	47208.9	27242.2	34855.7	71702.2	74347.4	21779.3	33759	51956.2	68957.6		0.162334	0.251958	0.249589	4_4		0.0651117	0.471211	0.485165	4_4		0.092767	0.55915	0.235576	4_4
Q9UN37	VPS4A_HUMAN	VPS4A			2753.41	4615.84		3934.22	2930.11	3733.24	7364.46	6626.83		6608.33	8713.52	9209.82					3_3		0.310702	0.477968	0.178604	4_3		0.0932007	0.55915	-0.513796	4_3
P02786	TFR1_HUMAN	TFRC			5148.74	4533.88	2999.18	5466.98	3112.74	4191.74	8421.37	6677.48	4332.12	6517.56	8790.36	7387.22		0.112724	0.242112	0.56502	4_4		0.325048	0.480527	0.234704	4_4		0.0932433	0.55915	-0.330316	4_4
P11177	ODPB_HUMAN	PDHB				3445.01			1305.24		3673.91	2157.15	3215.95	3251.63	4909.99	3429.36					4_1					3_1		0.0937574	0.55915	-0.796049	3_4
Q12797	ASPH_HUMAN	ASPH				2914.47			846.044		3325.36	3046.56	2554.14	3839.38	6054.16	4275.72					4_1					3_1		0.0939239	0.55915	-0.982479	3_4
Q15365	PCBP1_HUMAN	PCBP1			38496.3	41985.8	36734.4	49208	31897.5	35124	89240.5	72509.2	33924.9	49766.2	98522.3	81555.7		0.103138	0.242112	0.553775	4_4		0.221696	0.471211	0.327779	4_4		0.0949679	0.55915	-0.225996	4_4
O15269	SPTC1_HUMAN	SPTLC1			5855.34	5279.96	2386.74	4283	2961.9	5236.58	9714.69	6157.53	4417.21	6608.82	9808.32	7123.01		0.140566	0.243203	0.67252	4_4		0.290127	0.471211	0.388431	4_4		0.095017	0.55915	-0.284088	4_4
P05023	AT1A1_HUMAN	ATP1A1			15397.1	19390.3	9704.72	13675.5	15514.1	18334	38947.6	26964.1	16317	26305.4	43098.2	31062.2		0.062651	0.24075	0.964544	4_4		0.116263	0.471211	0.728583	4_4		0.0966516	0.55915	-0.235962	4_4
P01876	IGHA1_HUMAN	IGHA1			13850.5	8304.1	4686.77	71228.1	3719.54	12913.2	9315.21	14768.6	12931	86687	18101.2	15111		0.292037	0.344721	0.749347	4_4		0.746905	0.778883	-0.634678	4_4		0.0970203	0.55915	-1.38402	4_4
P61626	LYSC_HUMAN	LYZ			54063.3	26854.5	16328.9	221525	7349.61	27493.8	23632.2	36750.8	36404.7	116460	42796.5	36044.3		0.472689	0.498062	0.0791282	4_4		0.871181	0.883268	-1.22582	4_4		0.0970894	0.55915	-1.30494	4_4
Q9H0U3	MAGT1_HUMAN	MAGT1			17746.4	24688.4	10923	16241.4	14603	17012.1	33341.5	25030.3	15219.3	23882.4	38016.6	27775		0.150483	0.247781	0.575965	4_4		0.260091	0.471211	0.353854	4_4		0.0971973	0.55915	-0.222111	4_4
P35030	TRY3_HUMAN	PRSS3			9434.62	11640.7	4181.26	9474.1	4945.63	5885.56	10123.4	7919.24	9440.34	16124.7	14017.4	8146.76		0.169017	0.252024	0.499604	4_4		0.650776	0.702261	-0.22467	4_4		0.0972976	0.55915	-0.724274	4_4
P14625	ENPL_HUMAN	HSP90B1			4256.87	3816.7	2432.03	4421.82	2834.33	3941.3	5844.15	4663.76	4237.55	4717.4	6157.44	5165.22		0.108455	0.242112	0.465866	4_4		0.319994	0.479382	0.200311	4_4		0.0974906	0.55915	-0.265554	4_4
Q9Y3Z3	SAMH1_HUMAN	SAMHD1			4925.91	5167.14	3134.21	4578.77	3792.24	4575.25	8906.69	6266.96	3984.26	5602.84	9047.62	7155.54		0.149289	0.247781	0.496063	4_4		0.233684	0.471211	0.351684	4_4		0.0978272	0.55915	-0.144378	4_4
P01591	IGJ_HUMAN	JCHAIN			3460.09	1508.75		11745.3		3395.86	1622.04	2516.7	3339.35	19418	6777.18	3766.06		0.357362	0.398614	0.66459	4_3					3_3		0.0985506	0.560003	-1.71998	3_4
P23258	TBG1_HUMAN	TUBG1			4373.5	5862.67	4349.36	5415.26	3757.85	4864.8	14233.1	9231.14	5445.27	7772.24	13893.3	11305.6		0.0360329	0.24075	0.865109	4_4		0.183383	0.471211	0.497949	4_4		0.099512	0.560003	-0.367161	4_4
Q96DI7	SNR40_HUMAN	SNRNP40			5667.19	10185	11335.3	13752.8	13982.2	16422.2	43284.8	44301.5	15323.1	30119.6	50916.3	51021.8	Increased in USB1_WT	0.000875291	0.231952	1.76449	4_4	Increased in USB1_131	0.00699335	0.471211	1.40319	4_4		0.127356	0.570681	-0.361299	4_4
Q9UBB9	TFP11_HUMAN	TFIP11					4401.47	5695.21	6502.68	7320.67	24373.9	20763.9	7300.63	11576	26116.9	24817.9					4_2					4_2		0.0998977	0.560003	-0.296256	4_4
Q96EY1	DNJA3_HUMAN	DNAJA3			33616.1	48802.3	31387.7	47295.9	25774.5	35644.1	100412	70383	36342.8	53159.8	104099	76316.5		0.0894564	0.24075	0.663967	4_4		0.265031	0.471211	0.35367	4_4		0.100448	0.560394	-0.310298	4_4
P18827	SDC1_HUMAN	SDC1			8274.49	8813.17	3856.01	5999.99	5447.97	7013.88	11496.7	12200.7	6226.13	8090.21	16130.1	12370.3		0.16994	0.252024	0.643651	4_4		0.242633	0.471211	0.416893	4_4		0.101433	0.561934	-0.226758	4_4
P46940	IQGA1_HUMAN	IQGAP1			3292.82	7164	5445.8	5185.26	2919.62	3280.78	7262.13	6505.75	4853.21	5457.1	7755.27	7083		0.150417	0.247781	0.281741	4_4		0.640102	0.695048	-0.13943	4_4		0.101819	0.561934	-0.421171	4_4
Q92542	NICA_HUMAN	NCSTN				2451.32		3128.08		3773.14	5414.65	3673.15	3931.36	5608.2	5908.16	5075.34					4_2					3_2		0.102173	0.561934	-0.388033	3_4
Q96QA5	GSDMA_HUMAN	GSDMA			10584.1	9492.12	5549.69	17361.2	3655.61	19089.7	9032.83	9093.24	9709.43	23145.5	10163.3	15377.9		0.146188	0.24678	0.464843	4_4		0.61005	0.675412	-0.188988	4_4		0.103511	0.561934	-0.653831	4_4
P35249	RFC4_HUMAN	RFC4			2400.04	4183.08	2989.45	4475.92	2544.04	2791.48	8189.67	7388.96	4022.97	4937.59	8863.6	7971.75		0.0268448	0.24075	0.846292	4_4		0.203505	0.471211	0.41941	4_4		0.104129	0.561934	-0.426882	4_4
O43670	ZN207_HUMAN	ZNF207			4830.23	4007.06	4127.1	5258.44	3620.08	5193.69	7008.38	7184.35	2932.3	5024.25	5248.25	6859.65		0.387205	0.421394	0.0841283	4_4		0.163639	0.471211	0.29308	4_4		0.104495	0.561934	0.208952	4_4
P47914	RL29_HUMAN	RPL29			33958.1	60542.8	35573.2	44483.9	29806	24519.7	39926	44665	33271.4	41417.8	53008.8	47116.4		0.467673	0.494744	0.0203024	4_4		0.802785	0.824547	-0.329942	4_4		0.105534	0.561934	-0.350244	4_4
P29597	TYK2_HUMAN	TYK2			7908.03	8459.75	6793.12	9717.52	6257.76	8363.46	16925.3	13882.6	7901.53	12420.5	18486.2	14316.4		0.0610361	0.24075	0.63904	4_4		0.191037	0.471211	0.369366	4_4		0.105695	0.561934	-0.269674	4_4
P01040	CYTA_HUMAN	CSTA			40362	25797.8	14084	36589.8	8798.95	55474.6	16520.6	19036.5	15641.6	71341.7	17609.4	52546.7		0.357925	0.398614	0.236084	4_4		0.713055	0.748927	-0.45137	4_4		0.106265	0.561934	-0.687454	4_4
P55786	PSA_HUMAN	NPEPPS			4761.59	4680.35	4725.26	4840.45	3624.6	5843.41	8257.9	6129.5	3767.5	9035.52	8917.23	8734.21		0.0761264	0.24075	0.594723	4_4		0.178886	0.471211	0.268145	4_4		0.106477	0.561934	-0.326578	4_4
Q9UPS8	ANR26_HUMAN	ANKRD26			4940.81	5254.12		5077.06	2111.83	4538.71	10698.2	6489.29	5078.13	6413.19	11043.1	9185.11		0.122085	0.242112	0.394149	4_3		0.741739	0.775076	-0.361118	4_3		0.106584	0.561934	-0.577894	4_4
P11142	HSP7C_HUMAN	HSPA8			154404	194637	122459	172371	132847	170301	409386	352599	168734	295625	443600	393721		0.0427981	0.24075	0.94491	4_4		0.153691	0.471211	0.591008	4_4		0.107227	0.561934	-0.353902	4_4
P42766	RL35_HUMAN	RPL35			722591	817409	537302	735262	455249	482186	906521	963997	498880	687268	1053140	999672		0.337562	0.383186	0.157354	4_4		0.567946	0.642071	-0.0706536	4_4		0.107322	0.561934	-0.228008	4_4
Q2TAY7	SMU1_HUMAN	SMU1			5786.89	5387.94	4877.11	7948.49	4594.19	6191.67	10651.3	10951.7	5764.79	7520.46	10802.7	11469.6		0.0536243	0.24075	0.537981	4_4		0.158008	0.471211	0.364238	4_4		0.107471	0.561934	-0.173743	4_4
Q96G21	IMP4_HUMAN	IMP4			5514.66	6662.63	6801.04	10169.9	4884.39	6060.39	11639.5	12057.9	4803.61	5246.49	11174	11454.8		0.370124	0.408678	0.0860183	4_4		0.240364	0.471211	0.177275	4_4		0.108561	0.562251	0.0912568	4_4
O14776	TCRG1_HUMAN	TCERG1			5847.74	6161.57	4469.07	5616.76	5108.9	6189.95	13016	10154.8	5423.81	8653.77	14141.9	11232.5		0.068172	0.24075	0.760814	4_4		0.13105	0.471211	0.552089	4_4		0.108929	0.562251	-0.208726	4_4
O75475	PSIP1_HUMAN	PSIP1			5049.1	4751.68	4536.08	4321.59	4349.72	5053.01	7663.69	6363.33	4209.59		6565.19	5718.06		0.228871	0.293354	0.225003	3_4		0.135561	0.471211	0.297104	4_4		0.109659	0.562251	0.141567	4_3
Q6WCQ1	MPRIP_HUMAN	MPRIP			6729.99	7394.73	10265.1	12833.1	6164.81		47847.3	20266.8	6836.96	7945.9	55806.2	28518.5		0.0993792	0.242112	0.930292	4_4		0.157389	0.471211	0.917797	3_4		0.110298	0.562251	-0.288022	3_4
Q9Y277	VDAC3_HUMAN	VDAC3			2340.09	3523.13	1768.05	4494.13	2562.09	4298.16	7204.24	5851.21	2973.11	6520.24	7651.24	6446.21		0.0468481	0.24075	0.966855	4_4		0.10463	0.471211	0.70625	4_4		0.111318	0.562251	-0.260605	4_4
Q9P013	CWC15_HUMAN	CWC15			3238.49	2459.71	4560.76	4710.05	5956.4	7993.54	21911.4	18281.2	6214.09	12146.6	22529.3	24558.4	Increased in USB1_WT	0.00536036	0.24075	1.98277	4_4	Increased in USB1_131	0.00528826	0.471211	1.70009	4_4		0.134636	0.570681	-0.282681	4_4
P31944	CASPE_HUMAN	CASP14			21675.7	19139.2	11878.4	38792.6	9321.91	25512.9	17517.8	18813.1	13809.9	55795.3	15872.9	37271.5		0.274148	0.327618	0.313438	4_4		0.728733	0.762737	-0.321562	4_4		0.112369	0.562251	-0.635	4_4
P83731	RL24_HUMAN	RPL24			103884	188331	110938	145346	77715.1	104352	207210	237161	92476.3	168444	288509	231372		0.165882	0.252024	0.430192	4_4		0.427992	0.544572	0.0842991	4_4		0.112877	0.562251	-0.345892	4_4
P35579	MYH9_HUMAN	MYH9			10179.5	16608.5	59330.1	49902.1	22516	10910	198325	122883	22935.3	18498.9	217696	160244	Increased in USB1_WT	0.025202	0.24075	1.2215	4_4		0.0906453	0.471211	0.895039	4_4		0.13922	0.570681	-0.32646	4_4
P08651	NFIC_HUMAN	NFIC			6756.2	7394.18	5241.16	8161.22	4918.1	4813.14	7685.25	8212.24	6179.17	8013.22	8198.24	9036.26		0.158056	0.249496	0.19489	4_4		0.671214	0.715308	-0.129081	4_4		0.113772	0.562251	-0.323972	4_4
Q9UJS0	S2513_HUMAN	SLC25A13			14374.3	18510.8	9134.15	15015	11997.6	15638.4	38871.7	26623.5	14880.9	23526.5	38821.6	30468.4		0.0739966	0.24075	0.876079	4_4		0.179108	0.471211	0.602913	4_4		0.113946	0.562251	-0.273166	4_4
Q13501	SQSTM_HUMAN	SQSTM1			20731.5	21523.3	9280.35	13259.7	12816.5	14812.6	36654.9	28109.2	13028.9	21649.3	39698.6	36347.5		0.169678	0.252024	0.722489	4_4		0.265154	0.471211	0.458213	4_4		0.114167	0.562251	-0.264276	4_4
Q5H9R7	PP6R3_HUMAN	PPP6R3				2496.72		1756.78	1237.12	2388.01	4520.23	3236.41		3625.71	5058.33	3962.27					3_2					4_2		0.114374	0.562251	-0.352217	4_3
Q7LGA3	HS2ST_HUMAN	HS2ST1			4054.99	4554.86	1947.43	4355.07	2620.24	3675.45	8921.06	6727.31	3139.14	5660.51	8764.03	8368.84		0.125911	0.242112	0.764138	4_4		0.255699	0.471211	0.470873	4_4		0.114462	0.562251	-0.293265	4_4
Q9Y3I0	RTCB_HUMAN	RTCB			4896.67	4246.29	3061.44	4182.58	3189.9		8376.84	6137.2	3622.75	4569.74	9085.22	8141.9		0.152016	0.249053	0.550369	4_4		0.260583	0.471211	0.462364	3_4		0.115175	0.562251	-0.236158	3_4
Q16563	SYPL1_HUMAN	SYPL1			2853.08	2938.09	1648.05	5548.17		3419.09	3421.1	2098.06	2337.07	5608.15	4414.14	5648.17		0.139042	0.242808	0.522993	4_4		0.521309	0.610182	-0.0435073	3_4		0.11569	0.562251	-0.836771	3_4
Q6UVY6	MOXD1_HUMAN	MOXD1			2035.06	3559.09	1752.05	2222.06	1895.05		4870.14	4790.15	2342.06		7658.23	5424.14		0.0814382	0.24075	1.20606	3_4		0.112498	0.471211	0.826752	3_4		0.115729	0.562251	-0.379304	3_3
Q13724	MOGS_HUMAN	MOGS			12670.1	12541.4	7480.45	12124.1	8739.21	11743.6	24801.6	17222.7	12503.7	14996.3	24766.4	18928.3		0.0936474	0.24075	0.652172	4_4		0.23704	0.471211	0.401248	4_4		0.116752	0.564868	-0.250924	4_4
Q9NVV4	PAPD1_HUMAN	MTPAP			6251.94	6752.66	7119.94	9877.07	5270.69	6716.6	11622.7	12220.7	5683.85	8743.68	13701.3	12187.1		0.0968237	0.24149	0.370731	4_4		0.212405	0.471211	0.190036	4_4		0.11728	0.565078	-0.180695	4_4
Q13887	KLF5_HUMAN	KLF5				2208.38		1231.01		1176.89	3933.48	2208.58		2787.81	4597.31	5450.38					3_2					3_2		0.118476	0.565501	-0.924125	3_3
Q08AD1	CAMP2_HUMAN	CAMSAP2			3764.12	2883.04	2737.03	2924.15	1974.63	2556.51	3038.4	2520.37		2941.25	4243.58	2782.6		0.232809	0.296608	0.196642	3_4		0.854766	0.868347	-0.291957	4_4		0.118782	0.565501	-0.275674	4_3
Q9Y3A4	RRP7A_HUMAN	RRP7A			60363.1	67877.1	44690.6	70095.6	38605	51132.6	186797	135134	46868.7	74244.2	188611	148960		0.13416	0.242112	0.732303	4_4		0.247377	0.471211	0.489216	4_4		0.119083	0.565501	-0.243087	4_4
P62899	RL31_HUMAN	RPL31			131315	135153	123617	144113	85013.5	91992.7	182040	172219	97367.8	127394	186414	186758		0.32911	0.375496	0.112448	4_4		0.61181	0.676293	-0.091712	4_4		0.119415	0.565501	-0.20416	4_4
Q2TB90	HKDC1_HUMAN	HKDC1			159393	159408	126415	187226	36532.7	65072.3	73158.3	49181.1	106849	57146.1	173339	78814.5		0.900461	0.904729	-0.712458	4_4		0.992405	0.992405	-1.5339	4_4		0.120236	0.565501	-0.821446	4_4
P01023	A2MG_HUMAN	A2M			10269.2	9729.21	7603.15	10371.2	5960.12	9159.17	14678.3	10963.2	8412.17	9709.21	14994.3	13631.3		0.19835	0.269898	0.270836	4_4		0.459612	0.571999	0.0392714	4_4		0.120913	0.565501	-0.231564	4_4
Q8NBA8	DTWD2_HUMAN	DTWD2			6445.43	6197.89	4625.24	7020.41	4543.63	6327.75	12870.3	11737	5487.65	8623.73	15292.4	11249.3		0.100047	0.242112	0.662467	4_4		0.193006	0.471211	0.435842	4_4		0.121175	0.565501	-0.226626	4_4
P20226	TBP_HUMAN	TBP					10929.1	17325.8	8450.77	10633.8	17643.6	18713.8	12200	16194.1	21085.3	17790.6					4_2					4_2		0.121248	0.565501	-0.330161	4_4
O75592	MYCB2_HUMAN	MYCBP2			4519.9	4331.52		3864.8	3680.15	5524.24	10434.8	8064.5		6721.29	10768.2	9549.68					3_3		0.22151	0.471211	0.371856	4_3		0.122066	0.566938	-0.190735	4_3
P22626	ROA2_HUMAN	HNRNPA2B1			3705.3	4365.81	3323.56	4911.59	2291.9		5547.45	4991.45	4203.88	6018.97	6446.05	6674.75		0.0253556	0.24075	0.510902	4_4		0.480256	0.583337	0.023106	3_4		0.122605	0.566938	-0.503674	3_4
Q6UN15	FIP1_HUMAN	FIP1L1			16375.9	15202.4	8423.51	13298.1	9898.45	12891	31499.6	18154.4	11254.3	22339.2	34298.8	21185.9		0.143844	0.244351	0.677932	4_4		0.293473	0.471211	0.346926	4_4		0.123075	0.566938	-0.331006	4_4
O14654	IRS4_HUMAN	IRS4			16511.4	16946.9	14104.4	20124.1	16846.3	20418.3	60989.2	39575.3	19611.3	27382.6	57770.9	47192.7	Increased in USB1_WT	0.035807	0.24075	1.05107	4_4		0.0839005	0.471211	0.846474	4_4		0.14458	0.570681	-0.204601	4_4
P04439	HLAA_HUMAN	HLA-A			3104.06	5705.43	1747.28	3207.43		3524.22	7593.23	6653.76	2860.65	4746.57	9331.72	7000.3		0.147998	0.247781	0.789942	4_4		0.210069	0.471211	0.825774	3_4		0.124294	0.56834	-0.266753	3_4
P23246	SFPQ_HUMAN	SFPQ			10359.8	7693.45			8003.58	5608.49	39331.4	10312	7820.36	13830.5	56824.9	14804					4_2					4_2		0.124801	0.568429	-0.580316	4_4
O75251	NDUS7_HUMAN	NDUFS7			5330.74	8400.35	6071.03	10615.3	6253.69	8717.78	18003	15378.9	9041.53	12717.7	20375.3	14906.3		0.0261856	0.24075	0.899283	4_4		0.0881747	0.471211	0.596729	4_4		0.125733	0.570447	-0.302555	4_4
Q99697	PITX2_HUMAN	PITX2			3900.63	6503.78	5298.18	6327.6	3839.04	4858.27	11852.5	9733.78	4811.18	7976.91	11446.7	12137.6		0.0264016	0.24075	0.662088	4_4		0.20431	0.471211	0.334792	4_4		0.127326	0.570681	-0.327296	4_4
P56134	ATPK_HUMAN	ATP5MF			22317.3	14255.6	15003.3	6427.82	19642.7	17708.4	30375.1	16028.8	43462.3	16663.8	36138	32919.3	Increased in USB1_WT	0.0363168	0.24075	1.20289	4_4		0.083777	0.471211	0.616153	4_4		0.145995	0.570681	-0.586737	4_4
P18074	ERCC2_HUMAN	ERCC2			1233.27	2123.59	1998.34	3173.26	1341.14	2180.04	4807.55	4049.27	2475.8	3285.48	5501.88	4031.66		0.0188918	0.24075	0.860384	4_4		0.10663	0.471211	0.444254	4_4		0.128296	0.570681	-0.41613	4_4
P62314	SMD1_HUMAN	SNRPD1			6346.42	6797.72	6881.81	7035.33	5953.57	5146.7	17142.3	14569	7213.29	10001	20940.8	15270.1		0.0346546	0.24075	0.866303	4_4		0.173636	0.471211	0.46833	4_4		0.132026	0.570681	-0.397973	4_4
P16615	AT2A2_HUMAN	ATP2A2			7968.42	11638.4	5017.27	7652.73	8870.26	10956.7	23526.9	16343.7	9059.67	16166.6	26041.8	18802.7		0.0573013	0.24075	1.08301	4_4		0.102778	0.471211	0.847907	4_4		0.132193	0.570681	-0.235102	4_4
P25705	ATPA_HUMAN	ATP5F1A			31250.1	35048.4	18779.1	26867.1	25091.2	32570.6	79513.2	51968.9	27912.1	48373.3	81808.9	58918.6		0.0832363	0.24075	0.889476	4_4		0.160814	0.471211	0.652854	4_4		0.132679	0.570681	-0.236622	4_4
Q15154	PCM1_HUMAN	PCM1			1932.02	3397.9			1745.25	2515.44	7066.71	4203.3	2473.26	5388.7	8217.42	4378.24					4_2					4_2		0.132726	0.570681	-0.469646	4_4
P22695	QCR2_HUMAN	UQCRC2			17204.3	25278.9	13514.6	21443.7	15341.2	20635.6	43382	30553.4	16464.2	31008.1	49945.5	32166.9		0.10495	0.242112	0.675533	4_4		0.204022	0.471211	0.4338	4_4		0.134159	0.570681	-0.241733	4_4
P50990	TCPQ_HUMAN	CCT8			2687.54	2096.61	2378.81	2674.69	2857.31	3611.39	10439.8	8555.14	3742.92	5507.38	10027.3	9653.06	Increased in USB1_WT	0.0131351	0.24075	1.44961	4_4	Increased in USB1_131	0.041496	0.471211	1.17102	4_4		0.146684	0.570681	-0.278588	4_4
P00367	DHE3_HUMAN	GLUD1			3866.51	2545.18	1391.58		2162.16	2899.61	5130.64	3969.11	2280.02	4305.06	5597.2	4418.16		0.245972	0.305895	0.668087	4_3		0.32814	0.481849	0.410649	4_3		0.134882	0.570681	-0.231736	4_4
Q9P035	HACD3_HUMAN	HACD3			4146.15	4920.58	2890.62	4982.46	3465.83	3801.41	7648.62	7116.62	3629.23	6173.74	8655.34	8166.77		0.101389	0.242112	0.607582	4_4		0.24534	0.471211	0.321822	4_4		0.135736	0.570681	-0.285759	4_4
Q7Z7K6	CENPV_HUMAN	CENPV			150557	168869	144106	211969	82673.2	117862	293506	232127	107845	150397	301574	235197		0.349859	0.39285	0.14173	4_4		0.549807	0.629846	-0.0565758	4_4		0.136268	0.570681	-0.198306	4_4
P27708	PYR1_HUMAN	CAD			5623.54	6924.64	3609.8	5905.18	5388.02	6492.68	17965.2	12576.8	6428.16	9481.29	18466.5	13346.9		0.0598683	0.24075	1.04441	4_4		0.125055	0.471211	0.812819	4_4		0.136583	0.570681	-0.231591	4_4
Q9NWU5	RM22_HUMAN	MRPL22			18502.2	18863.6	17771.1	22553.9	14018.4	18204.5	30906.8	29513.6	15695.7	20544	31740.3	29338.1		0.154836	0.249496	0.275491	4_4		0.265974	0.471211	0.183677	4_4		0.136898	0.570681	-0.0918142	4_4
Q9UH62	ARMX3_HUMAN	ARMCX3			6399.32	7828.41	5040.69	6982.65	4539.09	5370.26	12222.1	10406	6092.22	9172.85	12415.1	11413.7		0.0841279	0.24075	0.541756	4_4		0.338097	0.481849	0.203531	4_4		0.137095	0.570681	-0.338224	4_4
Q02086	SP2_HUMAN	SP2			3088.46	3481.12	2063.29	2291.75	1769.09	2691.04	5128.92	3770.09	2922.14	2934.58	6229.99	3952.15		0.156942	0.249496	0.513553	4_4		0.344848	0.484436	0.214147	4_4		0.137146	0.570681	-0.299405	4_4
P17028	ZNF24_HUMAN	ZNF24			17414.7	16633.1	11108.5	16922	10688.6	17592.5	29506.3	22029.7	13520.2	20569.8	27963.8	25869.3		0.136509	0.242112	0.47138	4_4		0.276209	0.471211	0.291645	4_4		0.138526	0.570681	-0.179735	4_4
P14618	KPYM_HUMAN	PKM			13944.7	11622.9	11897.3	12994.3	9229.71	16965.5	13200.9	12548.5	9959.18	18737	13166.4	16100		0.274634	0.327829	0.164678	4_4		0.480697	0.583337	0.0124781	4_4		0.13876	0.570681	-0.1522	4_4
P27635	RL10_HUMAN	RPL10			466953	706435	391378	507097	292458	386221	833227	709699	350153	623590	1039660	685155		0.24963	0.307683	0.312099	4_4		0.494334	0.592158	0.00722859	4_4		0.1389	0.570681	-0.30487	4_4
P49368	TCPG_HUMAN	CCT3			11945.3	12884.4	8104.58	13129.4	11121.2	11747.3	35722.1	27933.7	15223.3	19129.1	34704.8	30239.1	Increased in USB1_WT	0.0371033	0.24075	1.05548	4_4		0.13147	0.471211	0.748197	4_4		0.164136	0.570681	-0.307284	4_4
P33992	MCM5_HUMAN	MCM5			3814.03	4609.84	3430.23	3403.24	2935.1	2936.3	5482.83	5040.74	2892.81	5645.79	6600.49	6761.07		0.128184	0.242112	0.457056	4_4		0.441156	0.555106	0.0536796	4_4		0.139912	0.570681	-0.403377	4_4
Q9P0K7	RAI14_HUMAN	RAI14			4985.64	3500.2	6161.61	6469.3	3983.76		29450.1	13212.6	4183.78		33521.4	17121.6		0.133267	0.242112	1.19829	3_4		0.158072	0.471211	0.987826	3_4		0.140063	0.570681	-0.210463	3_3
O00483	NDUA4_HUMAN	NDUFA4			3028.59	3377.97	2154.97	2396.98	1793.97		4006.52	3094.46	3184.51	4308.43	4418.18	4221.01		0.0400837	0.24075	0.568896	4_4		0.380621	0.508681	0.16922	3_4		0.140536	0.570681	-0.472306	3_4
P07737	PROF1_HUMAN	PFN1			5037.86	4640.31	3827.08	4079.18	5226.88	3428.21	4866.43	4001.21	7764.21	11084.5	5183.41	5341.69		0.0214065	0.24075	0.676738	4_4		0.536787	0.623307	-0.0162124	4_4		0.140544	0.570681	-0.692951	4_4
P60842	IF4A1_HUMAN	EIF4A1			10525.1	11396.4	11505.7	12372.5	7658.65	10246.7	16858.6	14073.5	11398.1	15674.7	16576.5	15264.5		0.0156578	0.24075	0.351163	4_4		0.447507	0.560342	0.0312223	4_4		0.140624	0.570681	-0.319941	4_4
O60762	DPM1_HUMAN	DPM1			51818.4	65018.3	43064	62381.1	38391.5	48640.7	129396	97933.4	43665.4	76129.2	141563	103241		0.122466	0.242112	0.606089	4_4		0.263251	0.471211	0.346643	4_4		0.141721	0.570681	-0.259446	4_4
O94761	RECQ4_HUMAN	RECQL4			10640.9	13737.5	9702.83	12062.3	8635.69	9753.69	18797.9	16506.3	9755.56	13437.4	19909.3	16920.1		0.145945	0.24678	0.342002	4_4		0.340165	0.481849	0.152817	4_4		0.142098	0.570681	-0.189185	4_4
Q9UBX3	DIC_HUMAN	SLC25A10			9949.87	11659.2	7099.9	9671.65	9019.78	12423.1	29026	21634.5	10436.2	16812.5	28806.9	23340.4		0.0539855	0.24075	0.972113	4_4		0.108062	0.471211	0.785736	4_4		0.144189	0.570681	-0.186376	4_4
P62316	SMD2_HUMAN	SNRPD2			8786.75	8673.85	11190.9	13105.2	12812.1	14318.7	39066.3	32335.4	13512.3	24628.9	39946.3	41543.2	Increased in USB1_WT	0.00690598	0.24075	1.40667	4_4	Increased in USB1_131	0.015867	0.471211	1.09346	4_4		0.167181	0.570681	-0.313213	4_4
P06733	ENOA_HUMAN	ENO1			10546.6	9704.59	9818.07	10184.6	7444.04	13817.4	11444.1	9014.83	10311.7	19903.3	10163.7	16217.9		0.095098	0.24075	0.431221	4_4		0.478414	0.582442	0.0130506	4_4		0.144756	0.570681	-0.418171	4_4
P30041	PRDX6_HUMAN	PRDX6			5695.17	3739.98	3471.17	3952.49	2311.99	5320.98	5775.73	5051.61	3939.74	7751.24	5453.79	5911.73		0.143641	0.244351	0.438103	4_4		0.441698	0.555106	0.0741551	4_4		0.145045	0.570681	-0.363948	4_4
Q9NZT1	CALL5_HUMAN	CALML5			64931.2	31165.2	29834.8	42968.1	11963.4	46178.6	20907.9	20092	17208.3	60496.3	19851.7	45112		0.707559	0.715661	-0.369096	4_4		0.870595	0.883268	-0.870647	4_4		0.145225	0.570681	-0.501551	4_4
P08708	RS17_HUMAN	RPS17			537289	600570	565561	649029	420825	505705	736044	781584	437406	535836	801065	769623		0.361534	0.401705	0.0717099	4_4		0.476056	0.581846	0.0119283	4_4		0.145237	0.570681	-0.0597816	4_4
O60306	AQR_HUMAN	AQR			9224.78	8299.83	8710.31	12998	15118.1	15750.3	48708.3	41072.9	15336.1	33980	60940.4	49011.4	Increased in USB1_WT	0.0110536	0.24075	1.87208	4_4	Increased in USB1_131	0.0183618	0.471211	1.44505	4_4		0.168692	0.570681	-0.427031	4_4
Q9BZJ0	CRNL1_HUMAN	CRNKL1			6370.51	6653.34	5854.03	9660.19	12457.9	14747.8	38252	32875.4	13572.3	27717.9	39900.5	40148.6	Increased in USB1_WT	0.00512915	0.24075	1.9935	4_4	Increased in USB1_131	0.0123471	0.471211	1.64771	4_4		0.173012	0.570681	-0.345784	4_4
Q9HCM4	E41L5_HUMAN	EPB41L5			62502.3	69271.2	34986.1	57487.2	38547	48935.8	99471.1	77039	47248.1	70475.5	98892.7	82493.9		0.1949	0.268844	0.410336	4_4		0.370574	0.499144	0.182797	4_4		0.148376	0.570681	-0.227539	4_4
Q9NRC8	SIR7_HUMAN	SIRT7			8760.3	11931.1	7115.89	10207.6	6696.85	8001.97	21827.9	16979.3	8210.7	13480.5	23355.8	17866.9		0.101678	0.242112	0.651246	4_4		0.273619	0.471211	0.346848	4_4		0.14842	0.570681	-0.304397	4_4
P0C7P0	CISD3_HUMAN	CISD3				4288.1				3526.02	5357.06	4861.43	4081.06	4296.29	6342.04	4946.84					4_1					3_1		0.149227	0.570681	-0.184561	3_4
Q5T280	CI114_HUMAN	SPOUT1			110606	117947	115406	156678	80396.2	80428.3	224546	203647	90331.1	132064	257428	211376		0.157605	0.249496	0.365106	4_4		0.417742	0.535527	0.0814917	4_4		0.149722	0.570681	-0.283614	4_4
Q9BQ67	GRWD1_HUMAN	GRWD1				3612.58	3166.2	4532.98	1811.74		6603.16	4380.64	1924.35	4845.87	7332.92	5730.12		0.0708133	0.24075	0.657822	4_3					3_3		0.149863	0.570681	-0.20855	3_4
O95782	AP2A1_HUMAN	AP2A1			10343.5	12863.3	9036.22	13837	9863.89	11004.1	28874.3	23722.1	10599.8	19542.1	34305.1	25908.4		0.0581376	0.24075	0.867039	4_4		0.152743	0.471211	0.539995	4_4		0.150334	0.570681	-0.327045	4_4
Q9UI42	CBPA4_HUMAN	CPA4			3586.43	4299.16	3063.09	5970.17	2167.93	8888.45	4468.46	3782.05	3301.07	9534.07	5187.56	10593.7		0.0475419	0.24075	0.654213	4_4		0.456933	0.569358	0.0519583	4_4		0.150771	0.570681	-0.602255	4_4
P36873	PP1G_HUMAN	PPP1CC			3758.14	4846.55	5727.11	6232.25	4418.69	6178.79	18683	12271.3	4407.83	6284.6	20856.2	13188.3		0.0493685	0.24075	0.887736	4_4		0.0473379	0.471211	0.816819	4_4		0.151819	0.570681	-0.0709168	4_4
Q9H5Z1	DHX35_HUMAN	DHX35			24496.2	29733.5	19291.5	27770.3	23032.8	25672.1	51019.9	55567	25281.5	49142.2	64477.3	58923.1		0.0422907	0.24075	0.899128	4_4		0.139943	0.471211	0.525756	4_4		0.152317	0.570681	-0.373372	4_4
Q9BVP2	GNL3_HUMAN	GNL3			298249	350921	235346	328756	194476	198980	471212	436814	215131	324964	505131	483796		0.248801	0.307028	0.269272	4_4		0.505094	0.600383	-0.0059633	4_4		0.153019	0.570681	-0.275235	4_4
Q15645	PCH2_HUMAN	TRIP13			6854.97	9003.39	3953.96	6520.19	5664.44	8628.98	19778.6	12414.7	6596.58	11125.1	18923.2	13847.5		0.0887675	0.24075	0.898818	4_4		0.153171	0.471211	0.728785	4_4		0.153359	0.570681	-0.170033	4_4
Q9NZ53	PDXL2_HUMAN	PODXL2			8628.2	10542.5	7439.63	9946.08	5004.2	5597.98	14197.2	13661.3	6598.48	10629.3	15335.7	14303.2		0.203985	0.273701	0.298158	4_4		0.561725	0.639205	-0.0772401	4_4		0.153503	0.570681	-0.375398	4_4
P82663	RT25_HUMAN	MRPS25				1333.46				1238.07	3732.24	2354.26		1571.97	4007.96	2521.74					3_1					3_1		0.153991	0.570681	-0.182151	3_3
Q9Y265	RUVB1_HUMAN	RUVBL1			4482.81	3574.77	1660.36	2869.84	2560.95	3176.84	6533.5	5167.76	3966.62	4295.16	6989.97	5087.03		0.111485	0.242112	0.747003	4_4		0.251821	0.471211	0.461737	4_4		0.154576	0.570681	-0.285266	4_4
P04406	G3P_HUMAN	GAPDH			39446.9	37759.4	27262.4	44081.7	23279.6	77505.3	31043.1	34471.9	34357	80615.9	33927.7	76045.4		0.0877175	0.24075	0.499288	4_4		0.474211	0.580285	0.0273036	4_4		0.154849	0.570681	-0.471985	4_4
P81605	DCD_HUMAN	DCD			61735.7	148694	30648.7	211148	40932.9	113313	80319.3	79480.1	49826	213608	73050.8	172088		0.245638	0.305895	0.292845	4_4		0.650567	0.702261	-0.251136	4_4		0.155167	0.570681	-0.543981	4_4
O75400	PR40A_HUMAN	PRPF40A			4761.43	5346.11	4424.35	4390.53	3848.46	4090.98	6497.35	5821.67	3697.47	5873.01	7299.31	7061.04		0.167805	0.252024	0.294634	4_4		0.399534	0.524004	0.0670668	4_4		0.15521	0.570681	-0.227567	4_4
O43175	SERA_HUMAN	PHGDH			37265.5	47350	21496.3	30850.2	30773.2	37300.2	81064.1	50863.2	36575.9	57567.4	78400	59201.4		0.082527	0.24075	0.765514	4_4		0.205755	0.471211	0.503992	4_4		0.155801	0.570681	-0.261522	4_4
Q13823	NOG2_HUMAN	GNL2			8082.3	9906.46	7957.22	11877.4	4888.2	5276.84	10082	13945	5596.74	7587	12115.2	13303.7		0.550774	0.567918	-0.0362322	4_4		0.76509	0.792194	-0.265296	4_4		0.156196	0.570681	-0.229064	4_4
P62851	RS25_HUMAN	RPS25			1931310	2189410	2701990	2782490	1126160	1690370	1814800	2771240	1501290	1977280	2648190	2562410		0.948539	0.949434	-0.164573	4_4		0.960829	0.964601	-0.432857	4_4		0.157258	0.570681	-0.268284	4_4
P26196	DDX6_HUMAN	DDX6				3204.36		1755.75		3234.75	6259.86	4705.54		4040.84	7195.92	4813.89					3_2					3_2		0.157339	0.570681	-0.184964	3_3
Q9BVA1	TBB2B_HUMAN	TUBB2B			86504.7	144783	47314.3	101877	75678.3	124951	298217	197052	101981	206575	280387	229355		0.0599052	0.24075	1.12201	4_4		0.1607	0.471211	0.800583	4_4		0.157977	0.570681	-0.321429	4_4
P48444	COPD_HUMAN	ARCN1			3603.15	2591.36			2587.67	2279.47	4203.99	3420.3		3481.02	4662.69	3938.92					3_2					4_2		0.158065	0.570681	-0.321297	4_3
P53621	COPA_HUMAN	COPA			3684.75	4710.89	2621.19	3585.81	3264.35	4151.95	8771.67	5852.6	4032.26	6144.41	8269.39	6806.85		0.0529906	0.24075	0.773886	4_4		0.167671	0.471211	0.523107	4_4		0.158266	0.570681	-0.250779	4_4
P62910	RL32_HUMAN	RPL32			7704.91	8287.88	6566.9	8155.06	3044.42	6372.92	9676.4	11563.9	3391.46	7721.15	12139.4	10935.8		0.495118	0.51656	0.00591127	4_4		0.630894	0.688799	-0.163885	4_4		0.158504	0.570681	-0.169796	4_4
P21796	VDAC1_HUMAN	VDAC1			6781.28	9162.77	6081.68	7240.98	6450.25	8321.2	13757.8	12142.9	6060.77	10580.7	15438.2	15755.9		0.0898723	0.24075	0.62778	4_4		0.137137	0.471211	0.428092	4_4		0.159001	0.570681	-0.199688	4_4
P12004	PCNA_HUMAN	PCNA			5129.21	6265.43	4771.6	4940.99	4151.11	6937.84	12994	7817.36	5886.35	8988.17	11870.9	9433.15		0.0276735	0.24075	0.741769	4_4		0.1426	0.471211	0.487254	4_4		0.159899	0.570681	-0.254515	4_4
[truncated: 2,003 more rows]

## Sheet: B. USB1P44L vs EV
Protein.Group	Protein.Names	Genes	Potential.contaminant	histogram	pWPI_EV_1	pWPI_EV_2	pWPI_EV_3	pWPI_EV_4	USB1_131_1	USB1_131_2	USB1_131_3	USB1_131_4	USB1_WT_1	USB1_WT_2	USB1_WT_3	USB1_WT_4	Significant USB1_WT/pWPI_EV	Pvalue USB1_WT/pWPI_EV	Qvalue USB1_WT/pWPI_EV	Log2 USB1_WT/pWPI_EV	Nb Valid values USB1_WT_pWPI_EV	Significant USB1_131/pWPI_EV	Pvalue USB1_131/pWPI_EV	Qvalue USB1_131/pWPI_EV	Log2 USB1_131/pWPI_EV	Nb Valid values USB1_131_pWPI_EV	Significant USB1_131/USB1_WT	Pvalue USB1_131/USB1_WT	Qvalue USB1_131/USB1_WT	Log2 USB1_131/USB1_WT	Nb Valid values USB1_131_USB1_WT
[truncated: 2,323 more rows]

[truncated: 3 more sheets: C. in common A&B (31 elements), D. appeared, E. Vulcano Plot ]
